# Supplementary material for: Pairing of Parental Noroviruses with Unequal Competitiveness Provides a Clear Advantage for Emergence of Progeny Recombinants
Source: Appl Environ Microbiol. 2021 Jan 15;87(3):e02015-20. doi: 10.1128/AEM.02015-20 (PMC7848925; doi:10.1128/AEM.02015-20)
Supplement: Supplemental file 2 [file AEM.02015-20-s0002.xlsx]

## Sheet: Description
DATASET S1. The raw data underlying “Figs. 1, 3, 4, 6, and 7” and “Figs. S1, S9, S10, S13, S15, S16 and S17” are provided in corresponding sheets.

## Sheet: Figure 1
O	= sample_collection
	= no-sample_collection
Province ID	Province	sampling_site_name	sample_type	latitude	longitude	sampling_date (Month-Year)
						2014-03-01	2014-04-01	2014-05-01	2014-07-01	2014-08-01	2014-09-01	2014-10-01	2015-01-01	2015-02-01	2015-03-01	2015-05-01	2015-07-15	2015-09-01	2015-12-01	2016-01-01	2016-02-01	2016-03-01	2016-05-01	2017-10-01	2017-12-01	2018-02-01	2018-04-01
1	North Gyeongsang	DL01	stream	36°00'16.0"N	129°34'20.6"E	O	O	O	O	O	O	O	O	O
1	North Gyeongsang	DL01A	stream	36°00'21.8"N	129°33'52.7"E										O	O	O	O	O	O	O	O	O
1	North Gyeongsang	DL01B	stream	36°00'37.9"N	129°33'37.0"E										O					O	O	O	O
1	North Gyeongsang	DL01C	stream	36°00'43.2"N	129°33'18.4"E											O	O	O	O
1	North Gyeongsang	DL02	stream	35°58'48.0"N	129°33'01.2"E												O	O	O	O	O	O	O	O	O	O	O
1	North Gyeongsang	DL02A	stream	35°58'53.9"N	129°32'49.7"E												O	O	O	O	O	O	O
2	South Gyeongsang	EL01	stream	34°56′24.14"N	128°17′51.12"E	O	O	O	O	O	O	O	O	O
2	South Gyeongsang	EL02	stream	34°57′57.26"N	128°18′59.87"E	O	O	O	O	O	O	O	O	O	O	O	O	O	O	O	O	O	O
2	South Gyeongsang	EL02A	stream	34°58′11.89"N	128°18′57.19"E										O	O	O	O	O	O	O	O	O
2	South Gyeongsang	EL02B	stream	34°58′18.70"N	128°18′42.72"E										O	O	O	O	O	O	O	O	O
2	South Gyeongsang	EL02C	stream	34°58′19.05"N	128°18′35.04"E										O	O	O	O	O	O	O	O	O
2	South Gyeongsang	EL02D	stream	34°58′25.72"N	128°18′27.54"E																O	O	O
2	South Gyeongsang	EL02E	stream	34°58′31.05"N	128°17′58.30"E																O	O	O
2	South Gyeongsang	EL02F	stream	34°58′33.49"N	128°17′36.48"E																O	O	O
2	South Gyeongsang	EL02G	stream	34°58′35.44"N	128°17′23.09"E																O	O	O
2	South Gyeongsang	EL02H	stream	34°58′40.48"N	128°17′05.85"E																O	O	O
2	South Gyeongsang	EL03	stream	34°57′46.90"N	128°19′12.20"E	O	O	O	O	O	O	O	O	O	O	O	O	O	O	O	O	O	O
2	South Gyeongsang	EL03A	stream	34°58′09.12"N	128°19′07.71"E										O	O	O	O	O	O	O
2	South Gyeongsang	EL03B	stream	34°58′06.17"N	128°19′01.16"E										O	O	O	O	O	O	O
2	South Gyeongsang	EL04	stream	34°56′56.78"N	128°20′26.71"E	O	O	O	O	O	O	O	O	O
2	South Gyeongsang	EL05	stream	34°56′05.26"N	128°20′59.67"E	O	O	O	O	O	O	O	O	O
2	South Gyeongsang	EL06	stream	34°54′27.17"N	128°21′21.97"E	O	O	O	O	O	O	O	O	O	O	O	O	O	O	O	O	O	O
2	South Gyeongsang	EL06A	stream	34°54′00.92"N	128°21′26.61"E										O	O	O	O	O	O	O	O	O
2	South Gyeongsang	EL07	stream	34°54′38.34"N	128°21′26.53"E										O	O	O	O	O	O	O	O	O
2	South Gyeongsang	EL07A	stream	34°54′49.22"N	128°21′34.31"E										O	O	O	O	O	O	O	O	O
2	South Gyeongsang	EL08	stream	34°55′37.09"N	128°17′54.24"E																		O
2	South Gyeongsang	EL09	stream	34°55′25.61"N	128°17′51.89"E																		O
2	South Gyeongsang	EL09A	stream	34°55′24.24"N	128°17′56.59"E																		O
3	South Jeolla	FL01	stream	34°50′56.00"N	126°13′52.00"E	O	O	O	O	O	O	O	O	O	O	O	O	O	O	O	O	O	O
3	South Jeolla	FL01A	stream	34°50′58.96"N	126°13′57.79"E										O	O	O	O	O	O	O	O	O
3	South Jeolla	FL01B	stream	34°51′03.07"N	126°13′59.88"E										O	O	O	O	O	O	O	O	O	O	O	O	O
3	South Jeolla	FL01C	stream	34°51′09.35"N	126°14′09.90"E										O	O	O	O	O	O	O	O	O
3	South Jeolla	FL01D	stream	34°51′08.40"N	126°14′10.31"E										O	O	O	O	O	O	O	O	O
3	South Jeolla	FL02	stream	34°50′43.00"N	126°15′52.00"E	O	O	O	O	O	O	O	O	O
3	South Jeolla	FL03	stream	34°50′59.00"N	126°18′52.00"E	O	O	O	O	O	O	O	O	O
3	South Jeolla	FL04	stream	34°50′31.00"N	126°20′38.00"E	O	O	O	O	O	O	O	O	O	O	O	O	O	O	O	O	O	O
3	South Jeolla	FL04A	stream	34°50′41.36"N	126°20′36.32"E										O	O	O	O	O	O	O	O	O
3	South Jeolla	FL04B	stream	34°50′40.23"N	126°20′39.04"E										O	O	O	O	O	O	O	O
3	South Jeolla	FL05	stream	34°47′20.00"N	126°21′54.00"E	O	O	O	O	O	O	O	O	O
3	South Jeolla	FL06	stream	34°47′11.00"N	126°27′46.00"E	O	O	O	O	O	O	O	O	O
3	South Jeolla	FL07	stream	34°50′51.66"N	126°14′30.23"E										O	O	O	O	O	O	O	O	O
3	South Jeolla	FL07A	stream	34°50′57.30"N	126°14′27.40"E										O	O	O	O	O	O	O	O	O
3	South Jeolla	FL07B	stream	34°51′03.99"N	126°14′27.67"E																O	O	O
3	South Jeolla	FL08	stream	34°51′01.26"N	126°19′52.68"E																O	O	O
3	South Jeolla	FL08A	stream	34°51′12.26"N	126°19′48.75"E																O	O	O
3	South Jeolla	FL08B	stream	34°51′06.82"N	126°20′02.29"E																O	O	O
3	South Jeolla	FL08C	stream	34°51′06.27"N	126°20′15.72"E																O	O	O
3	South Jeolla	FL08D	stream	34°51′04.11"N	126°20′18.08"E																O	O	O
4	North Jeolla	GL01	stream	35°35′16.35"N	126°33′49.28"E	O	O	O	O	O	O	O	O	O	O	O	O	O	O	O	O	O	O
4	North Jeolla	GL01A	stream	35°35′32.40"N	126°33′45.20"E										O	O	O	O	O	O	O	O
4	North Jeolla	GL01B	stream	35°35′53.10"N	126°33′23.70"E										O	O	O	O	O	O	O	O
4	North Jeolla	GL02	stream	35°36′19.07"N	126°38′13.43"E	O	O	O	O	O	O	O	O	O	O	O	O	O	O	O	O	O	O
4	North Jeolla	GL02A	stream	35°36′32.20"N	126°38′23.80"E										O	O	O	O	O	O	O	O	O
4	North Jeolla	GL02A1	stream	35°36′33.80"N	126°38′24.90"E																O	O	O
4	North Jeolla	GL02B	stream	35°37′00.60"N	126°38′11.50"E										O	O	O	O	O	O	O	O	O
4	North Jeolla	GL02C	stream	35°37′23.60"N	126°38′06.50"E										O	O	O	O	O	O	O	O	O
4	North Jeolla	GL03	stream	35°34′39.77"N	126°39′54.33"E	O	O	O	O	O	O	O	O	O
4	North Jeolla	GL04	stream	35°32′53.72"N	126°36′33.97"E	O	O	O	O	O	O	O	O	O
4	North Jeolla	GL05	stream	35°30′30.92"N	126°36′17.94"E	O	O	O	O	O	O	O	O	O
4	North Jeolla	GL06	stream	35°31′45.70"N	126°33′20.93"E	O	O	O	O	O	O	O	O	O	O	O	O	O	O	O	O	O	O
4	North Jeolla	GL06A	stream	35°31′37.40"N	126°33′17.10"E										O	O	O	O	O	O	O	O	O
4	North Jeolla	GL06B	stream	35°31′18.90"N	126°33′19.90"E										O	O	O	O	O	O	O	O	O
4	North Jeolla	GL06C	stream	35°31′01.50"N	126°33′25.40"E										O	O	O	O	O	O	O	O	O
4	North Jeolla	GL06D	stream	35°30′54.20"N	126°33′30.20"E																O	O	O
4	North Jeolla	GL06E	stream	35°30′50.30"N	126°33′34.70"E																O	O	O
4	North Jeolla	GL08	stream	35°32′53.20"N	126°40′34.30"E																O	O	O
4	North Jeolla	GL08A	stream	35°32′52.80"N	126°40′42.70"E																O	O	O
4	North Jeolla	GL08B	stream	35°32′45.30"N	126°41′14.00"E																O	O	O
2	South Gyeongsang	MW	stream	35°06′59.6"N	128°29′40.6"E																			O	O	O	O
5	Gyeonggi	AM	stream	37°25′36.1"N	126°53′52.0"E																			O	O	O	O
5	Gyeonggi	AS	stream	36°59′16.1"N	127°12′05.4"E																			O	O	O	O
1	North Gyeongsang	DI	sewage_influent	35°59′09.4"N	129°32′18.9"E												O	O	O	O	O	O	O
1	North Gyeongsang	DE	Treated_sewage_effluent	35°59′09.4"N	129°32′18.9"E												O	O	O	O	O	O	O	O	O	O	O
2	South Gyeongsang	EI	sewage_influent	34°59′01.39"N	128°20′39.79"E												O	O	O	O	O	O	O
2	South Gyeongsang	EE	Treated_sewage_effluent	34°59′08.33"N	128°20′41.64"E												O	O	O	O	O	O	O
3	South Jeolla	FI	sewage_influent	34°47′27.3"N	126°24′34.2"E												O	O	O	O	O	O	O
3	South Jeolla	FE	Treated_sewage_effluent	34°47′27.3"N	126°24′34.2"E												O	O	O	O	O	O	O	O	O	O	O
4	North Jeolla	GI	sewage_influent	35°35'15.4"N	126°36'49.5"E												O	O	O	O	O	O	O
4	North Jeolla	GE (=GL07, GL07A)	Treated_sewage_effluent	35°35'15.4"N	126°36'49.5"E										O	O	O	O	O	O	O	O	O
2	South Gyeongsang	MWE	Treated_sewage_effluent	35°08′00.9"N	128°34′16.6"E																			O	O	O	O
5	Gyeonggi	AME	Treated_sewage_effluent	37°25′11.6"N	126°53′53.5"E																			O	O	O	O
5	Gyeonggi	ASE	Treated_sewage_effluent	36°59′09.1"N	127°12′06.6"E																			O	O	O	O

## Sheet: Figure 3, Fig S10
Amplicon_type	Genogroup	GenBank_ID	Lineage_name	Sampling_date	Province_name	Sampling_site_name	Source_of_sample		Sample_name=Sampling_date + Sampling_site_name
Region_C	GI	KT383850	GI.3a	2014-03-26	North Gyeongsang	DL01	Stream		e.g. 20140326_DL01
Region_C	GI	KT383851	GI.3a	2014-03-27	South Gyeongsang	EL02	Stream		e.g. 20140327_EL02
Region_C	GI	KT383852	GI.4b	2014-03-27	South Gyeongsang	EL02	Stream		e.g. 20140328_GL01
Region_C	GI	KT383853	GI.9	2014-03-27	South Gyeongsang	EL03	Stream
Region_C	GI	KT383854	GI.4a	2014-03-27	South Gyeongsang	EL03	Stream
Region_C	GI	KT383855	GI.3c	2014-03-27	South Gyeongsang	EL03	Stream
Region_C	GI	KT383856	GI.4a	2014-03-27	South Gyeongsang	EL04	Stream
Region_C	GI	KT383857	GI.9	2014-03-27	South Gyeongsang	EL04	Stream
Region_C	GI	KT383858	GI.4b	2014-03-27	South Gyeongsang	EL06	Stream
Region_C	GI	KT383866	GI.9	2014-03-28	North Jeolla	GL01	Stream
Region_C	GI	KT383867	GI.5b	2014-03-28	North Jeolla	GL01	Stream
Region_C	GI	KT383868	GI.NA	2014-03-28	North Jeolla	GL01	Stream
Region_C	GI	KT383869	GI.4a	2014-03-29	North Jeolla	GL02	Stream
Region_C	GI	KT383870	GI.5a1	2014-03-29	North Jeolla	GL02	Stream
Region_C	GI	KT383871	GI.4b	2014-03-29	North Jeolla	GL03	Stream
Region_C	GI	KT383872	GI.4a	2014-03-29	North Jeolla	GL04	Stream
Region_C	GI	KT383873	GI.3c	2014-03-29	North Jeolla	GL04	Stream
Region_C	GI	KT383874	GI.4b	2014-03-29	North Jeolla	GL05	Stream
Region_C	GI	KT383875	GI.4a	2014-03-29	North Jeolla	GL06	Stream
Region_C	GI	KT383876	GI.9	2014-03-29	North Jeolla	GL06	Stream
Region_C	GI	KT383862	GI.4b	2014-03-31	South Jeolla	FL01	Stream
Region_C	GI	KT383863	GI.3c	2014-03-31	South Jeolla	FL05	Stream
Region_C	GI	KT383864	GI.7a	2014-03-31	South Jeolla	FL05	Stream
Region_C	GI	KT383865	GI.4a	2014-03-31	South Jeolla	FL05	Stream
Region_C	GI	KT383877	GI.3a	2014-04-10	North Gyeongsang	DL01	Stream
Region_C	GI	KT383879	GI.4b	2014-05-12	South Gyeongsang	EL01	Stream
Region_C	GI	KT383880	GI.3c	2014-05-12	South Gyeongsang	EL02	Stream
Region_C	GI	KT383881	GI.4a	2014-05-12	South Gyeongsang	EL02	Stream
Region_C	GI	KT383882	GI.2	2014-05-12	South Gyeongsang	EL03	Stream
Region_C	GI	KT383883	GI.5a1	2014-05-12	South Gyeongsang	EL03	Stream
Region_C	GI	KT383884	GI.4a	2014-05-12	South Gyeongsang	EL03	Stream
Region_C	GI	KT383885	GI.9	2014-05-12	South Gyeongsang	EL03	Stream
Region_C	GI	KT383886	GI.5a1	2014-05-12	South Gyeongsang	EL06	Stream
Region_C	GI	KT383889	GI.4a	2014-05-17	North Jeolla	GL01	Stream
Region_C	GI	KT383890	GI.4b	2014-05-17	North Jeolla	GL02	Stream
Region_C	GI	KT383887	GI.2	2014-05-19	South Jeolla	FL01	Stream
Region_C	GI	KT383888	GI.4b	2014-05-19	South Jeolla	FL01	Stream
Region_C	GI	KT383892	GI.4a	2014-07-08	South Gyeongsang	EL02	Stream
Region_C	GI	KT383893	GI.5a1	2014-07-08	South Gyeongsang	EL03	Stream
Region_C	GI	KT383894	GI.4b	2014-07-08	South Gyeongsang	EL03	Stream
Region_C	GI	KT383895	GI.4a	2014-07-08	South Gyeongsang	EL04	Stream
Region_C	GI	KT383891	GI.3a	2014-07-14	North Gyeongsang	DL01	Stream
Region_C	GI	KT383896	GI.4b	2014-07-14	South Jeolla	FL01	Stream
Region_C	GI	KT383897	GI.5a1	2014-07-14	South Jeolla	FL01	Stream
Region_C	GI	KT383898	GI.4b	2014-07-15	North Jeolla	GL02	Stream
Region_C	GI	KT383899	GI.4a	2014-08-11	South Gyeongsang	EL02	Stream
Region_C	GI	KT383900	GI.4a	2014-08-11	South Gyeongsang	EL04	Stream
Region_C	GI	KT383901	GI.5a1	2014-08-11	South Gyeongsang	EL06	Stream
Region_C	GI	KT383902	GI.2	2014-08-11	South Gyeongsang	EL06	Stream
Region_C	GI	KT383903	GI.4b	2014-08-11	South Gyeongsang	EL06	Stream
Region_C	GI	KT383906	GI.3c	2014-08-13	North Jeolla	GL02	Stream
Region_C	GI	KT383907	GI.5a1	2014-08-13	North Jeolla	GL02	Stream
Region_C	GI	KT383908	GI.4b	2014-08-13	North Jeolla	GL02	Stream
Region_C	GI	KT383909	GI.9	2014-08-13	North Jeolla	GL02	Stream
Region_C	GI	KT383904	GI.4a	2014-08-19	South Jeolla	FL01	Stream
Region_C	GI	KT383905	GI.4b	2014-08-19	South Jeolla	FL05	Stream
Region_C	GI	KT383910	GI.3c	2014-09-12	South Gyeongsang	EL03	Stream
Region_C	GI	KT383912	GI.4a	2014-09-12	North Jeolla	GL04	Stream
Region_C	GI	KT383914	GI.4a	2014-10-14	South Gyeongsang	EL02	Stream
Region_C	GI	KT383915	GI.3c	2014-10-14	South Gyeongsang	EL03	Stream
Region_C	GI	KT383916	GI.5a1	2014-10-14	South Gyeongsang	EL06	Stream
Region_C	GI	KT383913	GI.3a	2014-10-15	North Gyeongsang	DL01	Stream
Region_C	GI	KT383917	GI.7a	2015-01-13	North Gyeongsang	DL01	Stream
Region_C	GI	KT383918	GI.5a1	2015-01-13	North Gyeongsang	DL01	Stream
Region_C	GI	KT383932	GI.5a1	2015-01-16	South Jeolla	FL01	Stream
Region_C	GI	KT383933	GI.2	2015-01-16	South Jeolla	FL01	Stream
Region_C	GI	KT383934	GI.2	2015-01-16	South Jeolla	FL03	Stream
Region_C	GI	KT383935	GI.5a1	2015-01-16	South Jeolla	FL03	Stream
Region_C	GI	KT383936	GI.6a	2015-01-16	South Jeolla	FL04	Stream
Region_C	GI	KT383937	GI.4b	2015-01-16	South Jeolla	FL06	Stream
Region_C	GI	KT383938	GI.9	2015-01-16	South Jeolla	FL06	Stream
Region_C	GI	KT383919	GI.9	2015-01-20	South Gyeongsang	EL01	Stream
Region_C	GI	KT383920	GI.9	2015-01-20	South Gyeongsang	EL02	Stream
Region_C	GI	KT383921	GI.5a1	2015-01-20	South Gyeongsang	EL03	Stream
Region_C	GI	KT383922	GI.9	2015-01-20	South Gyeongsang	EL03	Stream
Region_C	GI	KT383923	GI.3c	2015-01-20	South Gyeongsang	EL03	Stream
Region_C	GI	KT383924	GI.5a1	2015-01-20	South Gyeongsang	EL04	Stream
Region_C	GI	KT383925	GI.3c	2015-01-20	South Gyeongsang	EL04	Stream
Region_C	GI	KT383926	GI.6b	2015-01-20	South Gyeongsang	EL05	Stream
Region_C	GI	KT383927	GI.9	2015-01-20	South Gyeongsang	EL06	Stream
Region_C	GI	KT383928	GI.5a1	2015-01-20	South Gyeongsang	EL06	Stream
Region_C	GI	KT383929	GI.4a	2015-01-20	South Gyeongsang	EL06	Stream
Region_C	GI	KT383945	GI.4b	2015-01-21	North Jeolla	GL04	Stream
Region_C	GI	KT383946	GI.1a	2015-01-21	North Jeolla	GL05	Stream
Region_C	GI	KT383939	GI.9	2015-01-22	North Jeolla	GL01	Stream
Region_C	GI	KT383940	GI.4a	2015-01-22	North Jeolla	GL01	Stream
Region_C	GI	KT383941	GI.2	2015-01-22	North Jeolla	GL02	Stream
Region_C	GI	KT383942	GI.1a	2015-01-22	North Jeolla	GL02	Stream
Region_C	GI	KT383943	GI.5a1	2015-01-22	North Jeolla	GL03	Stream
Region_C	GI	KT383944	GI.9	2015-01-22	North Jeolla	GL03	Stream
Region_C	GI	KT383956	GI.3a	2015-02-04	North Jeolla	GL06	Stream
Region_C	GI	KT383948	GI.4b	2015-02-23	South Gyeongsang	EL03	Stream
Region_C	GI	KT383949	GI.9	2015-02-23	South Gyeongsang	EL04	Stream
Region_C	GI	KT383950	GI.1a	2015-02-23	South Gyeongsang	EL06	Stream
Region_C	GI	KT383951	GI.2	2015-02-23	South Gyeongsang	EL06	Stream
Region_C	GI	KT383952	GI.4a	2015-02-23	South Gyeongsang	EL06	Stream
Region_C	GI	KT383953	GI.7a	2015-02-27	South Jeolla	FL01	Stream
Region_C	GI	KT383954	GI.5a1	2015-02-27	South Jeolla	FL01	Stream
Region_C	GI	KT383955	GI.6b	2015-02-27	South Jeolla	FL01	Stream
Region_C	GI	MN494426	GI.5a1	2015-03-21	North Jeolla	GL07	Treated_sewage_effluent
Region_C	GI	MN494427	GI.4a	2015-03-21	North Jeolla	GL07	Treated_sewage_effluent
Region_C	GI	MN494428	GI.3a	2015-03-21	North Jeolla	GL07	Treated_sewage_effluent
Region_C	GI	MN494429	GI.3c	2015-03-21	North Jeolla	GL07	Treated_sewage_effluent
Region_C	GI	MN494143	GI.4a	2015-03-28	South Jeolla	FL01B	Stream
Region_C	GI	MN494144	GI.5a1	2015-03-28	South Jeolla	FL01B	Stream
Region_C	GI	MN494145	GI.2	2015-03-28	South Jeolla	FL01C	Stream
Region_C	GI	MN494146	GI.5a1	2015-03-28	South Jeolla	FL07A	Stream
Region_C	GI	MN494147	GI.2	2015-03-28	South Jeolla	FL07A	Stream
Region_C	GI	MN494148	GI.5a1	2015-03-28	South Jeolla	FL07	Stream
Region_C	GI	MN494149	GI.9	2015-03-28	South Jeolla	FL07	Stream
Region_C	GI	MN494150	GI.4b	2015-03-30	South Gyeongsang	EL03A	Stream
Region_C	GI	MN494151	GI.4a	2015-03-30	South Gyeongsang	EL03A	Stream
Region_C	GI	MN494152	GI.6b	2015-03-30	South Gyeongsang	EL03A	Stream
Region_C	GI	MN494153	GI.9	2015-03-30	South Gyeongsang	EL03A	Stream
Region_C	GI	MN494154	GI.5a1	2015-03-30	South Gyeongsang	EL06A	Stream
Region_C	GI	MN494155	GI.2	2015-03-30	South Gyeongsang	EL06A	Stream
Region_C	GI	MN494156	GI.5a1	2015-05-11	South Gyeongsang	EL06A	Stream
Region_C	GI	MN494157	GI.2	2015-05-11	South Gyeongsang	EL06A	Stream
Region_C	GI	MN494158	GI.1a	2015-05-11	South Gyeongsang	EL06	Stream
Region_C	GI	MN494159	GI.5a1	2015-05-11	South Gyeongsang	EL06	Stream
Region_C	GI	MN494160	GI.9	2015-05-11	South Gyeongsang	EL06	Stream
Region_C	GI	MN494430	GI.5a1	2015-05-23	South Gyeongsang	EE	Treated_sewage_effluent
Region_C	GI	MN494431	GI.3b1	2015-05-23	South Gyeongsang	EE	Treated_sewage_effluent
Region_C	GI	MN494432	GI.3a	2015-07-13	North Jeolla	GE	Treated_sewage_effluent
Region_C	GI	MN494433	GI.4b	2015-07-13	North Jeolla	GE	Treated_sewage_effluent
Region_C	GI	MN494434	GI.4a	2015-07-13	North Jeolla	GE	Treated_sewage_effluent
Region_C	GI	MN494435	GI.5a1	2015-07-13	North Jeolla	GE	Treated_sewage_effluent
Region_C	GI	MN494161	GI.1a	2015-07-14	South Gyeongsang	EL03A	Stream
Region_C	GI	MN494162	GI.5a1	2015-07-14	South Gyeongsang	EL03A	Stream
Region_C	GI	MN494163	GI.9	2015-07-14	South Gyeongsang	EL03A	Stream
Region_C	GI	MN494164	GI.9	2015-07-14	South Gyeongsang	EL03	Stream
Region_C	GI	MN494165	GI.5a1	2015-07-14	South Gyeongsang	EL06A	Stream
Region_C	GI	MN494166	GI.2	2015-07-14	South Gyeongsang	EL06A	Stream
Region_C	GI	MN494167	GI.5a1	2015-07-14	South Gyeongsang	EL06	Stream
Region_C	GI	MN494168	GI.1a	2015-07-14	South Gyeongsang	EL06	Stream
Region_C	GI	MN494436	GI.9	2015-07-14	South Gyeongsang	EE	Treated_sewage_effluent
Region_C	GI	MN494437	GI.3c	2015-07-14	South Jeolla	FE	Treated_sewage_effluent
Region_C	GI	MN494438	GI.6a	2015-07-14	South Jeolla	FE	Treated_sewage_effluent
Region_C	GI	MN494439	GI.1a	2015-07-14	South Jeolla	FE	Treated_sewage_effluent
Region_C	GI	MN494440	GI.3c	2015-09-11	North Jeolla	GE	Treated_sewage_effluent
Region_C	GI	MN494169	GI.5a1	2015-09-17	South Jeolla	FL07A	Stream
Region_C	GI	MN494441	GI.1a	2015-09-17	South Jeolla	FE	Treated_sewage_effluent
Region_C	GI	MN494442	GI.9	2015-09-17	South Jeolla	FE	Treated_sewage_effluent
Region_C	GI	MN494170	GI.9	2015-12-14	South Gyeongsang	EL03A	Stream
Region_C	GI	MN494171	GI.3b1	2015-12-14	South Gyeongsang	EL03A	Stream
Region_C	GI	MN494172	GI.6b	2015-12-14	South Gyeongsang	EL06A	Stream
Region_C	GI	MN494173	GI.4a	2015-12-21	North Gyeongsang	DL01A	Stream
Region_C	GI	MN494443	GI.5a1	2015-12-21	North Gyeongsang	DE	Treated_sewage_effluent
Region_C	GI	MN494444	GI.2	2015-12-21	North Gyeongsang	DE	Treated_sewage_effluent
Region_C	GI	MN494445	GI.3b1	2015-12-21	North Gyeongsang	DE	Treated_sewage_effluent
Region_C	GI	MN494446	GI.9	2015-12-22	South Jeolla	FE	Treated_sewage_effluent
Region_C	GI	MN494447	GI.5a1	2015-12-22	South Jeolla	FE	Treated_sewage_effluent
Region_C	GI	MN494448	GI.3c	2015-12-22	South Jeolla	FE	Treated_sewage_effluent
Region_C	GI	MN494174	GI.9	2015-12-24	South Jeolla	FL01C	Stream
Region_C	GI	MN494175	GI.6b	2015-12-24	South Jeolla	FL01D	Stream
Region_C	GI	MN494176	GI.1a	2015-12-24	South Jeolla	FL01D	Stream
Region_C	GI	MN494177	GI.9	2015-12-24	South Jeolla	FL01	Stream
Region_C	GI	MN494178	GI.3c	2015-12-24	South Jeolla	FL01	Stream
Region_C	GI	MN494179	GI.1a	2015-12-24	South Jeolla	FL01	Stream
Region_C	GI	MN494180	GI.6b	2015-12-24	South Jeolla	FL01	Stream
Region_C	GI	MN494181	GI.2	2015-12-24	South Jeolla	FL07A	Stream
Region_C	GI	MN494182	GI.5a1	2015-12-24	South Jeolla	FL07A	Stream
Region_C	GI	MN494183	GI.2	2015-12-24	South Jeolla	FL07	Stream
Region_C	GI	MN494184	GI.3a	2015-12-29	North Jeolla	GL01	Stream
Region_C	GI	MN494185	GI.3b1	2015-12-29	North Jeolla	GL01	Stream
Region_C	GI	MN494449	GI.3c	2015-12-29	North Jeolla	GE	Treated_sewage_effluent
Region_C	GI	MN494450	GI.3b2	2015-12-29	North Jeolla	GE	Treated_sewage_effluent
Region_C	GI	MN494451	GI.9	2015-12-29	North Jeolla	GE	Treated_sewage_effluent
Region_C	GI	MN494186	GI.5a1	2016-01-15	North Jeolla	GL02	Stream
Region_C	GI	MN494452	GI.5a1	2016-01-15	North Jeolla	GE	Treated_sewage_effluent
Region_C	GI	MN494187	GI.3b1	2016-01-18	South Gyeongsang	EL02A	Stream
Region_C	GI	MN494188	GI.1a	2016-01-18	South Gyeongsang	EL02B	Stream
Region_C	GI	MN494189	GI.6b	2016-01-18	South Gyeongsang	EL02B	Stream
Region_C	GI	MN494190	GI.3b1	2016-01-18	South Gyeongsang	EL02B	Stream
Region_C	GI	MN494191	GI.9	2016-01-18	South Gyeongsang	EL02C	Stream
Region_C	GI	MN494192	GI.3b1	2016-01-18	South Gyeongsang	EL03A	Stream
Region_C	GI	MN494193	GI.5a1	2016-01-18	South Gyeongsang	EL03A	Stream
Region_C	GI	MN494194	GI.6b	2016-01-18	South Gyeongsang	EL03A	Stream
Region_C	GI	MN494195	GI.6b	2016-01-18	South Gyeongsang	EL03B	Stream
Region_C	GI	MN494196	GI.3b1	2016-01-18	South Gyeongsang	EL03	Stream
Region_C	GI	MN494197	GI.9	2016-01-18	South Gyeongsang	EL03	Stream
Region_C	GI	MN494198	GI.1a	2016-01-18	South Gyeongsang	EL03	Stream
Region_C	GI	MN494199	GI.1a	2016-01-18	South Gyeongsang	EL06	Stream
Region_C	GI	MN494200	GI.5a1	2016-01-18	South Gyeongsang	EL06	Stream
Region_C	GI	MN494201	GI.3b1	2016-01-18	South Gyeongsang	EL07	Stream
Region_C	GI	MN494202	GI.6b	2016-01-18	South Gyeongsang	EL07	Stream
Region_C	GI	MN494453	GI.9	2016-01-18	South Gyeongsang	EE	Treated_sewage_effluent
Region_C	GI	MN494454	GI.4b	2016-01-18	South Gyeongsang	EE	Treated_sewage_effluent
Region_C	GI	MN494455	GI.3c	2016-01-18	South Gyeongsang	EE	Treated_sewage_effluent
Region_C	GI	MN494456	GI.5a1	2016-01-18	South Gyeongsang	EE	Treated_sewage_effluent
Region_C	GI	MN494203	GI.1a	2016-01-22	South Jeolla	FL01A	Stream
Region_C	GI	MN494204	GI.3c	2016-01-22	South Jeolla	FL01B	Stream
Region_C	GI	MN494205	GI.3a	2016-01-22	South Jeolla	FL01B	Stream
Region_C	GI	MN494206	GI.4a	2016-01-22	South Jeolla	FL01C	Stream
Region_C	GI	MN494207	GI.9	2016-01-22	South Jeolla	FL01C	Stream
Region_C	GI	MN494208	GI.3c	2016-01-22	South Jeolla	FL01C	Stream
Region_C	GI	MN494209	GI.9	2016-01-22	South Jeolla	FL01D	Stream
Region_C	GI	MN494210	GI.3c	2016-01-22	South Jeolla	FL01D	Stream
Region_C	GI	MN494211	GI.1a	2016-01-22	South Jeolla	FL01D	Stream
Region_C	GI	MN494212	GI.3b1	2016-01-22	South Jeolla	FL01D	Stream
Region_C	GI	MN494213	GI.3b1	2016-01-22	South Jeolla	FL07A	Stream
Region_C	GI	MN494214	GI.2	2016-01-22	South Jeolla	FL07A	Stream
Region_C	GI	MN494215	GI.3b1	2016-01-22	South Jeolla	FL07	Stream
Region_C	GI	MN494457	GI.5a1	2016-01-22	South Jeolla	FE	Treated_sewage_effluent
Region_C	GI	MN494458	GI.1a	2016-01-22	South Jeolla	FE	Treated_sewage_effluent
Region_C	GI	MN494459	GI.3c	2016-01-22	South Jeolla	FE	Treated_sewage_effluent
Region_C	GI	MN494216	GI.5a1	2016-01-25	North Gyeongsang	DL01B	Stream
Region_C	GI	MN494217	GI.3c	2016-01-25	North Gyeongsang	DL01B	Stream
Region_C	GI	MN494218	GI.9	2016-01-25	North Gyeongsang	DL01B	Stream
Region_C	GI	MN494219	GI.3c	2016-01-25	North Gyeongsang	DL02	Stream
Region_C	GI	MN494460	GI.3c	2016-01-25	North Gyeongsang	DE	Treated_sewage_effluent
Region_C	GI	MN494461	GI.3b1	2016-01-25	North Gyeongsang	DE	Treated_sewage_effluent
Region_C	GI	MN494462	GI.5a1	2016-01-25	North Gyeongsang	DE	Treated_sewage_effluent
Region_C	GI	MN494463	GI.4b	2016-01-25	North Gyeongsang	DE	Treated_sewage_effluent
Region_C	GI	MN494220	GI.5a1	2016-02-15	North Gyeongsang	DL01B	Stream
Region_C	GI	MN494221	GI.6b	2016-02-15	North Gyeongsang	DL02	Stream
Region_C	GI	MN494464	GI.5a1	2016-02-15	North Gyeongsang	DE	Treated_sewage_effluent
Region_C	GI	MN494465	GI.6b	2016-02-15	North Gyeongsang	DE	Treated_sewage_effluent
Region_C	GI	MN494466	GI.3c	2016-02-15	North Gyeongsang	DE	Treated_sewage_effluent
Region_C	GI	MN494222	GI.2	2016-02-23	South Gyeongsang	EL02A	Stream
Region_C	GI	MN494223	GI.4a	2016-02-23	South Gyeongsang	EL02A	Stream
Region_C	GI	MN494224	GI.4a	2016-02-23	South Gyeongsang	EL02B	Stream
Region_C	GI	MN494225	GI.5a1	2016-02-23	South Gyeongsang	EL02C	Stream
Region_C	GI	MN494226	GI.3c	2016-02-23	South Gyeongsang	EL02C	Stream
Region_C	GI	MN494227	GI.2	2016-02-23	South Gyeongsang	EL02C	Stream
Region_C	GI	MN494228	GI.1a	2016-02-23	South Gyeongsang	EL02D	Stream
Region_C	GI	MN494229	GI.5a1	2016-02-23	South Gyeongsang	EL02D	Stream
Region_C	GI	MN494230	GI.3c	2016-02-23	South Gyeongsang	EL02D	Stream
Region_C	GI	MN494231	GI.3b1	2016-02-23	South Gyeongsang	EL02E	Stream
Region_C	GI	MN494232	GI.9	2016-02-23	South Gyeongsang	EL02E	Stream
Region_C	GI	MN494233	GI.9	2016-02-23	South Gyeongsang	EL02F	Stream
Region_C	GI	MN494234	GI.3b1	2016-02-23	South Gyeongsang	EL02F	Stream
Region_C	GI	MN494235	GI.9	2016-02-23	South Gyeongsang	EL02G	Stream
Region_C	GI	MN494236	GI.3b1	2016-02-23	South Gyeongsang	EL02G	Stream
Region_C	GI	MN494237	GI.4b	2016-02-23	South Gyeongsang	EL02H	Stream
Region_C	GI	MN494238	GI.4a	2016-02-23	South Gyeongsang	EL02H	Stream
Region_C	GI	MN494239	GI.4a	2016-02-23	South Gyeongsang	EL02	Stream
Region_C	GI	MN494240	GI.9	2016-02-23	South Gyeongsang	EL03A	Stream
Region_C	GI	MN494241	GI.5a1	2016-02-23	South Gyeongsang	EL03A	Stream
Region_C	GI	MN494242	GI.9	2016-02-23	South Gyeongsang	EL03	Stream
Region_C	GI	MN494243	GI.3b1	2016-02-23	South Gyeongsang	EL06A	Stream
Region_C	GI	MN494244	GI.1a	2016-02-23	South Gyeongsang	EL06A	Stream
Region_C	GI	MN494245	GI.9	2016-02-23	South Gyeongsang	EL06	Stream
Region_C	GI	MN494246	GI.3b1	2016-02-23	South Gyeongsang	EL06	Stream
Region_C	GI	MN494247	GI.6b	2016-02-23	South Gyeongsang	EL06	Stream
Region_C	GI	MN494248	GI.3b1	2016-02-23	South Gyeongsang	EL07	Stream
Region_C	GI	MN494249	GI.1a	2016-02-23	South Jeolla	FL01A	Stream
Region_C	GI	MN494250	GI.3c	2016-02-23	South Jeolla	FL01A	Stream
Region_C	GI	MN494251	GI.1a	2016-02-23	South Jeolla	FL01B	Stream
Region_C	GI	MN494252	GI.4b	2016-02-23	South Jeolla	FL01B	Stream
Region_C	GI	MN494253	GI.9	2016-02-23	South Jeolla	FL01C	Stream
Region_C	GI	MN494254	GI.5a1	2016-02-23	South Jeolla	FL01	Stream
Region_C	GI	MN494255	GI.3c	2016-02-23	South Jeolla	FL01	Stream
Region_C	GI	MN494256	GI.5a1	2016-02-23	South Jeolla	FL07A	Stream
Region_C	GI	MN494257	GI.1a	2016-02-23	South Jeolla	FL07A	Stream
Region_C	GI	MN494258	GI.4a	2016-02-23	South Jeolla	FL07A	Stream
Region_C	GI	MN494259	GI.5a1	2016-02-23	South Jeolla	FL07B	Stream
Region_C	GI	MN494260	GI.5a1	2016-02-23	South Jeolla	FL07	Stream
Region_C	GI	MN494261	GI.1a	2016-02-23	South Jeolla	FL07	Stream
Region_C	GI	MN494262	GI.3c	2016-02-23	South Jeolla	FL08B	Stream
Region_C	GI	MN494263	GI.1a	2016-02-23	South Jeolla	FL08B	Stream
Region_C	GI	MN494264	GI.4b	2016-02-23	South Jeolla	FL08B	Stream
Region_C	GI	MN494265	GI.9	2016-02-23	South Jeolla	FL08B	Stream
Region_C	GI	MN494266	GI.3c	2016-02-23	South Jeolla	FL08C	Stream
Region_C	GI	MN494267	GI.9	2016-02-23	South Jeolla	FL08C	Stream
Region_C	GI	MN494268	GI.2	2016-02-23	South Jeolla	FL08C	Stream
Region_C	GI	MN494269	GI.1a	2016-02-23	South Jeolla	FL08C	Stream
Region_C	GI	MN494270	GI.9	2016-02-23	South Jeolla	FL08D	Stream
Region_C	GI	MN494271	GI.5a1	2016-02-23	North Jeolla	GL06A	Stream
Region_C	GI	MN494272	GI.3a	2016-02-23	North Jeolla	GL06	Stream
Region_C	GI	MN494467	GI.3b1	2016-02-23	South Gyeongsang	EE	Treated_sewage_effluent
Region_C	GI	MN494468	GI.9	2016-02-23	South Gyeongsang	EE	Treated_sewage_effluent
Region_C	GI	MN494469	GI.5a1	2016-02-23	South Gyeongsang	EE	Treated_sewage_effluent
Region_C	GI	MN494273	GI.7a	2016-02-24	North Jeolla	GL01	Stream
Region_C	GI	MN494274	GI.3b1	2016-02-24	North Jeolla	GL01	Stream
Region_C	GI	MN494275	GI.3c	2016-02-24	North Jeolla	GL01	Stream
Region_C	GI	MN494276	GI.3a	2016-02-24	North Jeolla	GL01	Stream
Region_C	GI	MN494277	GI.3b1	2016-02-24	North Jeolla	GL02A1	Stream
Region_C	GI	MN494278	GI.3c	2016-02-24	North Jeolla	GL02A	Stream
Region_C	GI	MN494279	GI.4b	2016-02-24	North Jeolla	GL02A	Stream
Region_C	GI	MN494280	GI.3c	2016-02-24	North Jeolla	GL02B	Stream
Region_C	GI	MN494281	GI.3c	2016-02-24	North Jeolla	GL02C	Stream
Region_C	GI	MN494282	GI.4b	2016-02-24	North Jeolla	GL02	Stream
Region_C	GI	MN494283	GI.3c	2016-02-24	North Jeolla	GL02	Stream
Region_C	GI	MN494284	GI.6b	2016-02-24	North Jeolla	GL08A	Stream
Region_C	GI	MN494285	GI.5a1	2016-02-24	North Jeolla	GL08B	Stream
Region_C	GI	MN494470	GI.9	2016-02-24	South Jeolla	FE	Treated_sewage_effluent
Region_C	GI	MN494471	GI.5a1	2016-02-24	South Jeolla	FE	Treated_sewage_effluent
Region_C	GI	MN494472	GI.3b1	2016-02-24	South Jeolla	FE	Treated_sewage_effluent
Region_C	GI	MN494473	GI.5a1	2016-02-24	North Jeolla	GE	Treated_sewage_effluent
Region_C	GI	MN494474	GI.1a	2016-02-24	North Jeolla	GE	Treated_sewage_effluent
Region_C	GI	MN494475	GI.9	2016-02-24	North Jeolla	GE	Treated_sewage_effluent
Region_C	GI	MN494476	GI.3b1	2016-02-24	North Jeolla	GE	Treated_sewage_effluent
Region_C	GI	MN494286	GI.4b	2016-03-14	North Gyeongsang	DL01A	Stream
Region_C	GI	MN494287	GI.3b1	2016-03-14	North Gyeongsang	DL01B	Stream
Region_C	GI	MN494288	GI.4b	2016-03-14	North Gyeongsang	DL02	Stream
Region_C	GI	MN494477	GI.3c	2016-03-14	North Gyeongsang	DE	Treated_sewage_effluent
Region_C	GI	MN494478	GI.3b1	2016-03-14	North Gyeongsang	DE	Treated_sewage_effluent
Region_C	GI	MN494479	GI.9	2016-03-14	North Gyeongsang	DE	Treated_sewage_effluent
Region_C	GI	MN494480	GI.5a1	2016-03-14	North Gyeongsang	DE	Treated_sewage_effluent
Region_C	GI	MN494289	GI.9	2016-03-25	South Jeolla	FL01A	Stream
Region_C	GI	MN494290	GI.3b1	2016-03-25	South Jeolla	FL01A	Stream
Region_C	GI	MN494291	GI.9	2016-03-25	South Jeolla	FL01B	Stream
Region_C	GI	MN494292	GI.5a1	2016-03-25	South Jeolla	FL01B	Stream
Region_C	GI	MN494293	GI.9	2016-03-25	South Jeolla	FL01D	Stream
Region_C	GI	MN494294	GI.1a	2016-03-25	South Jeolla	FL01D	Stream
Region_C	GI	MN494295	GI.9	2016-03-25	South Jeolla	FL01	Stream
Region_C	GI	MN494296	GI.3c	2016-03-25	South Jeolla	FL01	Stream
Region_C	GI	MN494297	GI.3b1	2016-03-25	South Jeolla	FL01	Stream
Region_C	GI	MN494298	GI.5a1	2016-03-25	South Jeolla	FL01	Stream
Region_C	GI	MN494299	GI.1a	2016-03-25	South Jeolla	FL07A	Stream
Region_C	GI	MN494300	GI.6b	2016-03-25	South Jeolla	FL07A	Stream
Region_C	GI	MN494301	GI.1a	2016-03-25	South Jeolla	FL07B	Stream
Region_C	GI	MN494302	GI.1a	2016-03-25	South Jeolla	FL07	Stream
Region_C	GI	MN494303	GI.3c	2016-03-25	South Jeolla	FL08C	Stream
Region_C	GI	MN494304	GI.3a	2016-03-25	North Jeolla	GL01	Stream
Region_C	GI	MN494305	GI.3c	2016-03-25	North Jeolla	GL02A	Stream
Region_C	GI	MN494306	GI.4b	2016-03-25	North Jeolla	GL02A	Stream
Region_C	GI	MN494307	GI.3c	2016-03-25	North Jeolla	GL02B	Stream
Region_C	GI	MN494308	GI.5a1	2016-03-25	North Jeolla	GL08A	Stream
Region_C	GI	MN494309	GI.5a1	2016-03-25	North Jeolla	GL08B	Stream
Region_C	GI	MN494310	GI.5a1	2016-03-25	North Jeolla	GL08	Stream
Region_C	GI	MN494481	GI.3a	2016-03-25	South Jeolla	FE	Treated_sewage_effluent
Region_C	GI	MN494482	GI.9	2016-03-25	South Jeolla	FE	Treated_sewage_effluent
Region_C	GI	MN494483	GI.4a	2016-03-25	South Jeolla	FE	Treated_sewage_effluent
Region_C	GI	MN494484	GI.1a	2016-03-25	South Jeolla	FE	Treated_sewage_effluent
Region_C	GI	MN494485	GI.3c	2016-03-25	North Jeolla	GE	Treated_sewage_effluent
Region_C	GI	MN494486	GI.4b	2016-03-25	North Jeolla	GE	Treated_sewage_effluent
Region_C	GI	MN494487	GI.3b1	2016-03-25	North Jeolla	GE	Treated_sewage_effluent
Region_C	GI	MN494311	GI.3c	2016-03-26	North Jeolla	GL06B	Stream
Region_C	GI	MN494312	GI.3c	2016-03-26	North Jeolla	GL06D	Stream
Region_C	GI	MN494313	GI.7b	2016-03-26	North Jeolla	GL06D	Stream
Region_C	GI	MN494314	GI.4b	2016-03-26	North Jeolla	GL06D	Stream
Region_C	GI	MN494315	GI.5a1	2016-03-26	North Jeolla	GL06E	Stream
Region_C	GI	MN494316	GI.9	2016-03-26	North Jeolla	GL06E	Stream
Region_C	GI	MN494317	GI.5a1	2016-03-26	North Jeolla	GL06	Stream
Region_C	GI	MN494318	GI.1a	2016-03-27	South Gyeongsang	EL02A	Stream
Region_C	GI	MN494319	GI.9	2016-03-27	South Gyeongsang	EL02B	Stream
Region_C	GI	MN494320	GI.1a	2016-03-27	South Gyeongsang	EL02B	Stream
Region_C	GI	MN494321	GI.3b1	2016-03-27	South Gyeongsang	EL02B	Stream
Region_C	GI	MN494322	GI.9	2016-03-27	South Gyeongsang	EL02C	Stream
Region_C	GI	MN494323	GI.1a	2016-03-27	South Gyeongsang	EL02C	Stream
Region_C	GI	MN494324	GI.4a	2016-03-27	South Gyeongsang	EL02C	Stream
Region_C	GI	MN494325	GI.9	2016-03-27	South Gyeongsang	EL02D	Stream
Region_C	GI	MN494326	GI.1a	2016-03-27	South Gyeongsang	EL02D	Stream
Region_C	GI	MN494327	GI.5a1	2016-03-27	South Gyeongsang	EL02D	Stream
Region_C	GI	MN494328	GI.1a	2016-03-27	South Gyeongsang	EL02E	Stream
Region_C	GI	MN494329	GI.3b1	2016-03-27	South Gyeongsang	EL02E	Stream
Region_C	GI	MN494330	GI.9	2016-03-27	South Gyeongsang	EL02E	Stream
Region_C	GI	MN494331	GI.9	2016-03-27	South Gyeongsang	EL02F	Stream
Region_C	GI	MN494332	GI.1a	2016-03-27	South Gyeongsang	EL02G	Stream
Region_C	GI	MN494333	GI.9	2016-03-27	South Gyeongsang	EL03	Stream
Region_C	GI	MN494334	GI.3a	2016-03-27	South Gyeongsang	EL06A	Stream
Region_C	GI	MN494335	GI.5a1	2016-03-27	South Gyeongsang	EL06A	Stream
Region_C	GI	MN494336	GI.1a	2016-03-27	South Gyeongsang	EL06A	Stream
Region_C	GI	MN494337	GI.5a1	2016-03-27	South Gyeongsang	EL06	Stream
Region_C	GI	MN494338	GI.5a1	2016-03-27	South Gyeongsang	EL07A	Stream
Region_C	GI	MN494488	GI.9	2016-03-28	South Gyeongsang	EE	Treated_sewage_effluent
Region_C	GI	MN494489	GI.3b1	2016-03-28	South Gyeongsang	EE	Treated_sewage_effluent
Region_C	GI	MN494490	GI.3c	2016-03-28	South Gyeongsang	EE	Treated_sewage_effluent
Region_C	GI	MN494491	GI.5a1	2016-03-28	South Gyeongsang	EE	Treated_sewage_effluent
Region_C	GI	MN494339	GI.3c	2016-05-12	North Gyeongsang	DL01B	Stream
Region_C	GI	MN494492	GI.3c	2016-05-12	North Gyeongsang	DE	Treated_sewage_effluent
Region_C	GI	MN494340	GI.1a	2016-05-21	North Jeolla	GL08B	Stream
Region_C	GI	MN494341	GI.9	2016-05-21	North Jeolla	GL08B	Stream
Region_C	GI	MN494342	GI.5a1	2016-05-21	North Jeolla	GL08B	Stream
Region_C	GI	MN494343	GI.5a1	2016-05-21	North Jeolla	GL08	Stream
Region_C	GI	MN494493	GI.5a1	2016-05-21	North Jeolla	GE	Treated_sewage_effluent
Region_C	GI	MN494344	GI.9	2016-05-22	South Gyeongsang	EL02A	Stream
Region_C	GI	MN494345	GI.3b1	2016-05-22	South Gyeongsang	EL06A	Stream
Region_C	GI	MN494346	GI.5a1	2016-05-22	South Gyeongsang	EL06A	Stream
Region_C	GI	MN494347	GI.5a1	2016-05-22	South Gyeongsang	EL06	Stream
Region_C	GI	MN494348	GI.3b1	2016-05-22	South Gyeongsang	EL06	Stream
Region_C	GI	MN494349	GI.9	2016-05-22	South Gyeongsang	EL09A	Stream
Region_C	GI	MN494350	GI.5a1	2016-05-23	South Gyeongsang	EL03	Stream
Region_C	GI	MN494351	GI.9	2016-05-23	South Gyeongsang	EL03	Stream
Region_C	GI	MN494352	GI.1a	2016-05-26	South Jeolla	FL01C	Stream
Region_C	GI	MN494353	GI.9	2016-05-26	South Jeolla	FL01C	Stream
Region_C	GI	MN494354	GI.3c	2016-05-26	South Jeolla	FL01C	Stream
Region_C	GI	MN494355	GI.1a	2016-05-26	South Jeolla	FL01D	Stream
Region_C	GI	MN494356	GI.4b	2016-05-26	South Jeolla	FL01D	Stream
Region_C	GI	MN494357	GI.3b1	2016-05-26	South Jeolla	FL01	Stream
Region_C	GI	MN494358	GI.2	2016-05-26	South Jeolla	FL07A	Stream
Region_C	GI	MN494359	GI.5a1	2016-05-26	South Jeolla	FL07A	Stream
Region_C	GI	MN494360	GI.1a	2016-05-26	South Jeolla	FL07A	Stream
Region_C	GI	MN494361	GI.5a1	2016-05-26	South Jeolla	FL07B	Stream
Region_C	GI	MN494362	GI.9	2016-05-26	South Jeolla	FL07	Stream
Region_C	GI	MN494363	GI.7b	2016-05-26	South Jeolla	FL07	Stream
Region_C	GI	MN494364	GI.4a	2016-05-26	South Jeolla	FL08B	Stream
Region_C	GI	MN494365	GI.4b	2016-05-26	South Jeolla	FL08B	Stream
Region_C	GI	MN494366	GI.9	2016-05-26	South Jeolla	FL08B	Stream
Region_C	GI	MN494367	GI.9	2016-05-26	South Jeolla	FL08C	Stream
Region_C	GI	MN494368	GI.2	2016-05-26	South Jeolla	FL08C	Stream
Region_C	GI	MN494494	GI.1a	2016-05-26	South Jeolla	FE	Treated_sewage_effluent
Region_C	GI	MN494495	GI.5a1	2016-05-26	South Jeolla	FE	Treated_sewage_effluent
Region_C	GI	MN494496	GI.6a	2016-05-26	South Jeolla	FE	Treated_sewage_effluent
Region_C	GI	MN494497	GI.2	2016-05-26	South Jeolla	FE	Treated_sewage_effluent
Region_C	GI	MN494498	GI.9	2016-05-26	South Jeolla	FE	Treated_sewage_effluent
Region_C	GI	MN494369	GI.3c	2017-10-23	Gyeonggi	AM	Stream
Region_C	GI	MN494370	GI.1b	2017-10-23	Gyeonggi	AM	Stream
Region_C	GI	MN494371	GI.4b	2017-10-23	Gyeonggi	AM	Stream
Region_C	GI	MN494499	GI.1b	2017-10-23	Gyeonggi	AME	Treated_sewage_effluent
Region_C	GI	MN494500	GI.7c	2017-10-23	Gyeonggi	AME	Treated_sewage_effluent
Region_C	GI	MN494501	GI.9	2017-10-23	Gyeonggi	AME	Treated_sewage_effluent
Region_C	GI	MN494502	GI.5a1	2017-10-23	Gyeonggi	AME	Treated_sewage_effluent
Region_C	GI	MN494503	GI.5a1	2017-10-25	South Jeolla	FE	Treated_sewage_effluent
Region_C	GI	MN494504	GI.1a	2017-10-25	South Jeolla	FE	Treated_sewage_effluent
Region_C	GI	MN494505	GI.6a	2017-10-25	South Jeolla	FE	Treated_sewage_effluent
Region_C	GI	MN494506	GI.5b	2017-10-25	South Jeolla	FE	Treated_sewage_effluent
Region_C	GI	MN494507	GI.7c	2017-10-27	South Gyeongsang	MWE	Treated_sewage_effluent
Region_C	GI	MN494508	GI.1b	2017-10-27	South Gyeongsang	MWE	Treated_sewage_effluent
Region_C	GI	MN494509	GI.2	2017-10-27	South Gyeongsang	MWE	Treated_sewage_effluent
Region_C	GI	MN494510	GI.5a2	2017-10-31	North Gyeongsang	DE	Treated_sewage_effluent
Region_C	GI	MN494511	GI.3a	2017-10-31	North Gyeongsang	DE	Treated_sewage_effluent
Region_C	GI	MN494512	GI.7c	2017-10-31	North Gyeongsang	DE	Treated_sewage_effluent
Region_C	GI	MN494372	GI.1b	2017-11-03	Gyeonggi	AS	Stream
Region_C	GI	MN494373	GI.3c	2017-11-03	Gyeonggi	AS	Stream
Region_C	GI	MN494513	GI.2	2017-11-03	Gyeonggi	ASE	Treated_sewage_effluent
Region_C	GI	MN494514	GI.1b	2017-11-03	Gyeonggi	ASE	Treated_sewage_effluent
Region_C	GI	MN494515	GI.5a1	2017-11-03	Gyeonggi	ASE	Treated_sewage_effluent
Region_C	GI	MN494516	GI.6a	2017-11-03	Gyeonggi	ASE	Treated_sewage_effluent
Region_C	GI	MN494374	GI.5b	2017-12-08	South Jeolla	FL01B	Stream
Region_C	GI	MN494517	GI.7c	2017-12-08	South Jeolla	FE	Treated_sewage_effluent
Region_C	GI	MN494518	GI.1b	2017-12-08	South Jeolla	FE	Treated_sewage_effluent
Region_C	GI	MN494519	GI.5a1	2017-12-08	South Jeolla	FE	Treated_sewage_effluent
Region_C	GI	MN494375	GI.5b	2017-12-11	Gyeonggi	AS	Stream
Region_C	GI	MN494376	GI.1b	2017-12-11	Gyeonggi	AS	Stream
Region_C	GI	MN494520	GI.3d	2017-12-11	Gyeonggi	ASE	Treated_sewage_effluent
Region_C	GI	MN494521	GI.1b	2017-12-11	Gyeonggi	ASE	Treated_sewage_effluent
Region_C	GI	MN494377	GI.5b	2017-12-13	Gyeonggi	AM	Stream
Region_C	GI	MN494378	GI.4a	2017-12-13	Gyeonggi	AM	Stream
Region_C	GI	MN494379	GI.1b	2017-12-13	Gyeonggi	AM	Stream
Region_C	GI	MN494522	GI.3b2	2017-12-13	Gyeonggi	AME	Treated_sewage_effluent
Region_C	GI	MN494523	GI.1b	2017-12-13	Gyeonggi	AME	Treated_sewage_effluent
Region_C	GI	MN494524	GI.7c	2017-12-13	Gyeonggi	AME	Treated_sewage_effluent
Region_C	GI	MN494525	GI.3c	2017-12-13	Gyeonggi	AME	Treated_sewage_effluent
Region_C	GI	MN494526	GI.5a1	2017-12-20	North Gyeongsang	DE	Treated_sewage_effluent
Region_C	GI	MN494527	GI.1a	2017-12-20	North Gyeongsang	DE	Treated_sewage_effluent
Region_C	GI	MN494528	GI.3d	2017-12-20	North Gyeongsang	DE	Treated_sewage_effluent
Region_C	GI	MN494529	GI.7c	2017-12-22	South Gyeongsang	MWE	Treated_sewage_effluent
Region_C	GI	MN494530	GI.1b	2017-12-22	South Gyeongsang	MWE	Treated_sewage_effluent
Region_C	GI	MN494531	GI.2	2017-12-22	South Gyeongsang	MWE	Treated_sewage_effluent
Region_C	GI	MN494532	GI.1b	2018-02-09	South Gyeongsang	MWE	Treated_sewage_effluent
Region_C	GI	MN494533	GI.2	2018-02-09	South Gyeongsang	MWE	Treated_sewage_effluent
Region_C	GI	MN494380	GI.5a2	2018-02-13	Gyeonggi	AS	Stream
Region_C	GI	MN494382	GI.2	2018-02-13	Gyeonggi	AS	Stream
Region_C	GI	MN494383	GI.1b	2018-02-13	Gyeonggi	AS	Stream
Region_C	GI	MN494384	GI.3b2	2018-02-13	Gyeonggi	AS	Stream
Region_C	GI	MN494534	GI.3a	2018-02-13	Gyeonggi	ASE	Treated_sewage_effluent
Region_C	GI	MN494535	GI.7c	2018-02-13	Gyeonggi	ASE	Treated_sewage_effluent
Region_C	GI	MN494536	GI.2	2018-02-13	Gyeonggi	ASE	Treated_sewage_effluent
Region_C	GI	MN494537	GI.5b	2018-02-13	Gyeonggi	ASE	Treated_sewage_effluent
Region_C	GI	MN494385	GI.5b	2018-02-19	South Jeolla	FL01B	Stream
Region_C	GI	MN494538	GI.2	2018-02-19	South Jeolla	FE	Treated_sewage_effluent
Region_C	GI	MN494539	GI.6a	2018-02-19	South Jeolla	FE	Treated_sewage_effluent
Region_C	GI	MN494540	GI.5b	2018-02-19	South Jeolla	FE	Treated_sewage_effluent
Region_C	GI	MN494541	GI.5a2	2018-02-19	South Jeolla	FE	Treated_sewage_effluent
Region_C	GI	MN494386	GI.4a	2018-02-21	Gyeonggi	AM	Stream
Region_C	GI	MN494387	GI.5a1	2018-02-21	Gyeonggi	AM	Stream
Region_C	GI	MN494388	GI.5a2	2018-02-21	Gyeonggi	AM	Stream
Region_C	GI	MN494389	GI.1b	2018-02-21	Gyeonggi	AM	Stream
Region_C	GI	MN494390	GI.5b	2018-02-21	Gyeonggi	AM	Stream
Region_C	GI	MN494391	GI.2	2018-02-21	Gyeonggi	AM	Stream
Region_C	GI	MN494542	GI.1b	2018-02-21	Gyeonggi	AME	Treated_sewage_effluent
Region_C	GI	MN494392	GI.5a2	2018-02-23	North Gyeongsang	DL02	Stream
Region_C	GI	MN494543	GI.2	2018-02-23	North Gyeongsang	DE	Treated_sewage_effluent
Region_C	GI	MN494544	GI.1b	2018-02-23	North Gyeongsang	DE	Treated_sewage_effluent
Region_C	GI	MN494545	GI.5b	2018-02-23	North Gyeongsang	DE	Treated_sewage_effluent
Region_C	GI	MN494546	GI.6a	2018-02-23	North Gyeongsang	DE	Treated_sewage_effluent
Region_C	GI	MN494393	GI.5b	2018-04-11	South Jeolla	FL01B	Stream
Region_C	GI	MN494547	GI.5b	2018-04-11	South Jeolla	FE	Treated_sewage_effluent
Region_C	GI	MN494548	GI.4a	2018-04-11	South Jeolla	FE	Treated_sewage_effluent
Region_C	GI	MN494549	GI.3b2	2018-04-11	South Jeolla	FE	Treated_sewage_effluent
Region_C	GI	MN494550	GI.5b	2018-04-13	North Gyeongsang	DE	Treated_sewage_effluent
Region_C	GI	MN494551	GI.1b	2018-04-13	North Gyeongsang	DE	Treated_sewage_effluent
Region_C	GI	MN494552	GI.2	2018-04-13	North Gyeongsang	DE	Treated_sewage_effluent
Region_C	GI	MN494553	GI.4b	2018-04-18	South Gyeongsang	MWE	Treated_sewage_effluent
Region_C	GI	MN494554	GI.1b	2018-04-18	South Gyeongsang	MWE	Treated_sewage_effluent
Region_C	GI	MN494555	GI.5b	2018-04-18	South Gyeongsang	MWE	Treated_sewage_effluent
Region_C	GI	MN494556	GI.6a	2018-04-18	South Gyeongsang	MWE	Treated_sewage_effluent
Region_C	GI	MN494394	GI.4b	2018-04-20	Gyeonggi	AM	Stream
Region_C	GI	MN494395	GI.1b	2018-04-20	Gyeonggi	AM	Stream
Region_C	GI	MN494396	GI.5b	2018-04-20	Gyeonggi	AM	Stream
Region_C	GI	MN494557	GI.5a2	2018-04-20	Gyeonggi	AME	Treated_sewage_effluent
Region_C	GI	MN494558	GI.2	2018-04-20	Gyeonggi	AME	Treated_sewage_effluent
Region_C	GI	MN494559	GI.1b	2018-04-20	Gyeonggi	AME	Treated_sewage_effluent
Region_C	GI	MN494561	GI.5a2	2018-04-25	Gyeonggi	ASE	Treated_sewage_effluent
Region_C	GI	MN494562	GI.2	2018-04-25	Gyeonggi	ASE	Treated_sewage_effluent
Region_C	GI	MN494563	GI.5a1	2018-04-25	Gyeonggi	ASE	Treated_sewage_effluent
Region_C	GI	MN494381	GI.4R	2018-02-13	Gyeonggi	AS	Stream
Region_C	GI	MN494560	GI.1R	2018-04-25	Gyeonggi	ASE	Treated_sewage_effluent
Region_C	GI	MN525231	GI.7R	2017-12-11	Gyeonggi	AS	Stream
VP1	GI	MN494916	GI.3c	2014-03-27	South Gyeongsang	EL06	Stream
VP1	GI	MN494917	GI.3c	2014-03-31	South Jeolla	FL01	Stream
VP1	GI	MN494918	GI.3c	2014-05-12	South Gyeongsang	EL03	Stream
VP1	GI	MN494919	GI.3c	2015-01-20	South Gyeongsang	EL03	Stream
VP1	GI	MN494920	GI.2	2015-01-20	South Gyeongsang	EL03	Stream
VP1	GI	MN494921	GI.5a1	2015-01-20	South Gyeongsang	EL04	Stream
VP1	GI	MN494922	GI.3a	2015-02-23	South Gyeongsang	EL03	Stream
VP1	GI	MN494923	GI.2	2015-02-23	South Gyeongsang	EL06	Stream
VP1	GI	MN494924	GI.2	2015-02-24	North Gyeongsang	DL01	Stream
VP1	GI	MN494925	GI.6b	2015-02-27	South Jeolla	FL01	Stream
VP1	GI	MN494926	GI.6b	2015-03-28	South Jeolla	FL01	Stream
VP1	GI	MN494927	GI.2	2015-03-28	South Jeolla	FL07A	Stream
VP1	GI	MN494928	GI.3a	2015-03-28	South Jeolla	FL07A	Stream
VP1	GI	MN494929	GI.3c	2015-03-28	South Jeolla	FL07	Stream
VP1	GI	MN494930	GI.2	2015-03-28	South Jeolla	FL07	Stream
VP1	GI	MN494931	GI.6b	2015-03-30	South Gyeongsang	EL03A	Stream
VP1	GI	MN494959	GI_01_GI.6b	2015-07-13	North Jeolla	GI	Sewage
VP1	GI	MN494960	GI.5a1	2015-07-14	South Jeolla	FI	Sewage
VP1	GI	MN494961	GI.2	2015-07-14	South Jeolla	FI	Sewage
VP1	GI	MN494962	GI.6b	2015-07-14	South Jeolla	FI	Sewage
VP1	GI	MN494963	GI.3c	2015-07-14	South Jeolla	FI	Sewage
VP1	GI	MN494964	GI_10_GI.3c	2015-09-12	North Jeolla	GI	Sewage
VP1	GI	MN494965	GI.3c	2015-09-15	North Gyeongsang	DI	Sewage
VP1	GI	MN494966	GI.3c	2015-12-22	South Jeolla	FI	Sewage
VP1	GI	MN494967	GI.5b	2015-12-22	South Jeolla	FI	Sewage
VP1	GI	MN494968	GI.6b	2015-12-22	South Jeolla	FI	Sewage
VP1	GI	MN494932	GI.6b	2016-01-18	South Gyeongsang	EL03A	Stream
VP1	GI	MN494933	GI.6b	2016-01-18	South Gyeongsang	EL03B	Stream
VP1	GI	MN494934	GI.6b	2016-01-18	South Gyeongsang	EL06	Stream
VP1	GI	MN494935	GI.3c	2016-01-18	South Gyeongsang	EL07	Stream
VP1	GI	MN494969	GI.3c	2016-01-22	South Jeolla	FI	Sewage
VP1	GI	MN494936	GI.3c	2016-01-25	North Gyeongsang	DL02	Stream
VP1	GI	MN494970	GI.3c	2016-01-25	North Gyeongsang	DI	Sewage
VP1	GI	MN494971	GI.3c	2016-02-15	North Gyeongsang	DI	Sewage
VP1	GI	MN494937	GI.6b	2016-03-25	South Jeolla	FL07B	Stream
VP1	GI	MN494938	GI.3c	2016-03-25	South Jeolla	FL08C	Stream
VP1	GI	MN494939	GI.3c	2016-03-26	North Jeolla	GL06D	Stream
VP1	GI	MN494972	GI.3d	2016-05-12	North Gyeongsang	DI	Sewage
VP1	GI	MN494973	GI.3c	2016-05-12	North Gyeongsang	DI	Sewage
VP1	GI	MN494940	GI.5a1	2016-05-21	North Jeolla	GL08B	Stream
VP1	GI	MN494974	GI.3c	2016-05-23	South Gyeongsang	EI	Sewage
VP1	GI	MN494975	GI.7a	2016-05-23	South Gyeongsang	EI	Sewage
VP1	GI	MN494976	GI.5b	2017-10-23	Gyeonggi	AME	Treated_sewage_effluent
VP1	GI	MN494977	GI.5b	2017-11-03	Gyeonggi	ASE	Treated_sewage_effluent
VP1	GI	MN494978	GI.3c	2017-11-03	Gyeonggi	ASE	Treated_sewage_effluent
VP1	GI	MN494979	GI.3d	2017-11-03	Gyeonggi	ASE	Treated_sewage_effluent
VP1	GI	MN494980	GI.2	2017-11-03	Gyeonggi	ASE	Treated_sewage_effluent
VP1	GI	MN494941	GI.5b	2017-12-08	South Jeolla	FL01B	Stream
VP1	GI	MN494981	GI.5a1	2017-12-08	South Jeolla	FE	Treated_sewage_effluent
VP1	GI	MN494982	GI.3d	2017-12-08	South Jeolla	FE	Treated_sewage_effluent
VP1	GI	MN494942	GI.3d	2017-12-11	Gyeonggi	AS	Stream
VP1	GI	MN494983	GI.3d	2017-12-11	Gyeonggi	ASE	Treated_sewage_effluent
VP1	GI	MN494943	GI.2	2017-12-13	Gyeonggi	AM	Stream
VP1	GI	MN494944	GI.3d	2017-12-13	Gyeonggi	AM	Stream
VP1	GI	MN494984	GI.3c	2017-12-13	Gyeonggi	AME	Treated_sewage_effluent
VP1	GI	MN494985	GI.3d	2017-12-13	Gyeonggi	AME	Treated_sewage_effluent
VP1	GI	MN494986	GI.5a2	2017-12-13	Gyeonggi	AME	Treated_sewage_effluent
VP1	GI	MN494987	GI.3d	2017-12-20	North Gyeongsang	DE	Treated_sewage_effluent
VP1	GI	MN494988	GI.3d	2017-12-22	South Gyeongsang	MWE	Treated_sewage_effluent
VP1	GI	MN494989	GI.6a	2017-12-22	South Gyeongsang	MWE	Treated_sewage_effluent
VP1	GI	MN494990	GI.3d	2018-02-09	South Gyeongsang	MWE	Treated_sewage_effluent
VP1	GI	MN494991	GI.5b	2018-02-09	South Gyeongsang	MWE	Treated_sewage_effluent
VP1	GI	MN494992	GI.3c	2018-02-09	South Gyeongsang	MWE	Treated_sewage_effluent
VP1	GI	MN494945	GI.3b2	2018-02-13	Gyeonggi	AS	Stream
VP1	GI	MN494946	GI.3d	2018-02-13	Gyeonggi	AS	Stream
VP1	GI	MN494993	GI.5b	2018-02-13	Gyeonggi	ASE	Treated_sewage_effluent
VP1	GI	MN494994	GI.3d	2018-02-13	Gyeonggi	ASE	Treated_sewage_effluent
VP1	GI	MN494995	GI.2	2018-02-13	Gyeonggi	ASE	Treated_sewage_effluent
VP1	GI	MN494996	GI.3d	2018-02-19	South Jeolla	FE	Treated_sewage_effluent
VP1	GI	MN494997	GI.5b	2018-02-19	South Jeolla	FE	Treated_sewage_effluent
VP1	GI	MN494998	GI.3b2	2018-02-19	South Jeolla	FE	Treated_sewage_effluent
VP1	GI	MN494999	GI.3d	2018-02-21	Gyeonggi	AME	Treated_sewage_effluent
VP1	GI	MN495000	GI.5b	2018-02-21	Gyeonggi	AME	Treated_sewage_effluent
VP1	GI	MN494947	GI.3d	2018-02-23	North Gyeongsang	DL02	Stream
VP1	GI	MN495001	GI.3d	2018-02-23	North Gyeongsang	DE	Treated_sewage_effluent
VP1	GI	MN495002	GI.2	2018-02-23	North Gyeongsang	DE	Treated_sewage_effluent
VP1	GI	MN495003	GI.5b	2018-04-11	South Jeolla	FE	Treated_sewage_effluent
VP1	GI	MN495004	GI.3c	2018-04-11	South Jeolla	FE	Treated_sewage_effluent
VP1	GI	MN495005	GI.3d	2018-04-11	South Jeolla	FE	Treated_sewage_effluent
VP1	GI	MN495006	GI.3b2	2018-04-11	South Jeolla	FE	Treated_sewage_effluent
VP1	GI	MN495007	GI.3d	2018-04-13	North Gyeongsang	DE	Treated_sewage_effluent
VP1	GI	MN495008	GI.3b2	2018-04-13	North Gyeongsang	DE	Treated_sewage_effluent
VP1	GI	MN495009	GI.3d	2018-04-18	South Gyeongsang	MWE	Treated_sewage_effluent
VP1	GI	MN495010	GI.3b2	2018-04-18	South Gyeongsang	MWE	Treated_sewage_effluent
VP1	GI	MN495011	GI.5b	2018-04-18	South Gyeongsang	MWE	Treated_sewage_effluent
VP1	GI	MN495012	GI.2	2018-04-20	Gyeonggi	AME	Treated_sewage_effluent
VP1	GI	MN495013	GI.3d	2018-04-20	Gyeonggi	AME	Treated_sewage_effluent
VP1	GI	MN495014	GI.5b	2018-04-20	Gyeonggi	AME	Treated_sewage_effluent
VP1	GI	MN495015	GI.2	2018-04-20	Gyeonggi	AME	Treated_sewage_effluent
VP1	GI	MN495016	GI.3b2	2018-04-25	Gyeonggi	ASE	Treated_sewage_effluent
VP1	GI	MN495017	GI.3d	2018-04-25	Gyeonggi	ASE	Treated_sewage_effluent
VP1	GI	MN525232	GI.6-3R	2017-12-11	Gyeonggi	ASE	Treated_sewage_effluent
ORF1/2_junction	GI	MN421552	GI.P4/GI.4a	2014-03-27	South Gyeongsang	EL03	Stream
ORF1/2_junction	GI	MN421553	GI.P7/GI.7a	2014-03-27	South Gyeongsang	EL03	Stream
ORF1/2_junction	GI	MN421554	GI.P4/GI.4b	2014-03-27	South Gyeongsang	EL04	Stream
ORF1/2_junction	GI	MN421555	GI.P4/GI.4a	2014-03-27	South Gyeongsang	EL04	Stream
ORF1/2_junction	GI	MN421556	GI.P9/GI.9	2014-03-27	South Gyeongsang	EL04	Stream
ORF1/2_junction	GI	MN421557	GI.P3/GI.3c	2014-03-27	South Gyeongsang	EL06	Stream
ORF1/2_junction	GI	MN421558	GI.P7/GI.7a	2014-03-31	South Jeolla	FL01	Stream
ORF1/2_junction	GI	MN421559	GI.P4/GI.4b	2014-03-31	South Jeolla	FL01	Stream
ORF1/2_junction	GI	MN421560	GI.P3/GI.3c	2014-03-31	South Jeolla	FL05	Stream
ORF1/2_junction	GI	MN421561	GI.P7/GI.7a	2014-03-31	South Jeolla	FL05	Stream
ORF1/2_junction	GI	MN421562	GI.P9/GI.9	2014-05-12	South Gyeongsang	EL03	Stream
ORF1/2_junction	GI	MN421563	GI.P9/GI.9	2014-05-12	South Gyeongsang	EL03	Stream
ORF1/2_junction	GI	MN421564	GI.P3/GI.3c	2014-05-12	South Gyeongsang	EL03	Stream
ORF1/2_junction	GI	MN421565	GI.P4/GI.4a	2014-05-12	South Gyeongsang	EL03	Stream
ORF1/2_junction	GI	MN421566	GI.P4/GI.4b	2014-05-19	South Jeolla	FL01	Stream
ORF1/2_junction	GI	MN421567	GI.P4/GI.4a	2014-08-11	South Gyeongsang	EL04	Stream
ORF1/2_junction	GI	MN421568	GI.P4/GI.4b	2014-08-11	South Gyeongsang	EL06	Stream
ORF1/2_junction	GI	MN421569	GI.P7/GI.7a	2015-01-13	North Gyeongsang	DL01	Stream
ORF1/2_junction	GI	MN421570	GI.P9/GI.9	2015-01-16	South Jeolla	FL01	Stream
ORF1/2_junction	GI	MN421571	GI.P1/GI.1a	2015-01-16	South Jeolla	FL01	Stream
ORF1/2_junction	GI	MN421572	GI.P9/GI.9	2015-01-16	South Jeolla	FL06	Stream
ORF1/2_junction	GI	MN421573	GI.P9/GI.9	2015-01-20	South Gyeongsang	EL02	Stream
ORF1/2_junction	GI	MN421574	GI.P4/GI.4a	2015-01-20	South Gyeongsang	EL03	Stream
ORF1/2_junction	GI	MN421575	GI.P3/GI.3c	2015-01-20	South Gyeongsang	EL03	Stream
ORF1/2_junction	GI	MN421576	GI.P5/GI.5a1	2015-01-20	South Gyeongsang	EL04	Stream
ORF1/2_junction	GI	MN421577	GI.P3/GI.3c	2015-01-20	South Gyeongsang	EL04	Stream
ORF1/2_junction	GI	MN421578	GI.P4/GI.4a	2015-01-20	South Gyeongsang	EL04	Stream
ORF1/2_junction	GI	MN421579	GI.P10/GI.3a	2015-01-20	South Gyeongsang	EL04	Stream
ORF1/2_junction	GI	MN421580	GI.P9/GI.9	2015-01-20	South Gyeongsang	EL06	Stream
ORF1/2_junction	GI	MN421581	GI.P4/GI.4b	2015-01-20	South Gyeongsang	EL06	Stream
ORF1/2_junction	GI	MN421582	GI.P4/GI.4a	2015-01-21	North Jeolla	GL04	Stream
ORF1/2_junction	GI	MN421583	GI.P1/GI.1a	2015-01-22	North Jeolla	GL02	Stream
ORF1/2_junction	GI	MN421584	GI.P1/GI.1a	2015-01-22	North Jeolla	GL03	Stream
ORF1/2_junction	GI	MN421585	GI.P9/GI.9	2015-01-22	North Jeolla	GL03	Stream
ORF1/2_junction	GI	MN421586	GI.P4/GI.4b	2015-02-04	North Jeolla	GL04	Stream
ORF1/2_junction	GI	MN421587	GI.P10/GI.3a	2015-02-04	North Jeolla	GL06	Stream
ORF1/2_junction	GI	MN421588	GI.P1/GI.1a	2015-02-05	North Jeolla	GL01	Stream
ORF1/2_junction	GI	MN421589	GI.P4/GI.4a	2015-02-05	North Jeolla	GL02	Stream
ORF1/2_junction	GI	MN421590	GI.P1/GI.1a	2015-02-05	North Jeolla	GL03	Stream
ORF1/2_junction	GI	MN421591	GI.P4/GI.4b	2015-02-23	South Gyeongsang	EL02	Stream
ORF1/2_junction	GI	MN421592	GI.P4/GI.4b	2015-02-23	South Gyeongsang	EL03	Stream
ORF1/2_junction	GI	MN421593	GI.P6/GI.6b	2015-02-23	South Gyeongsang	EL03	Stream
ORF1/2_junction	GI	MN421594	GI.P4/GI.4a	2015-02-23	South Gyeongsang	EL04	Stream
ORF1/2_junction	GI	MN421595	GI.P9/GI.9	2015-02-23	South Gyeongsang	EL05	Stream
ORF1/2_junction	GI	MN421596	GI.P1/GI.1a	2015-02-23	South Gyeongsang	EL06	Stream
ORF1/2_junction	GI	MN421597	GI.P4/GI.4b	2015-02-23	South Gyeongsang	EL06	Stream
ORF1/2_junction	GI	MN421598	GI.P9/GI.9	2015-02-24	North Gyeongsang	DL01	Stream
ORF1/2_junction	GI	MN421599	GI.P4/GI.4a	2015-02-24	North Gyeongsang	DL01	Stream
ORF1/2_junction	GI	MN421600	GI.P6/GI.6b	2015-02-27	South Jeolla	FL01	Stream
ORF1/2_junction	GI	MN421601	GI.P7/GI.7a	2015-02-27	South Jeolla	FL01	Stream
ORF1/2_junction	GI	MN421602	GI.P4/GI.4a	2015-02-27	South Jeolla	FL01	Stream
ORF1/2_junction	GI	MN421603	GI.P9/GI.9	2015-03-28	South Jeolla	FL01A	Stream
ORF1/2_junction	GI	MN421604	GI.P4/GI.4a	2015-03-28	South Jeolla	FL01A	Stream
ORF1/2_junction	GI	MN421605	GI.P9/GI.9	2015-03-28	South Jeolla	FL01B	Stream
ORF1/2_junction	GI	MN421606	GI.P4/GI.4a	2015-03-28	South Jeolla	FL01B	Stream
ORF1/2_junction	GI	MN421607	GI.P4/GI.4a	2015-03-28	South Jeolla	FL01D	Stream
ORF1/2_junction	GI	MN421608	GI.P6/GI.6b	2015-03-28	South Jeolla	FL01	Stream
ORF1/2_junction	GI	MN421609	GI.P5/GI.5a1	2015-03-28	South Jeolla	FL07A	Stream
ORF1/2_junction	GI	MN421610	GI.P4/GI.4b	2015-03-28	South Jeolla	FL07A	Stream
ORF1/2_junction	GI	MN421611	GI.P9/GI.9	2015-03-28	South Jeolla	FL07	Stream
ORF1/2_junction	GI	MN421612	GI.P3/GI.3c	2015-03-28	South Jeolla	FL07	Stream
ORF1/2_junction	GI	MN421613	GI.P4/GI.4a	2015-03-30	South Gyeongsang	EL02	Stream
ORF1/2_junction	GI	MN421614	GI.P6/GI.6b	2015-03-30	South Gyeongsang	EL03A	Stream
ORF1/2_junction	GI	MN421615	GI.P4/GI.4a	2015-03-30	South Gyeongsang	EL03A	Stream
ORF1/2_junction	GI	MN421616	GI.P4/GI.4a	2015-03-30	South Gyeongsang	EL06A	Stream
ORF1/2_junction	GI	MN421699	GI.P6/GI.6b	2015-07-13	North Jeolla	GI	Sewage
ORF1/2_junction	GI	MN421700	GI.P1/GI.1a	2015-07-14	South Jeolla	FI	Sewage
ORF1/2_junction	GI	MN421701	GI.P4/GI.4a	2015-07-22	North Gyeongsang	DI	Sewage
ORF1/2_junction	GI	MN421702	GI.P3/GI.3c	2015-09-12	North Jeolla	GI	Sewage
ORF1/2_junction	GI	MN421703	GI.P3/GI.3c	2015-09-15	North Gyeongsang	DI	Sewage
ORF1/2_junction	GI	MN421704	GI.P4/GI.4b	2015-09-17	South Jeolla	FI	Sewage
ORF1/2_junction	GI	MN421705	GI.P3/GI.3c	2015-09-17	South Jeolla	FI	Sewage
ORF1/2_junction	GI	MN421706	GI.P6/GI.6b	2015-09-17	South Jeolla	FI	Sewage
ORF1/2_junction	GI	MN421707	GI.P5/GI.5a1	2015-09-24	South Gyeongsang	EI	Sewage
ORF1/2_junction	GI	MN421708	GI.P4/GI.4b	2015-09-24	South Gyeongsang	EI	Sewage
ORF1/2_junction	GI	MN421709	GI.P6/GI.6b	2015-12-14	South Gyeongsang	EI	Sewage
ORF1/2_junction	GI	MN421710	GI.P3/GI.3c	2015-12-14	South Gyeongsang	EI	Sewage
ORF1/2_junction	GI	MN421711	GI.P4/GI.4b	2015-12-21	North Gyeongsang	DI	Sewage
ORF1/2_junction	GI	MN421712	GI.P6/GI.6b	2015-12-21	North Gyeongsang	DI	Sewage
ORF1/2_junction	GI	MN421713	GI.P6/GI.6b	2015-12-22	South Jeolla	FI	Sewage
ORF1/2_junction	GI	MN421714	GI.P4/GI.4b	2015-12-22	South Jeolla	FI	Sewage
ORF1/2_junction	GI	MN421715	GI.P3/GI.3c	2015-12-29	North Jeolla	GI	Sewage
ORF1/2_junction	GI	MN421716	GI.P11/GI.6a	2016-01-15	North Jeolla	GI	Sewage
ORF1/2_junction	GI	MN421717	GI.P6/GI.6b	2016-01-15	North Jeolla	GI	Sewage
ORF1/2_junction	GI	MN421617	GI.P4/GI.4b	2016-01-18	South Gyeongsang	EL03A	Stream
ORF1/2_junction	GI	MN421618	GI.P4/GI.4a	2016-01-18	South Gyeongsang	EL03A	Stream
ORF1/2_junction	GI	MN421619	GI.P6/GI.6b	2016-01-18	South Gyeongsang	EL03B	Stream
ORF1/2_junction	GI	MN421620	GI.P4/GI.4a	2016-01-18	South Gyeongsang	EL03	Stream
ORF1/2_junction	GI	MN421621	GI.P3/GI.3b1	2016-01-18	South Gyeongsang	EL03	Stream
ORF1/2_junction	GI	MN421622	GI.P6/GI.6b	2016-01-18	South Gyeongsang	EL06	Stream
ORF1/2_junction	GI	MN421623	GI.P3/GI.3c	2016-01-18	South Gyeongsang	EL06	Stream
ORF1/2_junction	GI	MN421624	GI.P3/GI.3b1	2016-01-18	South Gyeongsang	EL07	Stream
ORF1/2_junction	GI	MN421718	GI.P6/GI.6b	2016-01-18	South Gyeongsang	EI	Sewage
ORF1/2_junction	GI	MN421719	GI.P3/GI.3b1	2016-01-18	South Gyeongsang	EI	Sewage
ORF1/2_junction	GI	MN421720	GI.P3/GI.3c	2016-01-18	South Gyeongsang	EI	Sewage
ORF1/2_junction	GI	MN421625	GI.P1/GI.1a	2016-01-22	South Jeolla	FL01C	Stream
ORF1/2_junction	GI	MN421626	GI.P3/GI.3b1	2016-01-22	South Jeolla	FL01D	Stream
ORF1/2_junction	GI	MN421627	GI.P3/GI.3b1	2016-01-22	South Jeolla	FL07A	Stream
ORF1/2_junction	GI	MN421628	GI.P3/GI.3b1	2016-01-22	South Jeolla	FL07	Stream
ORF1/2_junction	GI	MN421721	GI.P6/GI.6b	2016-01-22	South Jeolla	FI	Sewage
ORF1/2_junction	GI	MN421722	GI.P4/GI.4b	2016-01-22	South Jeolla	FI	Sewage
ORF1/2_junction	GI	MN421629	GI.P3/GI.3c	2016-01-25	North Gyeongsang	DL02	Stream
ORF1/2_junction	GI	MN421723	GI.P3/GI.3c	2016-01-25	North Gyeongsang	DI	Sewage
ORF1/2_junction	GI	MN421724	GI.P4/GI.4b	2016-01-25	North Gyeongsang	DI	Sewage
ORF1/2_junction	GI	MN421725	GI.P9/GI.9	2016-01-25	North Gyeongsang	DI	Sewage
ORF1/2_junction	GI	MN421726	GI.P3/GI.3c	2016-02-15	North Gyeongsang	DI	Sewage
ORF1/2_junction	GI	MN421727	GI.P4/GI.4b	2016-02-15	North Gyeongsang	DI	Sewage
ORF1/2_junction	GI	MN421728	GI.P3/GI.3c	2016-02-23	South Gyeongsang	EI	Sewage
ORF1/2_junction	GI	MN421729	GI.P5/GI.5a1	2016-02-23	South Gyeongsang	EI	Sewage
ORF1/2_junction	GI	MN421730	GI.P6/GI.6b	2016-02-23	South Gyeongsang	EI	Sewage
ORF1/2_junction	GI	MN421731	GI.P3/GI.3c	2016-02-24	South Jeolla	FI	Sewage
ORF1/2_junction	GI	MN421732	GI.P6/GI.6b	2016-02-24	South Jeolla	FI	Sewage
ORF1/2_junction	GI	MN421630	GI.P4/GI.4b	2016-03-14	North Gyeongsang	DL02	Stream
ORF1/2_junction	GI	MN421733	GI.P3/GI.3c	2016-03-14	North Gyeongsang	DI	Sewage
ORF1/2_junction	GI	MN421734	GI.P4/GI.4b	2016-03-14	North Gyeongsang	DI	Sewage
ORF1/2_junction	GI	MN421631	GI.P9/GI.9	2016-03-25	South Jeolla	FL01A	Stream
ORF1/2_junction	GI	MN421632	GI.P9/GI.9	2016-03-25	South Jeolla	FL01B	Stream
ORF1/2_junction	GI	MN421633	GI.P9/GI.9	2016-03-25	South Jeolla	FL01D	Stream
ORF1/2_junction	GI	MN421634	GI.P3/GI.3c	2016-03-25	South Jeolla	FL01D	Stream
ORF1/2_junction	GI	MN421635	GI.P6/GI.6b	2016-03-25	South Jeolla	FL07A	Stream
ORF1/2_junction	GI	MN421636	GI.P1/GI.1a	2016-03-25	South Jeolla	FL07B	Stream
ORF1/2_junction	GI	MN421637	GI.P6/GI.6b	2016-03-25	South Jeolla	FL07B	Stream
ORF1/2_junction	GI	MN421638	GI.P6/GI.6b	2016-03-25	South Jeolla	FL07	Stream
ORF1/2_junction	GI	MN421639	GI.P1/GI.1a	2016-03-25	South Jeolla	FL07	Stream
ORF1/2_junction	GI	MN421640	GI.P9/GI.9	2016-03-25	South Jeolla	FL08B	Stream
ORF1/2_junction	GI	MN421641	GI.P3/GI.3c	2016-03-25	South Jeolla	FL08C	Stream
ORF1/2_junction	GI	MN421642	GI.P3/GI.3c	2016-03-25	North Jeolla	GL02A	Stream
ORF1/2_junction	GI	MN421643	GI.P5/GI.5a1	2016-03-25	North Jeolla	GL08A	Stream
ORF1/2_junction	GI	MN421644	GI.P3/GI.3b1	2016-03-25	North Jeolla	GL08B	Stream
ORF1/2_junction	GI	MN421735	GI.P9/GI.9	2016-03-25	South Jeolla	FI	Sewage
ORF1/2_junction	GI	MN421736	GI.P3/GI.3c	2016-03-25	South Jeolla	FI	Sewage
ORF1/2_junction	GI	MN421737	GI.P10/GI.3a	2016-03-25	North Jeolla	GI	Sewage
ORF1/2_junction	GI	MN421738	GI.P1/GI.1a	2016-03-25	North Jeolla	GI	Sewage
ORF1/2_junction	GI	MN421739	GI.P3/GI.3c	2016-03-25	North Jeolla	GI	Sewage
ORF1/2_junction	GI	MN421645	GI.P3/GI.3c	2016-03-26	North Jeolla	GL06D	Stream
ORF1/2_junction	GI	MN421646	GI.P9/GI.9	2016-03-27	South Gyeongsang	EL02D	Stream
ORF1/2_junction	GI	MN421647	GI.P3/GI.3b1	2016-03-27	South Gyeongsang	EL06A	Stream
ORF1/2_junction	GI	MN421648	GI.P4/GI.4b	2016-03-27	South Gyeongsang	EL06	Stream
ORF1/2_junction	GI	MN421649	GI.P5/GI.5a1	2016-03-27	South Gyeongsang	EL06	Stream
ORF1/2_junction	GI	MN421740	GI.P9/GI.9	2016-03-28	South Gyeongsang	EI	Sewage
ORF1/2_junction	GI	MN421741	GI.P3/GI.3c	2016-03-28	South Gyeongsang	EI	Sewage
ORF1/2_junction	GI	MN421742	GI.P3/GI.3c	2016-05-12	North Gyeongsang	DI	Sewage
ORF1/2_junction	GI	MN421650	GI.P3/GI.3b1	2016-05-21	North Jeolla	GL08B	Stream
ORF1/2_junction	GI	MN421651	GI.P13/GI.3b2	2016-05-21	North Jeolla	GL08B	Stream
ORF1/2_junction	GI	MN421743	GI.P5/GI.5a1	2016-05-21	North Jeolla	GI	Sewage
ORF1/2_junction	GI	MN421744	GI.P7/GI.7a	2016-05-21	North Jeolla	GI	Sewage
ORF1/2_junction	GI	MN421652	GI.P1/GI.1a	2016-05-23	South Gyeongsang	EL03	Stream
ORF1/2_junction	GI	MN421653	GI.P7/GI.7a	2016-05-26	South Jeolla	FL01C	Stream
ORF1/2_junction	GI	MN421654	GI.P9/GI.9	2016-05-26	South Jeolla	FL07A	Stream
ORF1/2_junction	GI	MN421655	GI.P3/GI.3c	2016-05-26	South Jeolla	FL07	Stream
ORF1/2_junction	GI	MN421745	GI.P3/GI.3c	2016-05-26	South Jeolla	FI	Sewage
ORF1/2_junction	GI	MN421746	GI.P3/GI.3c	2017-10-23	Gyeonggi	AME	Treated_sewage_effluent
ORF1/2_junction	GI	MN421747	GI.P7/GI.7a	2017-10-23	Gyeonggi	AME	Treated_sewage_effluent
ORF1/2_junction	GI	MN421656	GI.P1/GI.1a	2017-10-25	South Jeolla	FL01B	Stream
ORF1/2_junction	GI	MN421657	GI.P4/GI.4b	2017-10-25	South Jeolla	FL01B	Stream
ORF1/2_junction	GI	MN421748	GI.P1/GI.1a	2017-10-25	South Jeolla	FE	Treated_sewage_effluent
ORF1/2_junction	GI	MN421749	GI.P4/GI.4b	2017-10-25	South Jeolla	FE	Treated_sewage_effluent
ORF1/2_junction	GI	MN453674	GI.P7/GI.7c	2017-10-27	South Gyeongsang	MWE	Treated_sewage_effluent
ORF1/2_junction	GI	MN453675	GI.P7/GI.7c	2017-10-31	North Gyeongsang	DE	Treated_sewage_effluent
ORF1/2_junction	GI	MN421658	GI.P3/GI.3c	2017-11-03	Gyeonggi	AS	Stream
ORF1/2_junction	GI	MN421750	GI.P3/GI.3c	2017-11-03	Gyeonggi	ASE	Treated_sewage_effluent
ORF1/2_junction	GI	MN421751	GI.P4/GI.4a	2017-11-03	Gyeonggi	ASE	Treated_sewage_effluent
ORF1/2_junction	GI	MN453676	GI.P7/GI.7c	2017-11-03	Gyeonggi	ASE	Treated_sewage_effluent
ORF1/2_junction	GI	MN421752	GI.P13/GI.3d	2017-12-08	South Jeolla	FE	Treated_sewage_effluent
ORF1/2_junction	GI	MN421753	GI.P11/GI.6a	2017-12-08	South Jeolla	FE	Treated_sewage_effluent
ORF1/2_junction	GI	MN421659	GI.P13/GI.3d	2017-12-11	Gyeonggi	AS	Stream
ORF1/2_junction	GI	MN421660	GI.P13/GI.3b2	2017-12-11	Gyeonggi	AS	Stream
ORF1/2_junction	GI	MN421661	GI.P1/GI.1a	2017-12-11	Gyeonggi	AS	Stream
ORF1/2_junction	GI	MN421662	GI.P1/GI.1b	2017-12-11	Gyeonggi	AS	Stream
ORF1/2_junction	GI	MN421754	GI.P1/GI.1a	2017-12-11	Gyeonggi	ASE	Treated_sewage_effluent
ORF1/2_junction	GI	MN421755	GI.P13/GI.3d	2017-12-11	Gyeonggi	ASE	Treated_sewage_effluent
ORF1/2_junction	GI	MN421756	GI.P7/GI.7a	2017-12-11	Gyeonggi	ASE	Treated_sewage_effluent
ORF1/2_junction	GI	MN421663	GI.P13/GI.3d	2017-12-13	Gyeonggi	AM	Stream
ORF1/2_junction	GI	MN421664	GI.P4/GI.4b	2017-12-13	Gyeonggi	AM	Stream
ORF1/2_junction	GI	MN421757	GI.P9/GI.9	2017-12-13	Gyeonggi	AME	Treated_sewage_effluent
ORF1/2_junction	GI	MN421758	GI.P13/GI.3d	2017-12-20	North Gyeongsang	DE	Treated_sewage_effluent
ORF1/2_junction	GI	MN421759	GI.P13/GI.3d	2017-12-22	South Gyeongsang	MWE	Treated_sewage_effluent
ORF1/2_junction	GI	MN421760	GI.P1/GI.1a	2017-12-22	South Gyeongsang	MWE	Treated_sewage_effluent
ORF1/2_junction	GI	MN421761	GI.P13/GI.3b2	2017-12-22	South Gyeongsang	MWE	Treated_sewage_effluent
ORF1/2_junction	GI	MN421665	GI.P13/GI.3d	2018-02-09	South Gyeongsang	MW	Stream
ORF1/2_junction	GI	MN421762	GI.P1/GI.1a	2018-02-09	South Gyeongsang	MWE	Treated_sewage_effluent
ORF1/2_junction	GI	MN421763	GI.P7/GI.7a	2018-02-09	South Gyeongsang	MWE	Treated_sewage_effluent
ORF1/2_junction	GI	MN421666	GI.P14/GI.3c	2018-02-13	Gyeonggi	AS	Stream
ORF1/2_junction	GI	MN421667	GI.P13/GI.3d	2018-02-13	Gyeonggi	AS	Stream
ORF1/2_junction	GI	MN421668	GI.P4/GI.4b	2018-02-13	Gyeonggi	AS	Stream
ORF1/2_junction	GI	MN421764	GI.P4/GI.4b	2018-02-13	Gyeonggi	ASE	Treated_sewage_effluent
ORF1/2_junction	GI	MN421765	GI.P7/GI.7a	2018-02-13	Gyeonggi	ASE	Treated_sewage_effluent
ORF1/2_junction	GI	MN421766	GI.P12/GI.5b	2018-02-13	Gyeonggi	ASE	Treated_sewage_effluent
ORF1/2_junction	GI	MN421767	GI.P12/GI.5b	2018-02-19	South Jeolla	FE	Treated_sewage_effluent
ORF1/2_junction	GI	MN421768	GI.P3/GI.3c	2018-02-19	South Jeolla	FE	Treated_sewage_effluent
ORF1/2_junction	GI	MN421769	GI.P13/GI.3b2	2018-02-19	South Jeolla	FE	Treated_sewage_effluent
ORF1/2_junction	GI	MN453677	GI.P7/GI.7c	2018-02-19	South Jeolla	FE	Treated_sewage_effluent
ORF1/2_junction	GI	MN421669	GI.P13/GI.3d	2018-02-21	Gyeonggi	AM	Stream
ORF1/2_junction	GI	MN421770	GI.P13/GI.3d	2018-02-21	Gyeonggi	AME	Treated_sewage_effluent
ORF1/2_junction	GI	MN421771	GI.P4/GI.4b	2018-02-21	Gyeonggi	AME	Treated_sewage_effluent
ORF1/2_junction	GI	MN421772	GI.P1/GI.1a	2018-02-21	Gyeonggi	AME	Treated_sewage_effluent
ORF1/2_junction	GI	MN453678	GI.P7/GI.7c	2018-02-21	Gyeonggi	AME	Treated_sewage_effluent
ORF1/2_junction	GI	MN421670	GI.P13/GI.3d	2018-02-23	North Gyeongsang	DL02	Stream
ORF1/2_junction	GI	MN421773	GI.P13/GI.3d	2018-02-23	North Gyeongsang	DE	Treated_sewage_effluent
ORF1/2_junction	GI	MN453679	GI.P7/GI.7c	2018-02-23	North Gyeongsang	DE	Treated_sewage_effluent
ORF1/2_junction	GI	MN421671	GI.P13/GI.3d	2018-04-11	South Jeolla	FL01B	Stream
ORF1/2_junction	GI	MN421774	GI.P7/GI.7a	2018-04-11	South Jeolla	FE	Treated_sewage_effluent
ORF1/2_junction	GI	MN421775	GI.P13/GI.3b2	2018-04-11	South Jeolla	FE	Treated_sewage_effluent
ORF1/2_junction	GI	MN421776	GI.P3/GI.3c	2018-04-11	South Jeolla	FE	Treated_sewage_effluent
ORF1/2_junction	GI	MN421777	GI.P12/GI.5b	2018-04-11	South Jeolla	FE	Treated_sewage_effluent
ORF1/2_junction	GI	MN453680	GI.P7/GI.7c	2018-04-11	South Jeolla	FE	Treated_sewage_effluent
ORF1/2_junction	GI	MN421778	GI.P13/GI.3b2	2018-04-13	North Gyeongsang	DE	Treated_sewage_effluent
ORF1/2_junction	GI	MN421779	GI.P13/GI.3d	2018-04-13	North Gyeongsang	DE	Treated_sewage_effluent
ORF1/2_junction	GI	MN421780	GI.P1/GI.1a	2018-04-13	North Gyeongsang	DE	Treated_sewage_effluent
ORF1/2_junction	GI	MN421781	GI.P12/GI.5b	2018-04-13	North Gyeongsang	DE	Treated_sewage_effluent
ORF1/2_junction	GI	MN453681	GI.P7/GI.7c	2018-04-13	North Gyeongsang	DE	Treated_sewage_effluent
ORF1/2_junction	GI	MN421782	GI.P13/GI.3d	2018-04-18	South Gyeongsang	MWE	Treated_sewage_effluent
ORF1/2_junction	GI	MN421783	GI.P4/GI.4b	2018-04-18	South Gyeongsang	MWE	Treated_sewage_effluent
ORF1/2_junction	GI	MN421784	GI.P1/GI.1a	2018-04-18	South Gyeongsang	MWE	Treated_sewage_effluent
ORF1/2_junction	GI	MN421785	GI.P7/GI.7a	2018-04-18	South Gyeongsang	MWE	Treated_sewage_effluent
ORF1/2_junction	GI	MN421786	GI.P12/GI.5b	2018-04-18	South Gyeongsang	MWE	Treated_sewage_effluent
ORF1/2_junction	GI	MN421672	GI.P13/GI.3d	2018-04-20	Gyeonggi	AM	Stream
ORF1/2_junction	GI	MN421673	GI.P13/GI.3b2	2018-04-20	Gyeonggi	AM	Stream
ORF1/2_junction	GI	MN421787	GI.P1/GI.1b	2018-04-20	Gyeonggi	AME	Treated_sewage_effluent
ORF1/2_junction	GI	MN421788	GI.P4/GI.4b	2018-04-20	Gyeonggi	AME	Treated_sewage_effluent
ORF1/2_junction	GI	MN421789	GI.P13/GI.3d	2018-04-20	Gyeonggi	AME	Treated_sewage_effluent
ORF1/2_junction	GI	MN421674	GI.P13/GI.3b2	2018-04-25	Gyeonggi	AS	Stream
ORF1/2_junction	GI	MN421790	GI.P4/GI.4b	2018-04-25	Gyeonggi	ASE	Treated_sewage_effluent
ORF1/2_junction	GI	MN421791	GI.P13/GI.3b2	2018-04-25	Gyeonggi	ASE	Treated_sewage_effluent
ORF1/2_junction	GI	MN421792	GI.P1/GI.1a	2018-04-25	Gyeonggi	ASE	Treated_sewage_effluent
ORF1/2_junction	GI	MN525233	GI.P4/GI.5a2	20171213	Gyeonggi	AM	Stream
ORF1/2_junction	GI	MN525234	GI.P4/GI.5a2	20171220	North Gyeongsang	DE	Treated_sewage_effluent
ORF1/2_junction	GI	MN525235	GI.P4/GI.5a2	20171222	South Gyeongsang	MWE	Treated_sewage_effluent
ORF1/2_junction	GI	MN525237	GI.P4/GI.5a2	20180223	North Gyeongsang	DE	Treated_sewage_effluent
ORF1/2_junction	GI	MN525238	GI.P4/GI.5a2	20180420	Gyeonggi	AME	Treated_sewage_effluent
ORF1/2_junction	GI	MN525236	GI.P7/GI.3d	20180213	Gyeonggi	AS	Stream
Region_C	GII	KT383957	GII.21	2014-03-26	North Gyeongsang	DL01	Stream
Region_C	GII	KT383958	GII.21	2014-03-27	South Gyeongsang	EL02	Stream
Region_C	GII	KT383959	GII.6b	2014-03-27	South Gyeongsang	EL03	Stream
Region_C	GII	KT383960	GII.5	2014-03-27	South Gyeongsang	EL03	Stream
Region_C	GII	KT383961	GII.13	2014-03-27	South Gyeongsang	EL04	Stream
Region_C	GII	KT383962	GII.5	2014-03-27	South Gyeongsang	EL04	Stream
Region_C	GII	KT383963	GII.6b	2014-03-27	South Gyeongsang	EL04	Stream
Region_C	GII	KT383978	GII.6b	2014-03-29	North Jeolla	GL02	Stream
Region_C	GII	KT383979	GII.6b	2014-03-29	North Jeolla	GL03	Stream
Region_C	GII	KT383980	GII.21	2014-03-29	North Jeolla	GL04	Stream
Region_C	GII	KT383981	GII.6b	2014-03-29	North Jeolla	GL05	Stream
Region_C	GII	KT383982	GII.21	2014-03-29	North Jeolla	GL06	Stream
Region_C	GII	KT383969	GII.6b	2014-03-31	South Jeolla	FL01	Stream
Region_C	GII	KT383970	GII.4s	2014-03-31	South Jeolla	FL01	Stream
Region_C	GII	KT383972	GII.5	2014-03-31	South Jeolla	FL05	Stream
Region_C	GII	KT383973	GII.6b	2014-03-31	South Jeolla	FL06	Stream
Region_C	GII	KT383985	GII.21	2014-04-10	North Gyeongsang	DL01	Stream
Region_C	GII	KT383987	GII.2b	2014-05-12	South Gyeongsang	EL01	Stream
Region_C	GII	KT383988	GII.21	2014-05-12	South Gyeongsang	EL02	Stream
Region_C	GII	KT383989	GII.21	2014-05-12	South Gyeongsang	EL03	Stream
Region_C	GII	KT383990	GII.6b	2014-05-12	South Gyeongsang	EL03	Stream
Region_C	GII	KT383991	GII.5	2014-05-12	South Gyeongsang	EL03	Stream
Region_C	GII	KT383992	GII.6b	2014-05-12	South Gyeongsang	EL06	Stream
Region_C	GII	KT383993	GII.5	2014-05-12	South Gyeongsang	EL06	Stream
Region_C	GII	KT384000	GII.21	2014-05-16	North Jeolla	GL04	Stream
Region_C	GII	KT383997	GII.5	2014-05-19	South Jeolla	FL01	Stream
Region_C	GII	KT383998	GII.4s	2014-05-19	South Jeolla	FL01	Stream
Region_C	GII	KT384002	GII.21	2014-07-08	South Gyeongsang	EL02	Stream
Region_C	GII	KT384003	GII.6b	2014-07-08	South Gyeongsang	EL03	Stream
Region_C	GII	KT384004	GII.13	2014-07-08	South Gyeongsang	EL03	Stream
Region_C	GII	KT384005	GII.5	2014-07-08	South Gyeongsang	EL03	Stream
Region_C	GII	KT384006	GII.3c	2014-07-08	South Gyeongsang	EL04	Stream
Region_C	GII	KT384001	GII.21	2014-07-14	North Gyeongsang	DL01	Stream
Region_C	GII	KT384007	GII.17n	2014-07-14	South Jeolla	FL01	Stream
Region_C	GII	KT384009	GII.6b	2014-07-14	South Jeolla	FL01	Stream
Region_C	GII	KT384010	GII.6b	2014-07-14	South Jeolla	FL04	Stream
Region_C	GII	MN548777	GII.2b	2014-07-14	South Jeolla	FL01	Stream
Region_C	GII	KT384011	GII.6b	2014-07-15	North Jeolla	GL06	Stream
Region_C	GII	KT384014	GII.21	2014-08-11	South Gyeongsang	EL05	Stream
Region_C	GII	KT384015	GII.21	2014-08-11	South Gyeongsang	EL06	Stream
Region_C	GII	KT384012	GII.6b	2014-08-13	North Gyeongsang	DL01	Stream
Region_C	GII	KT384013	GII.21	2014-08-13	North Gyeongsang	DL01	Stream
Region_C	GII	KT384016	GII.6b	2014-08-19	South Jeolla	FL01	Stream
Region_C	GII	KT384017	GII.6b	2014-10-14	South Gyeongsang	EL02	Stream
Region_C	GII	KT384018	GII.6b	2014-10-14	South Gyeongsang	EL03	Stream
Region_C	GII	KT384019	GII.17n	2015-01-13	North Gyeongsang	DL01	Stream
Region_C	GII	KT384020	GII.4s	2015-01-13	North Gyeongsang	DL01	Stream
Region_C	GII	KT384030	GII.17n	2015-01-16	South Jeolla	FL01	Stream
Region_C	GII	KT384031	GII.4s	2015-01-16	South Jeolla	FL03	Stream
Region_C	GII	KT384032	GII.17n	2015-01-16	South Jeolla	FL03	Stream
Region_C	GII	KT384033	GII.13	2015-01-16	South Jeolla	FL03	Stream
Region_C	GII	KT384034	GII.17n	2015-01-16	South Jeolla	FL04	Stream
Region_C	GII	KT384035	GII.17n	2015-01-16	South Jeolla	FL06	Stream
Region_C	GII	KT384021	GII.17n	2015-01-20	South Gyeongsang	EL02	Stream
Region_C	GII	KT384022	GII.21	2015-01-20	South Gyeongsang	EL02	Stream
Region_C	GII	KT384023	GII.17n	2015-01-20	South Gyeongsang	EL03	Stream
Region_C	GII	KT384024	GII.6b	2015-01-20	South Gyeongsang	EL03	Stream
Region_C	GII	KT384025	GII.13	2015-01-20	South Gyeongsang	EL04	Stream
Region_C	GII	KT384026	GII.17n	2015-01-20	South Gyeongsang	EL04	Stream
Region_C	GII	KT384027	GII.21	2015-01-20	South Gyeongsang	EL04	Stream
Region_C	GII	KT384028	GII.17n	2015-01-20	South Gyeongsang	EL06	Stream
Region_C	GII	KT384042	GII.21	2015-01-21	North Jeolla	GL04	Stream
Region_C	GII	KT384043	GII.17n	2015-01-21	North Jeolla	GL04	Stream
Region_C	GII	KT384044	GII.13	2015-01-21	North Jeolla	GL05	Stream
Region_C	GII	KT384038	GII.17n	2015-01-22	North Jeolla	GL01	Stream
Region_C	GII	KT384039	GII.17n	2015-01-22	North Jeolla	GL02	Stream
Region_C	GII	KT384040	GII.21	2015-01-22	North Jeolla	GL02	Stream
Region_C	GII	KT384041	GII.17n	2015-01-22	North Jeolla	GL03	Stream
Region_C	GII	KT384071	GII.17n	2015-02-04	North Jeolla	GL04	Stream
Region_C	GII	KT384072	GII.17n	2015-02-04	North Jeolla	GL06	Stream
Region_C	GII	KT384073	GII.21	2015-02-04	North Jeolla	GL06	Stream
Region_C	GII	KT384074	GII.4s	2015-02-04	North Jeolla	GL06	Stream
Region_C	GII	KT384067	GII.17n	2015-02-05	North Jeolla	GL01	Stream
Region_C	GII	KT384068	GII.17n	2015-02-05	North Jeolla	GL02	Stream
Region_C	GII	KT384069	GII.13	2015-02-05	North Jeolla	GL02	Stream
Region_C	GII	KT384070	GII.17n	2015-02-05	North Jeolla	GL03	Stream
Region_C	GII	KT384050	GII.13	2015-02-23	South Gyeongsang	EL01	Stream
Region_C	GII	KT384051	GII.17n	2015-02-23	South Gyeongsang	EL02	Stream
Region_C	GII	KT384052	GII.4s	2015-02-23	South Gyeongsang	EL02	Stream
Region_C	GII	KT384053	GII.17n	2015-02-23	South Gyeongsang	EL03	Stream
Region_C	GII	KT384054	GII.13	2015-02-23	South Gyeongsang	EL03	Stream
Region_C	GII	KT384055	GII.4s	2015-02-23	South Gyeongsang	EL03	Stream
Region_C	GII	KT384056	GII.17n	2015-02-23	South Gyeongsang	EL04	Stream
Region_C	GII	KT384057	GII.17n	2015-02-23	South Gyeongsang	EL05	Stream
Region_C	GII	KT384058	GII.21	2015-02-23	South Gyeongsang	EL05	Stream
Region_C	GII	KT384059	GII.17n	2015-02-23	South Gyeongsang	EL06	Stream
Region_C	GII	KT384060	GII.21	2015-02-23	South Gyeongsang	EL06	Stream
Region_C	GII	KT384049	GII.17n	2015-02-24	North Gyeongsang	DL01	Stream
Region_C	GII	KT384063	GII.17n	2015-02-27	South Jeolla	FL01	Stream
Region_C	GII	KT384064	GII.21	2015-02-27	South Jeolla	FL01	Stream
Region_C	GII	KT384065	GII.4s	2015-02-27	South Jeolla	FL01	Stream
Region_C	GII	KT384066	GII.17n	2015-02-27	South Jeolla	FL03	Stream
Region_C	GII	KT438785	GII.17n	2015-03-21	North Jeolla	GL02	Stream
Region_C	GII	KT438786	GII.21	2015-03-21	North Jeolla	GL02	Stream
Region_C	GII	KT438787	GII.21	2015-03-21	North Jeolla	GL02B	Stream
Region_C	GII	KT438788	GII.21	2015-03-21	North Jeolla	GL02C	Stream
Region_C	GII	KT438789	GII.21	2015-03-21	North Jeolla	GL02C	Stream
Region_C	GII	KT438790	GII.17n	2015-03-21	North Jeolla	GL06	Stream
Region_C	GII	KT438791	GII.21	2015-03-21	North Jeolla	GL06A	Stream
Region_C	GII	KT438792	GII.17n	2015-03-21	North Jeolla	GL06B	Stream
Region_C	GII	KT438793	GII.17n	2015-03-21	North Jeolla	GL06C	Stream
Region_C	GII	KT438794	GII.17n	2015-03-21	North Jeolla	GL07	Treated_sewage_effluent
Region_C	GII	KT438795	GII.13	2015-03-21	North Jeolla	GL07	Treated_sewage_effluent
Region_C	GII	MN494564	GII.4s	2015-03-23	North Gyeongsang	DL01A	Stream
Region_C	GII	MN494565	GII.4s	2015-03-23	North Gyeongsang	DL01B	Stream
Region_C	GII	MN494566	GII.17n	2015-03-23	North Gyeongsang	DL01B	Stream
Region_C	GII	KX764646	GII.4s	2015-03-28	South Jeolla	FL01	Stream
Region_C	GII	KX764647	GII.4s	2015-03-28	South Jeolla	FL07	Stream
Region_C	GII	KX764648	GII.4s	2015-03-28	South Jeolla	FL07A	Stream
Region_C	GII	KX764693	GII.17n	2015-03-28	South Jeolla	FL01A	Stream
Region_C	GII	KX764694	GII.17n	2015-03-28	South Jeolla	FL01B	Stream
Region_C	GII	KX764695	GII.17n	2015-03-28	South Jeolla	FL01C	Stream
Region_C	GII	KX764696	GII.17n	2015-03-28	South Jeolla	FL07	Stream
Region_C	GII	KX764697	GII.17n	2015-03-28	South Jeolla	FL07A	Stream
Region_C	GII	KX764748	GII.5	2015-03-28	South Jeolla	FL01	Stream
Region_C	GII	KX764749	GII.21	2015-03-28	South Jeolla	FL01	Stream
Region_C	GII	KX764750	GII.21	2015-03-28	South Jeolla	FL01A	Stream
Region_C	GII	KX764751	GII.13	2015-03-28	South Jeolla	FL01A	Stream
Region_C	GII	KX764752	GII.21	2015-03-28	South Jeolla	FL01B	Stream
Region_C	GII	KX764753	GII.6b	2015-03-28	South Jeolla	FL01C	Stream
Region_C	GII	KX764754	GII.13	2015-03-28	South Jeolla	FL01D	Stream
Region_C	GII	KX764755	GII.21	2015-03-28	South Jeolla	FL01D	Stream
Region_C	GII	MN494567	GII.2b	2015-03-28	South Jeolla	FL01D	Stream
Region_C	GII	KX764649	GII.4s	2015-03-30	South Gyeongsang	EL03A	Stream
Region_C	GII	KX764650	GII.4s	2015-03-30	South Gyeongsang	EL06A	Stream
Region_C	GII	KX764698	GII.17n	2015-03-30	South Gyeongsang	EL02A	Stream
Region_C	GII	KX764699	GII.17o	2015-03-30	South Gyeongsang	EL03	Stream
Region_C	GII	KX764700	GII.17n	2015-03-30	South Gyeongsang	EL03A	Stream
Region_C	GII	KX764701	GII.17n	2015-03-30	South Gyeongsang	EL07	Stream
Region_C	GII	KX764756	GII.21	2015-03-30	South Gyeongsang	EL02	Stream
Region_C	GII	KX764757	GII.12	2015-03-30	South Gyeongsang	EL02	Stream
Region_C	GII	KX764758	GII.21	2015-03-30	South Gyeongsang	EL02B	Stream
Region_C	GII	KX764759	GII.21	2015-03-30	South Gyeongsang	EL02C	Stream
Region_C	GII	KX764760	GII.13	2015-03-30	South Gyeongsang	EL03	Stream
Region_C	GII	KX764761	GII.13	2015-03-30	South Gyeongsang	EL03A	Stream
Region_C	GII	KX764762	GII.21	2015-03-30	South Gyeongsang	EL06	Stream
Region_C	GII	KX764763	GII.21	2015-03-30	South Gyeongsang	EL06A	Stream
Region_C	GII	KX764702	GII.17n	2015-05-11	South Gyeongsang	EL02	Stream
Region_C	GII	KX764703	GII.17n	2015-05-11	South Gyeongsang	EL02C	Stream
Region_C	GII	KX764704	GII.17n	2015-05-11	South Gyeongsang	EL03	Stream
Region_C	GII	KX764705	GII.17n	2015-05-11	South Gyeongsang	EL03B	Stream
Region_C	GII	KX764706	GII.17n	2015-05-11	South Gyeongsang	EL06	Stream
Region_C	GII	KX764707	GII.17n	2015-05-11	South Gyeongsang	EL06A	Stream
Region_C	GII	KX764764	GII.2c	2015-05-11	South Gyeongsang	EL02A	Stream
Region_C	GII	KX764765	GII.2b	2015-05-11	South Gyeongsang	EL02C	Stream
Region_C	GII	KX764766	GII.21	2015-05-11	South Gyeongsang	EL03	Stream
Region_C	GII	KX764767	GII.21	2015-05-11	South Gyeongsang	EL03A	Stream
Region_C	GII	KX764768	GII.2b	2015-05-11	South Gyeongsang	EL06A	Stream
Region_C	GII	KX764769	GII.13	2015-05-11	South Gyeongsang	EL06A	Stream
Region_C	GII	KX764770	GII.25	2015-05-11	South Gyeongsang	EL07	Stream
Region_C	GII	KX764651	GII.4s	2015-05-12	South Jeolla	FL01	Stream
Region_C	GII	KX764708	GII.17n	2015-05-12	South Jeolla	FL01	Stream
Region_C	GII	KX764709	GII.17n	2015-05-12	South Jeolla	FL01B	Stream
Region_C	GII	KX764771	GII.21	2015-05-12	South Jeolla	FL01	Stream
Region_C	GII	KX764772	GII.5	2015-05-12	South Jeolla	FL01	Stream
Region_C	GII	KX764773	GII.6b	2015-05-12	South Jeolla	FL01A	Stream
Region_C	GII	KX764774	GII.21	2015-05-12	South Jeolla	FL01A	Stream
Region_C	GII	KX764775	GII.13	2015-05-12	South Jeolla	FL01A	Stream
Region_C	GII	KX764776	GII.21	2015-05-12	South Jeolla	FL01B	Stream
Region_C	GII	KX764777	GII.13	2015-05-12	South Jeolla	FL01B	Stream
Region_C	GII	KX764778	GII.13	2015-05-12	South Jeolla	FL01D	Stream
Region_C	GII	KX764779	GII.21	2015-05-12	South Jeolla	FL01D	Stream
Region_C	GII	KX764780	GII.8	2015-05-12	South Jeolla	FL07	Stream
Region_C	GII	KX764781	GII.21	2015-05-12	South Jeolla	FL07	Stream
Region_C	GII	KX764782	GII.13	2015-05-12	South Jeolla	FL07	Stream
Region_C	GII	KX764783	GII.6b	2015-05-12	South Jeolla	FL07A	Stream
Region_C	GII	MN494570	GII.17n	2015-05-13	North Gyeongsang	DL01A	Stream
Region_C	GII	MN494571	GII.17n	2015-05-15	North Jeolla	GL06B	Stream
Region_C	GII	MN494723	GII.17n	2015-05-15	North Jeolla	GL07	Treated_sewage_effluent
Region_C	GII	MN494724	GII.21	2015-05-15	North Jeolla	GL07	Treated_sewage_effluent
Region_C	GII	MN494725	GII.17n	2015-05-23	South Gyeongsang	EE	Treated_sewage_effluent
Region_C	GII	KU687006	GII.17n	2015-07-13	North Jeolla	GL07	Treated_sewage_effluent
Region_C	GII	KU687007	GII.21	2015-07-13	North Jeolla	GL07	Treated_sewage_effluent
Region_C	GII	KX764710	GII.17n	2015-07-14	South Gyeongsang	EL06	Stream
Region_C	GII	KX764711	GII.17n	2015-07-14	South Gyeongsang	EL06A	Stream
Region_C	GII	KX764712	GII.17n	2015-07-14	South Jeolla	FL07	Stream
Region_C	GII	KX764713	GII.17n	2015-07-14	South Jeolla	FL07A	Stream
Region_C	GII	KX764784	GII.2b	2015-07-14	South Gyeongsang	EL03A	Stream
Region_C	GII	KX764785	GII.6b	2015-07-14	South Gyeongsang	EL03A	Stream
Region_C	GII	MN494726	GII.2b	2015-07-14	South Jeolla	FE	Treated_sewage_effluent
Region_C	GII	MN494727	GII.21	2015-07-14	South Jeolla	FE	Treated_sewage_effluent
Region_C	GII	MN494728	GII.17n	2015-07-14	South Jeolla	FE	Treated_sewage_effluent
Region_C	GII	MN494729	GII.21	2015-07-22	North Gyeongsang	DE	Treated_sewage_effluent
Region_C	GII	MN494730	GII.12	2015-07-22	North Gyeongsang	DE	Treated_sewage_effluent
Region_C	GII	KX764714	GII.17n	2015-09-15	South Gyeongsang	EL02	Stream
Region_C	GII	KX764715	GII.17n	2015-09-15	South Gyeongsang	EL03A	Stream
Region_C	GII	KX764786	GII.3b	2015-09-15	South Gyeongsang	EL02A	Stream
Region_C	GII	KX764787	GII.13	2015-09-15	South Gyeongsang	EL03A	Stream
Region_C	GII	KX764716	GII.17n	2015-09-17	South Jeolla	FL07A	Stream
Region_C	GII	MN494731	GII.13	2015-09-17	South Jeolla	FE	Treated_sewage_effluent
Region_C	GII	MN494732	GII.17n	2015-09-24	South Gyeongsang	EE	Treated_sewage_effluent
Region_C	GII	KX764652	GII.4ns	2015-12-14	South Gyeongsang	EL03	Stream
Region_C	GII	KX764653	GII.4ns	2015-12-14	South Gyeongsang	EL03A	Stream
Region_C	GII	KX764717	GII.17n	2015-12-14	South Gyeongsang	EL03A	Stream
Region_C	GII	KX764788	GII.3b	2015-12-14	South Gyeongsang	EL06	Stream
Region_C	GII	MN494733	GII.6a	2015-12-21	North Gyeongsang	DE	Treated_sewage_effluent
Region_C	GII	MN494734	GII.17n	2015-12-21	North Gyeongsang	DE	Treated_sewage_effluent
Region_C	GII	MN494735	GII.21	2015-12-21	North Gyeongsang	DE	Treated_sewage_effluent
Region_C	GII	MN494736	GII.17n	2015-12-22	South Jeolla	FE	Treated_sewage_effluent
Region_C	GII	MN494737	GII.4s	2015-12-22	South Jeolla	FE	Treated_sewage_effluent
Region_C	GII	KX764654	GII.4s	2015-12-24	South Jeolla	FL01	Stream
Region_C	GII	KX764655	GII.4s	2015-12-24	South Jeolla	FL01A	Stream
Region_C	GII	KX764656	GII.4s	2015-12-24	South Jeolla	FL01B	Stream
Region_C	GII	KX764657	GII.4s	2015-12-24	South Jeolla	FL01C	Stream
Region_C	GII	KX764658	GII.4s	2015-12-24	South Jeolla	FL01D	Stream
Region_C	GII	KX764659	GII.4s	2015-12-24	South Jeolla	FL07	Stream
Region_C	GII	KX764660	GII.4s	2015-12-24	South Jeolla	FL07A	Stream
Region_C	GII	KX764718	GII.17n	2015-12-24	South Jeolla	FL01	Stream
Region_C	GII	KX764719	GII.17n	2015-12-24	South Jeolla	FL01B	Stream
Region_C	GII	KX764720	GII.17n	2015-12-24	South Jeolla	FL01C	Stream
Region_C	GII	KX764721	GII.17n	2015-12-24	South Jeolla	FL01D	Stream
Region_C	GII	KX764722	GII.17n	2015-12-24	South Jeolla	FL07	Stream
Region_C	GII	KX764723	GII.17n	2015-12-24	South Jeolla	FL07A	Stream
Region_C	GII	KX764789	GII.6a	2015-12-24	South Jeolla	FL01	Stream
Region_C	GII	KX764790	GII.6a	2015-12-24	South Jeolla	FL07A	Stream
Region_C	GII	KX764791	GII.13	2015-12-24	South Jeolla	FL07A	Stream
Region_C	GII	KU687008	GII.21	2015-12-28	North Jeolla	GL02A	Stream
Region_C	GII	KU687009	GII.17n	2015-12-28	North Jeolla	GL02A	Stream
Region_C	GII	KU687010	GII.4ns	2015-12-28	North Jeolla	GL07A	Treated_sewage_effluent
Region_C	GII	KU687011	GII.17n	2015-12-28	North Jeolla	GL07A	Treated_sewage_effluent
Region_C	GII	MN494572	GII.17n	2015-12-29	North Jeolla	GL01	Stream
Region_C	GII	MN494573	GII.21	2015-12-29	North Jeolla	GL02	Stream
Region_C	GII	MN494738	GII.6b	2015-12-29	North Jeolla	GE	Treated_sewage_effluent
Region_C	GII	MN494574	GII.17n	2016-01-15	North Jeolla	GL01A	Stream
Region_C	GII	MN494575	GII.4ns	2016-01-15	North Jeolla	GL02B	Stream
Region_C	GII	MN494576	GII.17n	2016-01-15	North Jeolla	GL02	Stream
Region_C	GII	MN494739	GII.17n	2016-01-15	North Jeolla	GE	Treated_sewage_effluent
Region_C	GII	MN494740	GII.4ns	2016-01-15	North Jeolla	GE	Treated_sewage_effluent
Region_C	GII	MN494741	GII.1	2016-01-15	North Jeolla	GE	Treated_sewage_effluent
Region_C	GII	KX764661	GII.4ns	2016-01-18	South Gyeongsang	EL03	Stream
Region_C	GII	KX764662	GII.4ns	2016-01-18	South Gyeongsang	EL03A	Stream
Region_C	GII	KX764663	GII.4ns	2016-01-18	South Gyeongsang	EL03B	Stream
Region_C	GII	KX764664	GII.4ns	2016-01-18	South Gyeongsang	EL06	Stream
Region_C	GII	KX764665	GII.4ns	2016-01-18	South Gyeongsang	EL07	Stream
Region_C	GII	KX764724	GII.17n	2016-01-18	South Gyeongsang	EL03	Stream
Region_C	GII	KX764725	GII.17n	2016-01-18	South Gyeongsang	EL03A	Stream
Region_C	GII	KX764726	GII.17n	2016-01-18	South Gyeongsang	EL06	Stream
Region_C	GII	KX764792	GII.21	2016-01-18	South Gyeongsang	EL03	Stream
Region_C	GII	KX764793	GII.3b	2016-01-18	South Gyeongsang	EL03A	Stream
Region_C	GII	KX764794	GII.6b	2016-01-18	South Gyeongsang	EL06	Stream
Region_C	GII	MN494577	GII.3b	2016-01-18	South Gyeongsang	EL06	Stream
Region_C	GII	MN494742	GII.4ns	2016-01-18	South Gyeongsang	EE	Treated_sewage_effluent
Region_C	GII	KX764666	GII.4ns	2016-01-22	South Jeolla	FL01	Stream
Region_C	GII	KX764667	GII.4ns	2016-01-22	South Jeolla	FL01A	Stream
Region_C	GII	KX764668	GII.4ns	2016-01-22	South Jeolla	FL01B	Stream
Region_C	GII	KX764669	GII.4ns	2016-01-22	South Jeolla	FL01C	Stream
Region_C	GII	KX764670	GII.4ns	2016-01-22	South Jeolla	FL01D	Stream
Region_C	GII	KX764671	GII.4ns	2016-01-22	South Jeolla	FL07	Stream
Region_C	GII	KX764672	GII.4ns	2016-01-22	South Jeolla	FL07A	Stream
Region_C	GII	KX764727	GII.17n	2016-01-22	South Jeolla	FL01	Stream
Region_C	GII	KX764728	GII.17n	2016-01-22	South Jeolla	FL01A	Stream
Region_C	GII	KX764729	GII.17n	2016-01-22	South Jeolla	FL01B	Stream
Region_C	GII	KX764730	GII.17o	2016-01-22	South Jeolla	FL01C	Stream
Region_C	GII	KX764731	GII.17n	2016-01-22	South Jeolla	FL01D	Stream
Region_C	GII	KX764732	GII.17o	2016-01-22	South Jeolla	FL01D	Stream
Region_C	GII	KX764733	GII.17n	2016-01-22	South Jeolla	FL07A	Stream
Region_C	GII	KX764795	GII.5	2016-01-22	South Jeolla	FL01A	Stream
Region_C	GII	KX764796	GII.1	2016-01-22	South Jeolla	FL07	Stream
Region_C	GII	KX764797	GII.1	2016-01-22	South Jeolla	FL07A	Stream
Region_C	GII	KX764798	GII.6b	2016-01-22	South Jeolla	FL07A	Stream
Region_C	GII	MN494578	GII.4ns	2016-01-22	South Jeolla	FL04B	Stream
Region_C	GII	MN494743	GII.21	2016-01-22	South Jeolla	FE	Treated_sewage_effluent
Region_C	GII	MN494744	GII.6b	2016-01-22	South Jeolla	FE	Treated_sewage_effluent
Region_C	GII	MN494745	GII.4ns	2016-01-22	South Jeolla	FE	Treated_sewage_effluent
Region_C	GII	MN494579	GII.3b	2016-01-25	North Gyeongsang	DL01A	Stream
Region_C	GII	MN494580	GII.17n	2016-01-25	North Gyeongsang	DL02	Stream
Region_C	GII	MN494746	GII.4ns	2016-01-25	North Gyeongsang	DE	Treated_sewage_effluent
Region_C	GII	MN494747	GII.4s	2016-01-25	North Gyeongsang	DE	Treated_sewage_effluent
Region_C	GII	MN494748	GII.17n	2016-01-25	North Gyeongsang	DE	Treated_sewage_effluent
Region_C	GII	MN494749	GII.3b	2016-01-25	North Gyeongsang	DE	Treated_sewage_effluent
Region_C	GII	MN494581	GII.4ns	2016-02-15	North Gyeongsang	DL01B	Stream
Region_C	GII	MN494582	GII.4ns	2016-02-15	North Gyeongsang	DL02	Stream
Region_C	GII	MN494750	GII.2b	2016-02-15	North Gyeongsang	DE	Treated_sewage_effluent
Region_C	GII	MN494751	GII.17n	2016-02-15	North Gyeongsang	DE	Treated_sewage_effluent
Region_C	GII	KX764673	GII.4ns	2016-02-23	South Gyeongsang	EL02B	Stream
Region_C	GII	KX764674	GII.4ns	2016-02-23	South Gyeongsang	EL03A	Stream
Region_C	GII	KX764675	GII.4ns	2016-02-23	South Gyeongsang	EL03B	Stream
Region_C	GII	KX764676	GII.4ns	2016-02-23	South Gyeongsang	EL06	Stream
Region_C	GII	KX764677	GII.4ns	2016-02-23	South Gyeongsang	EL07	Stream
Region_C	GII	KX764678	GII.4ns	2016-02-23	South Jeolla	FL01	Stream
Region_C	GII	KX764679	GII.4ns	2016-02-23	South Jeolla	FL01B	Stream
Region_C	GII	KX764680	GII.4ns	2016-02-23	South Jeolla	FL07	Stream
Region_C	GII	KX764681	GII.4ns	2016-02-23	South Jeolla	FL07A	Stream
Region_C	GII	KX764734	GII.17n	2016-02-23	South Gyeongsang	EL02B	Stream
Region_C	GII	KX764735	GII.17n	2016-02-23	South Gyeongsang	EL06	Stream
Region_C	GII	KX764736	GII.17n	2016-02-23	South Gyeongsang	EL06A	Stream
Region_C	GII	KX764737	GII.17n	2016-02-23	South Jeolla	FL01A	Stream
Region_C	GII	KX764738	GII.17n	2016-02-23	South Jeolla	FL07A	Stream
Region_C	GII	KX764799	GII.21	2016-02-23	South Gyeongsang	EL02A	Stream
Region_C	GII	KX764800	GII.13	2016-02-23	South Gyeongsang	EL03A	Stream
Region_C	GII	KX764801	GII.8	2016-02-23	South Jeolla	FL01	Stream
Region_C	GII	KX764802	GII.21	2016-02-23	South Jeolla	FL01A	Stream
Region_C	GII	KX764803	GII.6b	2016-02-23	South Jeolla	FL01A	Stream
Region_C	GII	KX764804	GII.21	2016-02-23	South Jeolla	FL01B	Stream
Region_C	GII	KX764805	GII.6a	2016-02-23	South Jeolla	FL07	Stream
Region_C	GII	KX764806	GII.6a	2016-02-23	South Jeolla	FL07A	Stream
Region_C	GII	MN494583	GII.5	2016-02-23	South Gyeongsang	EL02D	Stream
Region_C	GII	MN494584	GII.17n	2016-02-23	South Gyeongsang	EL02D	Stream
Region_C	GII	MN494585	GII.21	2016-02-23	South Gyeongsang	EL02D	Stream
Region_C	GII	MN494586	GII.4ns	2016-02-23	South Gyeongsang	EL02G	Stream
Region_C	GII	MN494587	GII.17n	2016-02-23	South Gyeongsang	EL02H	Stream
Region_C	GII	MN494588	GII.13	2016-02-23	South Gyeongsang	EL02H	Stream
Region_C	GII	MN494589	GII.2c	2016-02-23	South Jeolla	FL04B	Stream
Region_C	GII	MN494590	GII.4ns	2016-02-23	South Jeolla	FL07B	Stream
Region_C	GII	MN494591	GII.4ns	2016-02-23	South Jeolla	FL08B	Stream
Region_C	GII	MN494592	GII.4s	2016-02-23	South Jeolla	FL08C	Stream
Region_C	GII	MN494593	GII.4ns	2016-02-23	South Jeolla	FL08C	Stream
Region_C	GII	MN494752	GII.4ns	2016-02-23	South Gyeongsang	EE	Treated_sewage_effluent
Region_C	GII	MN494594	GII.14	2016-02-24	North Jeolla	GL08	Stream
Region_C	GII	MN494753	GII.21	2016-02-24	South Jeolla	FE	Treated_sewage_effluent
Region_C	GII	MN494754	GII.4ns	2016-02-24	South Jeolla	FE	Treated_sewage_effluent
Region_C	GII	MN494755	GII.3b	2016-02-24	South Jeolla	FE	Treated_sewage_effluent
Region_C	GII	MN494756	GII.6b	2016-02-24	South Jeolla	FE	Treated_sewage_effluent
Region_C	GII	MN494757	GII.17n	2016-02-24	North Jeolla	GE	Treated_sewage_effluent
Region_C	GII	MN494758	GII.4ns	2016-02-24	North Jeolla	GE	Treated_sewage_effluent
Region_C	GII	MN494595	GII.14	2016-03-14	North Gyeongsang	DL01A	Stream
Region_C	GII	MN494596	GII.21	2016-03-14	North Gyeongsang	DL01B	Stream
Region_C	GII	MN494597	GII.17n	2016-03-14	North Gyeongsang	DL01B	Stream
Region_C	GII	MN494598	GII.17n	2016-03-14	North Gyeongsang	DL02	Stream
Region_C	GII	MN494759	GII.17n	2016-03-14	North Gyeongsang	DE	Treated_sewage_effluent
Region_C	GII	MN494760	GII.14	2016-03-14	North Gyeongsang	DE	Treated_sewage_effluent
Region_C	GII	MN494761	GII.5	2016-03-14	North Gyeongsang	DE	Treated_sewage_effluent
Region_C	GII	KX764682	GII.4ns	2016-03-25	South Jeolla	FL01	Stream
Region_C	GII	KX764683	GII.4s	2016-03-25	South Jeolla	FL01	Stream
Region_C	GII	KX764684	GII.4ns	2016-03-25	South Jeolla	FL01A	Stream
Region_C	GII	KX764685	GII.4ns	2016-03-25	South Jeolla	FL01B	Stream
Region_C	GII	KX764739	GII.17n	2016-03-25	South Jeolla	FL01	Stream
Region_C	GII	KX764740	GII.17o	2016-03-25	South Jeolla	FL01D	Stream
Region_C	GII	KX764741	GII.17n	2016-03-25	South Jeolla	FL07	Stream
Region_C	GII	KX764742	GII.17n	2016-03-25	South Jeolla	FL07A	Stream
Region_C	GII	KX764807	GII.13	2016-03-25	South Jeolla	FL01A	Stream
Region_C	GII	KX764808	GII.8	2016-03-25	South Jeolla	FL01A	Stream
Region_C	GII	KX764809	GII.21	2016-03-25	South Jeolla	FL01B	Stream
Region_C	GII	KX764810	GII.6b	2016-03-25	South Jeolla	FL01D	Stream
Region_C	GII	KX764811	GII.3b	2016-03-25	South Jeolla	FL01D	Stream
Region_C	GII	KX764812	GII.3b	2016-03-25	South Jeolla	FL07	Stream
Region_C	GII	KX764813	GII.13	2016-03-25	South Jeolla	FL07	Stream
Region_C	GII	KX764814	GII.1	2016-03-25	South Jeolla	FL07	Stream
Region_C	GII	KX764815	GII.21	2016-03-25	South Jeolla	FL07	Stream
Region_C	GII	KX764816	GII.12	2016-03-25	South Jeolla	FL07A	Stream
Region_C	GII	KX764817	GII.13	2016-03-25	South Jeolla	FL07A	Stream
Region_C	GII	KX764818	GII.21	2016-03-25	South Jeolla	FL07A	Stream
Region_C	GII	MN494599	GII.4ns	2016-03-25	South Jeolla	FL07B	Stream
Region_C	GII	MN494600	GII.12	2016-03-25	South Jeolla	FL07B	Stream
Region_C	GII	MN494601	GII.17n	2016-03-25	South Jeolla	FL07B	Stream
Region_C	GII	MN494602	GII.21	2016-03-25	South Jeolla	FL07B	Stream
Region_C	GII	MN494603	GII.12	2016-03-25	South Jeolla	FL07	Stream
Region_C	GII	MN494604	GII.17n	2016-03-25	South Jeolla	FL08B	Stream
Region_C	GII	MN494605	GII.17n	2016-03-25	South Jeolla	FL08C	Stream
Region_C	GII	MN494606	GII.4ns	2016-03-25	South Jeolla	FL08C	Stream
Region_C	GII	MN494607	GII.21	2016-03-25	South Jeolla	FL08C	Stream
Region_C	GII	MN494608	GII.4ns	2016-03-25	North Jeolla	GL01	Stream
Region_C	GII	MN494609	GII.4ns	2016-03-25	North Jeolla	GL02A	Stream
Region_C	GII	MN494610	GII.4s	2016-03-25	North Jeolla	GL08A	Stream
Region_C	GII	MN494611	GII.17n	2016-03-25	North Jeolla	GL08B	Stream
Region_C	GII	MN494612	GII.2c	2016-03-25	North Jeolla	GL08B	Stream
Region_C	GII	MN494613	GII.17n	2016-03-25	North Jeolla	GL08	Stream
Region_C	GII	MN494762	GII.4ns	2016-03-25	South Jeolla	FE	Treated_sewage_effluent
Region_C	GII	MN494764	GII.21	2016-03-25	South Jeolla	FE	Treated_sewage_effluent
Region_C	GII	MN494765	GII.17n	2016-03-25	South Jeolla	FE	Treated_sewage_effluent
Region_C	GII	MN494766	GII.17n	2016-03-25	North Jeolla	GE	Treated_sewage_effluent
Region_C	GII	MN494767	GII.4s	2016-03-25	North Jeolla	GE	Treated_sewage_effluent
Region_C	GII	MN494614	GII.4ns	2016-03-26	North Jeolla	GL06D	Stream
Region_C	GII	MN494615	GII.4ns	2016-03-26	North Jeolla	GL06E	Stream
Region_C	GII	KX764686	GII.4ns	2016-03-27	South Gyeongsang	EL06A	Stream
Region_C	GII	KX764687	GII.4s	2016-03-27	South Gyeongsang	EL06A	Stream
Region_C	GII	KX764743	GII.17n	2016-03-27	South Gyeongsang	EL06	Stream
Region_C	GII	KX764819	GII.21	2016-03-27	South Gyeongsang	EL02B	Stream
Region_C	GII	KX764820	GII.5	2016-03-27	South Gyeongsang	EL02B	Stream
Region_C	GII	KX764821	GII.2b	2016-03-27	South Gyeongsang	EL02B	Stream
Region_C	GII	KX764822	GII.3b	2016-03-27	South Gyeongsang	EL02C	Stream
Region_C	GII	KX764823	GII.6b	2016-03-27	South Gyeongsang	EL06	Stream
Region_C	GII	MN494616	GII.5	2016-03-27	South Gyeongsang	EL02D	Stream
Region_C	GII	MN494617	GII.21	2016-03-27	South Gyeongsang	EL02D	Stream
Region_C	GII	MN494618	GII.1	2016-03-27	South Gyeongsang	EL02F	Stream
Region_C	GII	MN494619	GII.21	2016-03-27	South Gyeongsang	EL02F	Stream
Region_C	GII	MN494620	GII.3b	2016-03-27	South Gyeongsang	EL02G	Stream
Region_C	GII	MN494621	GII.21	2016-03-27	South Gyeongsang	EL02G	Stream
Region_C	GII	MN494622	GII.3b	2016-03-27	South Gyeongsang	EL02H	Stream
Region_C	GII	MN494623	GII.21	2016-03-27	South Gyeongsang	EL02H	Stream
Region_C	GII	MN494768	GII.21	2016-03-28	South Gyeongsang	EE	Treated_sewage_effluent
Region_C	GII	MN494769	GII.2b	2016-03-28	South Gyeongsang	EE	Treated_sewage_effluent
Region_C	GII	MN494770	GII.4ns	2016-03-28	South Gyeongsang	EE	Treated_sewage_effluent
Region_C	GII	MN494624	GII.17n	2016-05-12	North Gyeongsang	DL02	Stream
Region_C	GII	MN494771	GII.17n	2016-05-12	North Gyeongsang	DE	Treated_sewage_effluent
Region_C	GII	MN494772	GII.21	2016-05-12	North Gyeongsang	DE	Treated_sewage_effluent
Region_C	GII	MN494773	GII.4ns	2016-05-12	North Gyeongsang	DE	Treated_sewage_effluent
Region_C	GII	MN494625	GII.17n	2016-05-21	North Jeolla	GL08A	Stream
Region_C	GII	MN494626	GII.17n	2016-05-21	North Jeolla	GL08B	Stream
Region_C	GII	MN494627	GII.2c	2016-05-21	North Jeolla	GL08B	Stream
Region_C	GII	MN494628	GII.17n	2016-05-21	North Jeolla	GL08	Stream
Region_C	GII	MN494774	GII.4ns	2016-05-21	North Jeolla	GE	Treated_sewage_effluent
Region_C	GII	KX764688	GII.4ns	2016-05-22	South Gyeongsang	EL06	Stream
Region_C	GII	KX764689	GII.4ns	2016-05-22	South Gyeongsang	EL06A	Stream
Region_C	GII	KX764744	GII.17n	2016-05-22	South Gyeongsang	EL02C	Stream
Region_C	GII	KX764824	GII.6a	2016-05-22	South Gyeongsang	EL02C	Stream
Region_C	GII	MN494629	GII.17n	2016-05-22	South Gyeongsang	EL02D	Stream
Region_C	GII	MN494630	GII.17n	2016-05-22	South Gyeongsang	EL02G	Stream
Region_C	GII	KX764745	GII.17n	2016-05-23	South Gyeongsang	EL03	Stream
Region_C	GII	KX764825	GII.21	2016-05-23	South Gyeongsang	EL03	Stream
Region_C	GII	KX764690	GII.4ns	2016-05-26	South Jeolla	FL01A	Stream
Region_C	GII	KX764691	GII.4ns	2016-05-26	South Jeolla	FL01C	Stream
Region_C	GII	KX764692	GII.4ns	2016-05-26	South Jeolla	FL01D	Stream
Region_C	GII	KX764746	GII.17n	2016-05-26	South Jeolla	FL01	Stream
Region_C	GII	KX764747	GII.17n	2016-05-26	South Jeolla	FL07A	Stream
Region_C	GII	KX764826	GII.21	2016-05-26	South Jeolla	FL01A	Stream
Region_C	GII	KX764827	GII.21	2016-05-26	South Jeolla	FL01C	Stream
Region_C	GII	KX764828	GII.21	2016-05-26	South Jeolla	FL01D	Stream
Region_C	GII	KX764829	GII.6c	2016-05-26	South Jeolla	FL07A	Stream
Region_C	GII	KX764830	GII.12	2016-05-26	South Jeolla	FL07A	Stream
Region_C	GII	MN494631	GII.17n	2016-05-26	South Jeolla	FL04	Stream
Region_C	GII	MN494632	GII.3b	2016-05-26	South Jeolla	FL07B	Stream
Region_C	GII	MN494633	GII.21	2016-05-26	South Jeolla	FL07B	Stream
Region_C	GII	MN494634	GII.4ns	2016-05-26	South Jeolla	FL07B	Stream
Region_C	GII	MN494635	GII.17n	2016-05-26	South Jeolla	FL07B	Stream
Region_C	GII	MN494636	GII.21	2016-05-26	South Jeolla	FL08B	Stream
Region_C	GII	MN494637	GII.21	2016-05-26	South Jeolla	FL08C	Stream
Region_C	GII	MN494638	GII.4ns	2016-05-26	South Jeolla	FL08C	Stream
Region_C	GII	MN494639	GII.17n	2016-05-26	South Jeolla	FL08C	Stream
Region_C	GII	MN494775	GII.4s	2016-05-26	South Jeolla	FE	Treated_sewage_effluent
Region_C	GII	MN494776	GII.6b	2016-05-26	South Jeolla	FE	Treated_sewage_effluent
Region_C	GII	MN494777	GII.21	2016-05-26	South Jeolla	FE	Treated_sewage_effluent
Region_C	GII	MN494778	GII.4ns	2016-05-26	South Jeolla	FE	Treated_sewage_effluent
Region_C	GII	MN494640	GII.4ns	2017-10-23	Gyeonggi	AM	Stream
Region_C	GII	MN494779	GII.4s	2017-10-23	Gyeonggi	AME	Treated_sewage_effluent
Region_C	GII	MN494780	GII.6b	2017-10-23	Gyeonggi	AME	Treated_sewage_effluent
Region_C	GII	MN494781	GII.2a	2017-10-23	Gyeonggi	AME	Treated_sewage_effluent
Region_C	GII	MN494782	GII.17n	2017-10-23	Gyeonggi	AME	Treated_sewage_effluent
Region_C	GII	MN494783	GII.17o	2017-10-23	Gyeonggi	AM	Stream
Region_C	GII	MN494784	GII.13	2017-10-25	South Jeolla	FE	Treated_sewage_effluent
Region_C	GII	MN494785	GII.6b	2017-10-25	South Jeolla	FE	Treated_sewage_effluent
Region_C	GII	MN494786	GII.2a	2017-10-25	South Jeolla	FE	Treated_sewage_effluent
Region_C	GII	MN494787	GII.17n	2017-10-27	South Gyeongsang	MWE	Treated_sewage_effluent
Region_C	GII	MN494788	GII.21	2017-10-27	South Gyeongsang	MWE	Treated_sewage_effluent
Region_C	GII	MN494789	GII.6b	2017-10-27	South Gyeongsang	MWE	Treated_sewage_effluent
Region_C	GII	MN494790	GII.2a	2017-10-27	South Gyeongsang	MWE	Treated_sewage_effluent
Region_C	GII	MN494791	GII.2a	2017-10-31	North Gyeongsang	DE	Treated_sewage_effluent
Region_C	GII	MN494641	GII.2a	2017-11-03	Gyeonggi	AS	Stream
Region_C	GII	MN494642	GII.17n	2017-11-03	Gyeonggi	AS	Stream
Region_C	GII	MN494643	GII.4s	2017-11-03	Gyeonggi	AS	Stream
Region_C	GII	MN494792	GII.4ns	2017-11-03	Gyeonggi	ASE	Treated_sewage_effluent
Region_C	GII	MN494793	GII.17n	2017-11-03	Gyeonggi	ASE	Treated_sewage_effluent
Region_C	GII	MN494794	GII.6b	2017-11-03	Gyeonggi	ASE	Treated_sewage_effluent
Region_C	GII	MN494644	GII.2a	2017-12-08	South Jeolla	FL01B	Stream
Region_C	GII	MN494795	GII.2a	2017-12-08	South Jeolla	FE	Treated_sewage_effluent
Region_C	GII	MN494796	GII.4s	2017-12-08	South Jeolla	FE	Treated_sewage_effluent
Region_C	GII	MN494645	GII.4s	2017-12-11	Gyeonggi	AS	Stream
Region_C	GII	MN494646	GII.6b	2017-12-11	Gyeonggi	AS	Stream
Region_C	GII	MN494647	GII.1	2017-12-11	Gyeonggi	AS	Stream
Region_C	GII	MN494797	GII.6b	2017-12-11	Gyeonggi	ASE	Treated_sewage_effluent
Region_C	GII	MN494798	GII.17n	2017-12-11	Gyeonggi	ASE	Treated_sewage_effluent
Region_C	GII	MN494648	GII.4s	2017-12-13	Gyeonggi	AM	Stream
Region_C	GII	MN494649	GII.17n	2017-12-13	Gyeonggi	AM	Stream
Region_C	GII	MN494650	GII.6b	2017-12-13	Gyeonggi	AM	Stream
Region_C	GII	MN494799	GII.1	2017-12-13	Gyeonggi	AME	Treated_sewage_effluent
Region_C	GII	MN494800	GII.6b	2017-12-13	Gyeonggi	AME	Treated_sewage_effluent
Region_C	GII	MN494801	GII.4s	2017-12-13	Gyeonggi	AME	Treated_sewage_effluent
Region_C	GII	MN494802	GII.1	2017-12-20	North Gyeongsang	DE	Treated_sewage_effluent
Region_C	GII	MN494804	GII.6b	2017-12-20	North Gyeongsang	DE	Treated_sewage_effluent
Region_C	GII	MN494805	GII.4s	2017-12-22	South Gyeongsang	MWE	Treated_sewage_effluent
Region_C	GII	MN494806	GII.1	2017-12-22	South Gyeongsang	MWE	Treated_sewage_effluent
Region_C	GII	MN494807	GII.2a	2017-12-22	South Gyeongsang	MWE	Treated_sewage_effluent
Region_C	GII	MN494651	GII.4ns	2018-02-09	South Gyeongsang	MW	Stream
Region_C	GII	MN494808	GII.6b	2018-02-09	South Gyeongsang	MWE	Treated_sewage_effluent
Region_C	GII	MN494809	GII.17n	2018-02-09	South Gyeongsang	MWE	Treated_sewage_effluent
Region_C	GII	MN494810	GII.1	2018-02-09	South Gyeongsang	MWE	Treated_sewage_effluent
Region_C	GII	MN494652	GII.17n	2018-02-13	Gyeonggi	AS	Stream
Region_C	GII	MN494653	GII.13	2018-02-13	Gyeonggi	AS	Stream
Region_C	GII	MN494654	GII.4s	2018-02-13	Gyeonggi	AS	Stream
Region_C	GII	MN494811	GII.4s	2018-02-13	Gyeonggi	ASE	Treated_sewage_effluent
Region_C	GII	MN494812	GII.6b	2018-02-13	Gyeonggi	ASE	Treated_sewage_effluent
Region_C	GII	MN494813	GII.2a	2018-02-13	Gyeonggi	ASE	Treated_sewage_effluent
Region_C	GII	MN494814	GII.2a	2018-02-19	South Jeolla	FE	Treated_sewage_effluent
Region_C	GII	MN494815	GII.4s	2018-02-19	South Jeolla	FE	Treated_sewage_effluent
Region_C	GII	MN494816	GII.17o	2018-02-19	South Jeolla	FE	Treated_sewage_effluent
Region_C	GII	MN494655	GII.4s	2018-02-21	Gyeonggi	AM	Stream
Region_C	GII	MN494656	GII.17n	2018-02-21	Gyeonggi	AM	Stream
Region_C	GII	MN494657	GII.9	2018-02-21	Gyeonggi	AM	Stream
Region_C	GII	MN494658	GII.6b	2018-02-21	Gyeonggi	AM	Stream
Region_C	GII	MN494659	GII.4s	2018-02-21	Gyeonggi	AM	Stream
Region_C	GII	MN494817	GII.4s	2018-02-21	Gyeonggi	AME	Treated_sewage_effluent
Region_C	GII	MN494818	GII.2a	2018-02-21	Gyeonggi	AME	Treated_sewage_effluent
Region_C	GII	MN494819	GII.17n	2018-02-21	Gyeonggi	AME	Treated_sewage_effluent
Region_C	GII	MN494660	GII.1	2018-02-23	North Gyeongsang	DL02	Stream
Region_C	GII	MN494661	GII.17n	2018-02-23	North Gyeongsang	DL02	Stream
Region_C	GII	MN494820	GII.1	2018-02-23	North Gyeongsang	DE	Treated_sewage_effluent
Region_C	GII	MN494821	GII.2a	2018-02-23	North Gyeongsang	DE	Treated_sewage_effluent
Region_C	GII	MN494822	GII.17n	2018-02-23	North Gyeongsang	DE	Treated_sewage_effluent
Region_C	GII	MN494823	GII.4s	2018-02-23	North Gyeongsang	DE	Treated_sewage_effluent
Region_C	GII	MN494662	GII.2a	2018-04-11	South Jeolla	FL01B	Stream
Region_C	GII	MN494663	GII.1	2018-04-11	South Jeolla	FL01B	Stream
Region_C	GII	MN494824	GII.4s	2018-04-11	South Jeolla	FE	Treated_sewage_effluent
Region_C	GII	MN494825	GII.17n	2018-04-11	South Jeolla	FE	Treated_sewage_effluent
Region_C	GII	MN494664	GII.1	2018-04-13	North Gyeongsang	DL02	Stream
Region_C	GII	MN494826	GII.1	2018-04-13	North Gyeongsang	DE	Treated_sewage_effluent
Region_C	GII	MN494827	GII.8	2018-04-13	North Gyeongsang	DE	Treated_sewage_effluent
Region_C	GII	MN494828	GII.21	2018-04-13	North Gyeongsang	DE	Treated_sewage_effluent
Region_C	GII	MN494829	GII.17n	2018-04-13	North Gyeongsang	DE	Treated_sewage_effluent
Region_C	GII	MN494830	GII.17n	2018-04-18	South Gyeongsang	MWE	Treated_sewage_effluent
Region_C	GII	MN494831	GII.6b	2018-04-18	South Gyeongsang	MWE	Treated_sewage_effluent
Region_C	GII	MN494832	GII.4ns	2018-04-18	South Gyeongsang	MWE	Treated_sewage_effluent
Region_C	GII	MN494833	GII.9	2018-04-18	South Gyeongsang	MWE	Treated_sewage_effluent
Region_C	GII	MN494665	GII.6b	2018-04-20	Gyeonggi	AM	Stream
Region_C	GII	MN494666	GII.17n	2018-04-20	Gyeonggi	AM	Stream
Region_C	GII	MN494667	GII.4s	2018-04-20	Gyeonggi	AM	Stream
Region_C	GII	MN494834	GII.4ns	2018-04-20	Gyeonggi	AME	Treated_sewage_effluent
Region_C	GII	MN494668	GII.2a	2018-04-25	Gyeonggi	AS	Stream
Region_C	GII	MN494669	GII.4ns	2018-04-25	Gyeonggi	AS	Stream
Region_C	GII	MN494670	GII.6b	2018-04-25	Gyeonggi	AS	Stream
Region_C	GII	MN494835	GII.2a	2018-04-25	Gyeonggi	ASE	Treated_sewage_effluent
Region_C	GII	MN494836	GII.17n	2018-04-25	Gyeonggi	ASE	Treated_sewage_effluent
Region_C	GII	MN525213	GII.6-13R	2015-07-14	South Jeolla	FE	Treated_sewage_effluent
VP1	GII	MN502977	GII.17n	2014-03-27	South Gyeongsang	EL02	Stream
VP1	GII	MN502978	GII.6c	2014-03-27	South Gyeongsang	EL02	Stream
VP1	GII	MN502979	GII.6c	2014-03-27	South Gyeongsang	EL03	Stream
VP1	GII	MN502980	GII.21	2014-03-27	South Gyeongsang	EL04	Stream
VP1	GII	MN502981	GII.17n	2014-03-27	South Gyeongsang	EL04	Stream
VP1	GII	MN502982	GII.17o	2014-03-27	South Gyeongsang	EL06	Stream
VP1	GII	MN502983	GII.8	2014-03-28	North Jeolla	GL01	Stream
VP1	GII	MN502984	GII.4s	2014-03-28	North Jeolla	GL01	Stream
VP1	GII	MN502985	GII.21	2014-03-28	North Jeolla	GL01	Stream
VP1	GII	MN502986	GII.17n	2014-03-29	North Jeolla	GL02	Stream
VP1	GII	MN502987	GII.6a	2014-03-29	North Jeolla	GL03	Stream
VP1	GII	MN502988	GII.4ns	2014-03-29	North Jeolla	GL03	Stream
VP1	GII	MN502989	GII.4ns	2014-03-29	North Jeolla	GL04	Stream
VP1	GII	MN502990	GII.14	2014-03-29	North Jeolla	GL04	Stream
VP1	GII	MN502991	GII.21	2014-03-30	South Gyeongsang	EL06A	Stream
VP1	GII	MN502992	GII.8	2014-03-31	South Jeolla	FL01	Stream
VP1	GII	MN502993	GII.5	2014-03-31	South Jeolla	FL01	Stream
VP1	GII	MN502994	GII.17n	2014-03-31	South Jeolla	FL04	Stream
VP1	GII	MN502995	GII.2b	2014-03-31	South Jeolla	FL04	Stream
VP1	GII	MN502996	GII.17n	2014-03-31	South Jeolla	FL05	Stream
VP1	GII	MN502997	GII.21	2014-03-31	South Jeolla	FL05	Stream
VP1	GII	MN502998	GII.6c	2014-03-31	South Jeolla	FL06	Stream
VP1	GII	MN502999	GII.17o	2014-05-12	South Gyeongsang	EL02	Stream
VP1	GII	MN503000	GII.17n	2014-05-12	South Gyeongsang	EL02	Stream
VP1	GII	MN503001	GII.6b	2014-05-12	South Gyeongsang	EL03	Stream
VP1	GII	MN503002	GII.6a	2014-05-12	South Gyeongsang	EL03	Stream
VP1	GII	MN503003	GII.6a	2014-05-12	South Gyeongsang	EL03	Stream
VP1	GII	MN503004	GII.17n	2014-05-12	South Gyeongsang	EL03	Stream
VP1	GII	MN503005	GII.17o	2014-05-12	South Gyeongsang	EL03	Stream
VP1	GII	MN503006	GII.1	2014-05-17	North Jeolla	GL01	Stream
VP1	GII	MN503007	GII.17n	2014-05-17	North Jeolla	GL01	Stream
VP1	GII	MN503008	GII.17n	2014-05-17	North Jeolla	GL02	Stream
VP1	GII	MN503009	GII.1	2014-05-17	North Jeolla	GL02	Stream
VP1	GII	MN503010	GII.8	2014-05-19	South Jeolla	FL01	Stream
VP1	GII	MN503011	GII.4s	2014-05-19	South Jeolla	FL01	Stream
VP1	GII	MN503012	GII.17o	2014-05-19	South Jeolla	FL01	Stream
VP1	GII	MN503013	GII.8	2014-07-08	South Gyeongsang	EL02	Stream
VP1	GII	MN503014	GII.21	2014-08-11	South Gyeongsang	EL06	Stream
VP1	GII	MN503015	GII.6a	2015-01-20	South Gyeongsang	EL03	Stream
VP1	GII	MN503016	GII.6c	2015-01-20	South Gyeongsang	EL03	Stream
VP1	GII	MN503017	GII.13	2015-01-20	South Gyeongsang	EL03	Stream
VP1	GII	MN503018	GII.4s	2015-01-20	South Gyeongsang	EL03	Stream
VP1	GII	MN503019	GII.17n	2015-01-20	South Gyeongsang	EL04	Stream
VP1	GII	MN503020	GII.21	2015-01-22	North Jeolla	GL02	Stream
VP1	GII	MN503021	GII.2b	2015-01-22	North Jeolla	GL02	Stream
VP1	GII	MN503022	GII.17n	2015-01-22	North Jeolla	GL02	Stream
VP1	GII	MN503023	GII.17o	2015-02-23	South Gyeongsang	EL03	Stream
VP1	GII	MN503024	GII.6c	2015-02-23	South Gyeongsang	EL03	Stream
VP1	GII	MN503025	GII.6c	2015-02-23	South Gyeongsang	EL06	Stream
VP1	GII	MN503026	GII.21	2015-02-23	South Gyeongsang	EL06	Stream
VP1	GII	MN503027	GII.17n	2015-02-23	South Gyeongsang	EL06	Stream
VP1	GII	MN503028	GII.6a	2015-02-23	South Gyeongsang	EL06	Stream
VP1	GII	MN503029	GII.6c	2015-02-24	North Gyeongsang	DL01	Stream
VP1	GII	MN503030	GII.17n	2015-02-24	North Gyeongsang	DL01	Stream
VP1	GII	MN503031	GII.8	2015-02-27	South Jeolla	FL01	Stream
VP1	GII	MN503032	GII.21	2015-02-27	South Jeolla	FL01	Stream
VP1	GII	MN503033	GII.17n	2015-02-27	South Jeolla	FL01	Stream
VP1	GII	KU687012	GII.21	2015-03-21	North Jeolla	GL02	Stream
VP1	GII	KU687013	GII.17n	2015-03-21	North Jeolla	GL02	Stream
VP1	GII	KU687014	GII.21	2015-03-21	North Jeolla	GL02	Stream
VP1	GII	KU687015	GII.17n	2015-03-21	North Jeolla	GL02	Stream
VP1	GII	KU687016	GII.17n	2015-03-21	North Jeolla	GL02	Stream
VP1	GII	KU687017	GII.21	2015-03-21	North Jeolla	GL02B	Stream
VP1	GII	KU687018	GII.21	2015-03-21	North Jeolla	GL02B	Stream
VP1	GII	KU687019	GII.21	2015-03-21	North Jeolla	GL02B	Stream
VP1	GII	KU687020	GII.21	2015-03-21	North Jeolla	GL02B	Stream
VP1	GII	KU687021	GII.21	2015-03-21	North Jeolla	GL02B	Stream
VP1	GII	KU687022	GII.21	2015-03-21	North Jeolla	GL02B	Stream
VP1	GII	KU687023	GII.21	2015-03-21	North Jeolla	GL02C	Stream
VP1	GII	KU687024	GII.21	2015-03-21	North Jeolla	GL02C	Stream
VP1	GII	KU687025	GII.4s	2015-03-21	North Jeolla	GL06B	Stream
VP1	GII	KU687026	GII.4s	2015-03-21	North Jeolla	GL06B	Stream
VP1	GII	KU687027	GII.4s	2015-03-21	North Jeolla	GL06B	Stream
VP1	GII	KU687028	GII.4s	2015-03-21	North Jeolla	GL06B	Stream
VP1	GII	MN503034	GII.17n	2015-03-21	North Jeolla	GL02C	Stream
VP1	GII	KT864684	GII.17n	2015-03-23	North Jeolla	GL07	Treated_sewage_effluent
VP1	GII	KT864685	GII.17n	2015-03-23	North Jeolla	GL07	Treated_sewage_effluent
VP1	GII	KT864686	GII.17n	2015-03-23	North Jeolla	GL07	Treated_sewage_effluent
VP1	GII	KT864687	GII.17n	2015-03-23	North Jeolla	GL07	Treated_sewage_effluent
VP1	GII	KX764836	GII.17n	2015-03-28	South Jeolla	FL01A	Stream
VP1	GII	KX764837	GII.17n	2015-03-28	South Jeolla	FL01B	Stream
VP1	GII	KX764838	GII.17n	2015-03-28	South Jeolla	FL07A	Stream
VP1	GII	KX764846	GII.4s	2015-03-28	South Jeolla	FL07	Stream
VP1	GII	KX764847	GII.4s	2015-03-28	South Jeolla	FL07A	Stream
VP1	GII	MN503035	GII.2b	2015-03-28	South Jeolla	FL01A	Stream
VP1	GII	MN503036	GII.21	2015-03-28	South Jeolla	FL01B	Stream
VP1	GII	MN503037	GII.6c	2015-03-28	South Jeolla	FL01C	Stream
VP1	GII	MN503038	GII.5	2015-03-28	South Jeolla	FL01	Stream
VP1	GII	MN503039	GII.8	2015-03-28	South Jeolla	FL07	Stream
VP1	GII	MN503040	GII.21	2015-03-28	South Jeolla	FL07	Stream
VP1	GII	KX764839	GII.17n	2015-03-30	South Gyeongsang	EL03	Stream
VP1	GII	KX764840	GII.17n	2015-03-30	South Gyeongsang	EL06A	Stream
VP1	GII	MN503041	GII.6c	2015-03-30	South Gyeongsang	EL03A	Stream
VP1	GII	MN503042	GII.6c	2015-03-30	South Gyeongsang	EL03	Stream
VP1	GII	MN503043	GII.17o	2015-03-30	South Gyeongsang	EL07	Stream
VP1	GII	MN502848	GII.17n	2015-07-13	North Jeolla	GI	Sewage
VP1	GII	MN502849	GII.6c	2015-07-13	North Jeolla	GI	Sewage
VP1	GII	MN502850	GII.9	2015-07-14	South Jeolla	FI	Sewage
VP1	GII	MN502851	GII.2b	2015-07-14	South Jeolla	FI	Sewage
VP1	GII	MN502852	GII.8	2015-07-14	South Jeolla	FI	Sewage
VP1	GII	MN502853	GII.21	2015-07-14	South Jeolla	FI	Sewage
VP1	GII	MN502854	GII.12	2015-07-22	North Gyeongsang	DI	Sewage
VP1	GII	MN502855	GII.21	2015-07-22	North Gyeongsang	DI	Sewage
VP1	GII	MN502856	GII.6c	2015-09-12	North Jeolla	GI	Sewage
VP1	GII	MN502857	GII.4s	2015-09-12	North Jeolla	GI	Sewage
VP1	GII	MN502858	GII.14	2015-09-15	North Gyeongsang	DI	Sewage
VP1	GII	MN502859	GII.4ns	2015-09-15	North Gyeongsang	DI	Sewage
VP1	GII	MN503044	GII.17n	2015-09-15	South Gyeongsang	EL03A	Stream
VP1	GII	MN502860	GII.3b	2015-09-17	South Jeolla	FI	Sewage
VP1	GII	MN502861	GII.17n	2015-09-17	South Jeolla	FI	Sewage
VP1	GII	MN502862	GII.6c	2015-09-17	South Jeolla	FI	Sewage
VP1	GII	MN502863	GII.8	2015-09-17	South Jeolla	FI	Sewage
VP1	GII	MN502864	GII.8	2015-09-24	South Gyeongsang	EI	Sewage
VP1	GII	MN502865	GII.14	2015-09-24	South Gyeongsang	EI	Sewage
VP1	GII	MN502866	GII.12	2015-09-24	South Gyeongsang	EI	Sewage
VP1	GII	MN502867	GII.14	2015-12-14	South Gyeongsang	EI	Sewage
VP1	GII	MN502868	GII.4ns	2015-12-14	South Gyeongsang	EI	Sewage
VP1	GII	MN502869	GII.4s	2015-12-14	South Gyeongsang	EI	Sewage
VP1	GII	MN502870	GII.3b	2015-12-14	South Gyeongsang	EI	Sewage
VP1	GII	MN502871	GII.4ns	2015-12-21	North Gyeongsang	DI	Sewage
VP1	GII	MN502872	GII.4s	2015-12-22	South Jeolla	FI	Sewage
VP1	GII	MN502873	GII.17n	2016-01-15	North Jeolla	GI	Sewage
VP1	GII	MN502874	GII.4ns	2016-01-15	North Jeolla	GI	Sewage
VP1	GII	KX764831	GII.4ns	2016-01-18	South Gyeongsang	EL03	Stream
VP1	GII	KX764832	GII.4ns	2016-01-18	South Gyeongsang	EL03A	Stream
VP1	GII	KX764833	GII.4ns	2016-01-18	South Gyeongsang	EL06	Stream
VP1	GII	KX764841	GII.17n	2016-01-18	South Gyeongsang	EL06	Stream
VP1	GII	MN502875	GII.3b	2016-01-18	South Gyeongsang	EI	Sewage
VP1	GII	MN502876	GII.4ns	2016-01-18	South Gyeongsang	EI	Sewage
VP1	GII	MN502877	GII.17n	2016-01-18	South Gyeongsang	EI	Sewage
VP1	GII	MN503045	GII.14	2016-01-18	South Gyeongsang	EL03A	Stream
VP1	GII	KX764834	GII.4ns	2016-01-22	South Jeolla	FL01C	Stream
VP1	GII	KX764835	GII.4ns	2016-01-22	South Jeolla	FL07	Stream
VP1	GII	KX764842	GII.17n	2016-01-22	South Jeolla	FL01A	Stream
VP1	GII	KX764843	GII.17n	2016-01-22	South Jeolla	FL01B	Stream
VP1	GII	KX764844	GII.17n	2016-01-22	South Jeolla	FL07	Stream
VP1	GII	KX764845	GII.17n	2016-01-22	South Jeolla	FL07A	Stream
VP1	GII	MN502878	GII.14	2016-01-22	South Jeolla	FI	Sewage
VP1	GII	MN502879	GII.17o	2016-01-22	South Jeolla	FI	Sewage
VP1	GII	MN502880	GII.21	2016-01-22	South Jeolla	FI	Sewage
VP1	GII	MN502881	GII.8	2016-01-22	South Jeolla	FI	Sewage
VP1	GII	MN502882	GII.6c	2016-01-22	South Jeolla	FI	Sewage
VP1	GII	MN503046	GII.17o	2016-01-22	South Jeolla	FL01A	Stream
VP1	GII	MN503047	GII.17o	2016-01-22	South Jeolla	FL01B	Stream
VP1	GII	MN503048	GII.17o	2016-01-22	South Jeolla	FL01C	Stream
VP1	GII	MN503049	GII.17o	2016-01-22	South Jeolla	FL01D	Stream
VP1	GII	MN503050	GII.1	2016-01-22	South Jeolla	FL07A	Stream
VP1	GII	MN503051	GII.1	2016-01-22	South Jeolla	FL07	Stream
VP1	GII	MN502883	GII.14	2016-01-25	North Gyeongsang	DI	Sewage
VP1	GII	MN502884	GII.17n	2016-01-25	North Gyeongsang	DI	Sewage
VP1	GII	MN502885	GII.4ns	2016-01-25	North Gyeongsang	DI	Sewage
VP1	GII	MN502886	GII.6c	2016-01-25	North Gyeongsang	DI	Sewage
VP1	GII	MN502887	GII.4ns	2016-02-15	North Gyeongsang	DI	Sewage
VP1	GII	MN502888	GII.17n	2016-02-15	North Gyeongsang	DI	Sewage
VP1	GII	MN502889	GII.21	2016-02-15	North Gyeongsang	DI	Sewage
VP1	GII	MN502890	GII.8	2016-02-23	South Gyeongsang	EI	Sewage
VP1	GII	MN502891	GII.3b	2016-02-23	South Gyeongsang	EI	Sewage
VP1	GII	MN502892	GII.5	2016-02-23	South Gyeongsang	EI	Sewage
VP1	GII	MN502893	GII.8	2016-02-24	South Jeolla	FI	Sewage
VP1	GII	MN502894	GII.6c	2016-02-24	South Jeolla	FI	Sewage
VP1	GII	MN502895	GII.4ns	2016-02-24	South Jeolla	FI	Sewage
VP1	GII	MN502896	GII.17n	2016-02-24	South Jeolla	FI	Sewage
VP1	GII	MN502897	GII.21	2016-02-24	South Jeolla	FI	Sewage
VP1	GII	MN502898	GII.6c	2016-02-24	North Jeolla	GI	Sewage
VP1	GII	MN502899	GII.8	2016-03-25	South Jeolla	FI	Sewage
VP1	GII	MN502900	GII.4ns	2016-03-25	South Jeolla	FI	Sewage
VP1	GII	MN502901	GII.3b	2016-03-25	South Jeolla	FI	Sewage
VP1	GII	MN502902	GII.6c	2016-03-25	North Jeolla	GI	Sewage
VP1	GII	MN502903	GII.4s	2016-03-25	North Jeolla	GI	Sewage
VP1	GII	MN503052	GII.8	2016-03-25	South Jeolla	FL01A	Stream
VP1	GII	MN503053	GII.8	2016-03-25	South Jeolla	FL01B	Stream
VP1	GII	MN503054	GII.21	2016-03-25	South Jeolla	FL01B	Stream
VP1	GII	MN503055	GII.8	2016-03-25	South Jeolla	FL01D	Stream
VP1	GII	MN503056	GII.8	2016-03-25	South Jeolla	FL01	Stream
VP1	GII	MN503057	GII.3b	2016-03-25	South Jeolla	FL07A	Stream
VP1	GII	MN503058	GII.14	2016-03-25	South Jeolla	FL07A	Stream
VP1	GII	MN503059	GII.4ns	2016-03-25	South Jeolla	FL07B	Stream
VP1	GII	MN503060	GII.3b	2016-03-25	South Jeolla	FL07	Stream
VP1	GII	MN503061	GII.4ns	2016-03-25	South Jeolla	FL07	Stream
VP1	GII	MN503062	GII.4ns	2016-03-25	South Jeolla	FL08C	Stream
VP1	GII	MN503063	GII.13	2016-03-25	South Jeolla	FL08C	Stream
VP1	GII	MN503064	GII.17n	2016-03-25	North Jeolla	GL08	Stream
VP1	GII	MN503065	GII.5	2016-03-27	South Gyeongsang	EL02D	Stream
VP1	GII	MN503066	GII.17n	2016-03-27	South Gyeongsang	EL06	Stream
VP1	GII	MN503067	GII.4ns	2016-03-27	South Gyeongsang	EL06	Stream
VP1	GII	MN502904	GII.8	2016-03-28	South Gyeongsang	EI	Sewage
VP1	GII	MN502905	GII.14	2016-03-28	South Gyeongsang	EI	Sewage
VP1	GII	MN502906	GII.21	2016-05-12	North Gyeongsang	DI	Sewage
VP1	GII	MN502907	GII.4ns	2016-05-12	North Gyeongsang	DI	Sewage
VP1	GII	MN502908	GII.8	2016-05-21	North Jeolla	GI	Sewage
VP1	GII	MN502909	GII.1	2016-05-21	North Jeolla	GI	Sewage
VP1	GII	MN502910	GII.17n	2016-05-21	North Jeolla	GI	Sewage
VP1	GII	MN503068	GII.17n	2016-05-21	North Jeolla	GL08B	Stream
VP1	GII	MN503069	GII.17n	2016-05-21	North Jeolla	GL08	Stream
VP1	GII	MN502911	GII.6c	2016-05-23	South Gyeongsang	EI	Sewage
VP1	GII	MN502912	GII.6c	2016-05-23	South Gyeongsang	EI	Sewage
VP1	GII	MN503070	GII.14	2016-05-23	South Gyeongsang	EL03	Stream
VP1	GII	MN503071	GII.14	2016-05-23	South Gyeongsang	EL03	Stream
VP1	GII	MN502913	GII.8	2016-05-26	South Jeolla	FI	Sewage
VP1	GII	MN502914	GII.4ns	2016-05-26	South Jeolla	FI	Sewage
VP1	GII	MN502915	GII.6b	2016-05-26	South Jeolla	FI	Sewage
VP1	GII	MN502916	GII.21	2016-05-26	South Jeolla	FI	Sewage
VP1	GII	MN502917	GII.5	2016-05-26	South Jeolla	FI	Sewage
VP1	GII	MN503072	GII.4ns	2016-05-26	South Jeolla	FL07B	Stream
VP1	GII	MN502918	GII.1	2017-10-23	Gyeonggi	AME	Treated_sewage_effluent
VP1	GII	MN502919	GII.14	2017-10-23	Gyeonggi	AME	Treated_sewage_effluent
VP1	GII	MN502920	GII.6b	2017-10-23	Gyeonggi	AME	Treated_sewage_effluent
VP1	GII	MN502921	GII.6c	2017-10-25	South Jeolla	FE	Treated_sewage_effluent
VP1	GII	MN502922	GII.14	2017-10-25	South Jeolla	FE	Treated_sewage_effluent
VP1	GII	MN502923	GII.9	2017-10-27	South Gyeongsang	MWE	Treated_sewage_effluent
VP1	GII	MH513591	GII.2a	2017-10-31	North Gyeongsang	DE	Treated_sewage_effluent
VP1	GII	MH513592	GII.2a	2017-10-31	North Gyeongsang	DE	Treated_sewage_effluent
VP1	GII	MN502924	GII.8	2017-10-31	North Gyeongsang	DE	Treated_sewage_effluent
VP1	GII	MN502925	GII.2a	2017-10-31	North Gyeongsang	DE	Treated_sewage_effluent
VP1	GII	MN502926	GII.1	2017-10-31	North Gyeongsang	DE	Treated_sewage_effluent
VP1	GII	MN502927	GII.4ns	2017-11-03	Gyeonggi	ASE	Treated_sewage_effluent
VP1	GII	MN502928	GII.4s	2017-11-03	Gyeonggi	ASE	Treated_sewage_effluent
VP1	GII	MN502929	GII.8	2017-11-03	Gyeonggi	ASE	Treated_sewage_effluent
VP1	GII	MH513593	GII.2a	2017-12-08	South Jeolla	FL01B	Stream
VP1	GII	MH513594	GII.2a	2017-12-08	South Jeolla	FL01B	Stream
VP1	GII	MN502930	GII.4s	2017-12-08	South Jeolla	FE	Treated_sewage_effluent
VP1	GII	MN502931	GII.9	2017-12-08	South Jeolla	FE	Treated_sewage_effluent
VP1	GII	MN502932	GII.8	2017-12-11	Gyeonggi	ASE	Treated_sewage_effluent
VP1	GII	MN503073	GII.4ns	2017-12-11	Gyeonggi	AS	Stream
VP1	GII	MN503074	GII.6b	2017-12-11	Gyeonggi	AS	Stream
VP1	GII	MN503075	GII.1	2017-12-11	Gyeonggi	AS	Stream
VP1	GII	MN502933	GII.3b	2017-12-13	Gyeonggi	AME	Treated_sewage_effluent
VP1	GII	MN502934	GII.4s	2017-12-13	Gyeonggi	AME	Treated_sewage_effluent
VP1	GII	MN503076	GII.4s	2017-12-13	Gyeonggi	AM	Stream
VP1	GII	MN502935	GII.8	2017-12-20	North Gyeongsang	DE	Treated_sewage_effluent
VP1	GII	MN502936	GII.1	2017-12-20	North Gyeongsang	DE	Treated_sewage_effluent
VP1	GII	MN502937	GII.4ns	2017-12-20	North Gyeongsang	DE	Treated_sewage_effluent
VP1	GII	MN502938	GII.9	2017-12-20	North Gyeongsang	DE	Treated_sewage_effluent
VP1	GII	MN502939	GII.1	2017-12-22	South Gyeongsang	MWE	Treated_sewage_effluent
VP1	GII	MN502940	GII.9	2017-12-22	South Gyeongsang	MWE	Treated_sewage_effluent
VP1	GII	MN502941	GII.8	2018-02-09	South Gyeongsang	MWE	Treated_sewage_effluent
VP1	GII	MN502942	GII.9	2018-02-09	South Gyeongsang	MWE	Treated_sewage_effluent
VP1	GII	MN502943	GII.17n	2018-02-09	South Gyeongsang	MWE	Treated_sewage_effluent
VP1	GII	MN502944	GII.9	2018-02-13	Gyeonggi	ASE	Treated_sewage_effluent
VP1	GII	MN502945	GII.8	2018-02-13	Gyeonggi	ASE	Treated_sewage_effluent
VP1	GII	MN502946	GII.17n	2018-02-13	Gyeonggi	ASE	Treated_sewage_effluent
VP1	GII	MN502947	GII.6b	2018-02-13	Gyeonggi	ASE	Treated_sewage_effluent
VP1	GII	MN502948	GII.14	2018-02-13	Gyeonggi	ASE	Treated_sewage_effluent
VP1	GII	MN503077	GII.6b	2018-02-13	Gyeonggi	AS	Stream
VP1	GII	MN503078	GII.1	2018-02-13	Gyeonggi	AS	Stream
VP1	GII	MN503079	GII.9	2018-02-13	Gyeonggi	AS	Stream
VP1	GII	MN503080	GII.8	2018-02-13	Gyeonggi	AS	Stream
VP1	GII	MN503081	GII.17n	2018-02-13	Gyeonggi	AS	Stream
VP1	GII	MN503082	GII.13	2018-02-13	Gyeonggi	AS	Stream
VP1	GII	MN502949	GII.8	2018-02-19	South Jeolla	FE	Treated_sewage_effluent
VP1	GII	MN502950	GII.17n	2018-02-19	South Jeolla	FE	Treated_sewage_effluent
VP1	GII	MN503083	GII.8	2018-02-19	South Jeolla	FL01B	Stream
VP1	GII	MN502951	GII.17n	2018-02-21	Gyeonggi	AME	Treated_sewage_effluent
VP1	GII	MN502952	GII.9	2018-02-21	Gyeonggi	AME	Treated_sewage_effluent
VP1	GII	MN502953	GII.1	2018-02-23	North Gyeongsang	DE	Treated_sewage_effluent
VP1	GII	MN502954	GII.8	2018-02-23	North Gyeongsang	DE	Treated_sewage_effluent
VP1	GII	MN502955	GII.9	2018-02-23	North Gyeongsang	DE	Treated_sewage_effluent
VP1	GII	MN503084	GII.17n	2018-02-23	North Gyeongsang	DL02	Stream
VP1	GII	MN503085	GII.9	2018-02-23	North Gyeongsang	DL02	Stream
VP1	GII	MN503086	GII.1	2018-02-23	North Gyeongsang	DL02	Stream
VP1	GII	MN502956	GII.17n	2018-04-11	South Jeolla	FE	Treated_sewage_effluent
VP1	GII	MN502957	GII.9	2018-04-11	South Jeolla	FE	Treated_sewage_effluent
VP1	GII	MN502958	GII.8	2018-04-11	South Jeolla	FE	Treated_sewage_effluent
VP1	GII	MN502959	GII.4ns	2018-04-11	South Jeolla	FE	Treated_sewage_effluent
VP1	GII	MN502960	GII.5	2018-04-11	South Jeolla	FE	Treated_sewage_effluent
VP1	GII	MN502961	GII.5	2018-04-13	North Gyeongsang	DE	Treated_sewage_effluent
VP1	GII	MN502962	GII.8	2018-04-13	North Gyeongsang	DE	Treated_sewage_effluent
VP1	GII	MN502963	GII.17o	2018-04-13	North Gyeongsang	DE	Treated_sewage_effluent
VP1	GII	MN502964	GII.5	2018-04-13	North Gyeongsang	DE	Treated_sewage_effluent
VP1	GII	MN502965	GII.9	2018-04-18	South Gyeongsang	MWE	Treated_sewage_effluent
VP1	GII	MN502966	GII.14	2018-04-18	South Gyeongsang	MWE	Treated_sewage_effluent
VP1	GII	MN502967	GII.4s	2018-04-18	South Gyeongsang	MWE	Treated_sewage_effluent
VP1	GII	MN502968	GII.8	2018-04-18	South Gyeongsang	MWE	Treated_sewage_effluent
VP1	GII	MN502969	GII.17n	2018-04-20	Gyeonggi	AME	Treated_sewage_effluent
VP1	GII	MN502970	GII.8	2018-04-20	Gyeonggi	AME	Treated_sewage_effluent
VP1	GII	MN502971	GII.4s	2018-04-20	Gyeonggi	AME	Treated_sewage_effluent
VP1	GII	MH513595	GII.2a	2018-04-25	Gyeonggi	ASE	Treated_sewage_effluent
VP1	GII	MN502972	GII.17n	2018-04-25	Gyeonggi	ASE	Treated_sewage_effluent
VP1	GII	MN502973	GII.4s	2018-04-25	Gyeonggi	ASE	Treated_sewage_effluent
VP1	GII	MN502974	GII.6b	2018-04-25	Gyeonggi	ASE	Treated_sewage_effluent
VP1	GII	MN502975	GII.8	2018-04-25	Gyeonggi	ASE	Treated_sewage_effluent
VP1	GII	MN502976	GII.9	2018-04-25	Gyeonggi	ASE	Treated_sewage_effluent
VP1	GII	MN525214	GII.4R	2016-01-22	South Jeolla	FI	Sewage
VP1	GII	MN525215	GII.4-8R	2016-03-25	North Jeolla	GI	Sewage
VP1	GII	MN525217	GII.4-8R	2017-12-22	South Gyeongsang	MWE	Treated_sewage_effluent
VP1	GII	MN525216	GII.2R	2017-10-31	North Gyeongsang	DE	Treated_sewage_effluent
VP1	GII	MN525218	GII.17R	2018-04-25	Gyeonggi	ASE	Treated_sewage_effluent
ORF1/2_junction	GII	MN461015	GII.P16/GII.13	2014-03-27	South Gyeongsang	EL03	Stream
ORF1/2_junction	GII	MN461016	GII.P16/GII.13	2014-03-27	South Gyeongsang	EL04	Stream
ORF1/2_junction	GII	MN461017	GII.P7/GII.6a	2014-03-29	North Jeolla	GL03	Stream
ORF1/2_junction	GII	MN461018	GII.P31/GII.4s	2014-03-31	South Jeolla	FL01	Stream
ORF1/2_junction	GII	MN461019	GII.P40/GII.5	2014-03-31	South Jeolla	FL05	Stream
ORF1/2_junction	GII	MN461020	GII.P31/GII.4s	2014-05-12	South Gyeongsang	EL03	Stream
ORF1/2_junction	GII	MN461021	GII.P8/GII.8	2014-05-19	South Jeolla	FL01	Stream
ORF1/2_junction	GII	MN461022	GII.P7/GII.6c	2014-07-08	South Gyeongsang	EL04	Stream
ORF1/2_junction	GII	MN461023	GII.P31/GII.4s	2015-01-13	North Gyeongsang	DL01	Stream
ORF1/2_junction	GII	MN461024	GII.P17/GII.17n	2015-01-16	South Jeolla	FL01	Stream
ORF1/2_junction	GII	MN461025	GII.P17/GII.17n	2015-01-20	South Gyeongsang	EL02	Stream
ORF1/2_junction	GII	MN461026	GII.P17/GII.17n	2015-01-20	South Gyeongsang	EL03	Stream
ORF1/2_junction	GII	MN461027	GII.P2/GII.2c	2015-01-20	South Gyeongsang	EL03	Stream
ORF1/2_junction	GII	MN461028	GII.P17/GII.17n	2015-01-20	South Gyeongsang	EL04	Stream
ORF1/2_junction	GII	MN461029	GII.P16/GII.13	2015-01-20	South Gyeongsang	EL04	Stream
ORF1/2_junction	GII	MN461030	GII.P17/GII.17n	2015-01-20	South Gyeongsang	EL06	Stream
ORF1/2_junction	GII	MN461031	GII.P17/GII.17n	2015-01-21	North Jeolla	GL04	Stream
ORF1/2_junction	GII	MN461032	GII.P17/GII.17n	2015-01-22	North Jeolla	GL01	Stream
ORF1/2_junction	GII	MN461033	GII.P17/GII.17n	2015-01-22	North Jeolla	GL02	Stream
ORF1/2_junction	GII	MN461034	GII.P17/GII.17n	2015-01-22	North Jeolla	GL03	Stream
ORF1/2_junction	GII	MN461035	GII.P17/GII.17n	2015-02-04	North Jeolla	GL04	Stream
ORF1/2_junction	GII	MN461036	GII.P17/GII.17n	2015-02-05	North Jeolla	GL02	Stream
ORF1/2_junction	GII	MN461037	GII.P17/GII.17n	2015-02-05	North Jeolla	GL03	Stream
ORF1/2_junction	GII	MN461038	GII.P16/GII.2b	2015-02-05	North Jeolla	GL03	Stream
ORF1/2_junction	GII	MN461039	GII.P17/GII.17n	2015-02-23	South Gyeongsang	EL02	Stream
ORF1/2_junction	GII	MN461040	GII.P2/GII.2c	2015-02-23	South Gyeongsang	EL03	Stream
ORF1/2_junction	GII	MN461041	GII.P17/GII.17n	2015-02-23	South Gyeongsang	EL03	Stream
ORF1/2_junction	GII	MN461042	GII.P17/GII.17n	2015-02-23	South Gyeongsang	EL04	Stream
ORF1/2_junction	GII	MN461043	GII.P17/GII.17n	2015-02-23	South Gyeongsang	EL05	Stream
ORF1/2_junction	GII	MN461044	GII.P17/GII.17n	2015-02-23	South Gyeongsang	EL06	Stream
ORF1/2_junction	GII	MN461045	GII.P17/GII.17n	2015-02-24	North Gyeongsang	DL01	Stream
ORF1/2_junction	GII	MN461046	GII.P17/GII.17n	2015-02-27	South Jeolla	FL01	Stream
ORF1/2_junction	GII	KU687029	GII.P21/GII.21	2015-03-21	North Jeolla	GL02B	Stream
ORF1/2_junction	GII	KU687030	GII.P21/GII.21	2015-03-21	North Jeolla	GL02B	Stream
ORF1/2_junction	GII	KU687031	GII.P21/GII.21	2015-03-21	North Jeolla	GL02B	Stream
ORF1/2_junction	GII	KU687032	GII.P17/GII.17n	2015-03-21	North Jeolla	GL02C	Stream
ORF1/2_junction	GII	KU687033	GII.P17/GII.17n	2015-03-21	North Jeolla	GL02C	Stream
ORF1/2_junction	GII	KU687034	GII.P17/GII.17n	2015-03-21	North Jeolla	GL02C	Stream
ORF1/2_junction	GII	KU687035	GII.P21/GII.21	2015-03-21	North Jeolla	GL02	Stream
ORF1/2_junction	GII	KU687036	GII.P17/GII.17n	2015-03-21	North Jeolla	GL07	Treated_sewage_effluent
ORF1/2_junction	GII	KU687037	GII.P17/GII.17n	2015-03-21	North Jeolla	GL07	Treated_sewage_effluent
ORF1/2_junction	GII	KU687038	GII.P17/GII.17n	2015-03-21	North Jeolla	GL07	Treated_sewage_effluent
ORF1/2_junction	GII	KU687039	GII.P17/GII.17n	2015-03-21	North Jeolla	GL07	Treated_sewage_effluent
ORF1/2_junction	GII	MN461047	GII.P17/GII.17n	2015-03-21	North Jeolla	GL02	Stream
ORF1/2_junction	GII	MN461048	GII.P17/GII.17n	2015-03-21	North Jeolla	GL06C	Stream
ORF1/2_junction	GII	MN461049	GII.P17/GII.17n	2015-03-23	North Gyeongsang	DL01A	Stream
ORF1/2_junction	GII	KX764857	GII.P17/GII.17n	2015-03-28	South Jeolla	FL01	Stream
ORF1/2_junction	GII	KX764858	GII.P17/GII.17n	2015-03-28	South Jeolla	FL01A	Stream
ORF1/2_junction	GII	KX764859	GII.P17/GII.17n	2015-03-28	South Jeolla	FL01B	Stream
ORF1/2_junction	GII	KX764860	GII.P17/GII.17n	2015-03-28	South Jeolla	FL01C	Stream
ORF1/2_junction	GII	KX764870	GII.P31/GII.4s	2015-03-28	South Jeolla	FL07A	Stream
ORF1/2_junction	GII	MN461050	GII.P7/GII.6c	2015-03-28	South Jeolla	FL01A	Stream
ORF1/2_junction	GII	MN461051	GII.P40/GII.5	2015-03-28	South Jeolla	FL01	Stream
ORF1/2_junction	GII	MN461052	GII.P7/GII.6c	2015-03-28	South Jeolla	FL07A	Stream
ORF1/2_junction	GII	MN461053	GII.P7/GII.6a	2015-03-28	South Jeolla	FL07	Stream
ORF1/2_junction	GII	KX764861	GII.P17/GII.17n	2015-03-30	South Gyeongsang	EL03A	Stream
ORF1/2_junction	GII	KX764862	GII.P17/GII.17n	2015-03-30	South Gyeongsang	EL06A	Stream
ORF1/2_junction	GII	KX764863	GII.P17/GII.17n	2015-03-30	South Gyeongsang	EL07	Stream
ORF1/2_junction	GII	KX764871	GII.P31/GII.4s	2015-03-30	South Gyeongsang	EL03	Stream
ORF1/2_junction	GII	MN461054	GII.P17/GII.17n	2015-09-17	South Jeolla	FL07A	Stream
ORF1/2_junction	GII	MN461092	GII.P16/GII.13	2015-09-17	South Jeolla	FI	Sewage
ORF1/2_junction	GII	MN461093	GII.P7/GII.6c	2015-09-17	South Jeolla	FI	Sewage
ORF1/2_junction	GII	MN461094	GII.P17/GII.17n	2015-09-24	South Gyeongsang	EI	Sewage
ORF1/2_junction	GII	MN461095	GII.P31/GII.4s	2015-12-14	South Gyeongsang	EI	Sewage
ORF1/2_junction	GII	MN461096	GII.P16/GII.4ns	2015-12-22	South Jeolla	FI	Sewage
ORF1/2_junction	GII	MN461097	GII.P7/GII.6b	2015-12-22	South Jeolla	FI	Sewage
ORF1/2_junction	GII	MN461098	GII.P12/GII.3b	2016-01-15	North Jeolla	GI	Sewage
ORF1/2_junction	GII	MN461099	GII.P16/GII.4ns	2016-01-15	North Jeolla	GI	Sewage
ORF1/2_junction	GII	KX764848	GII.P16/GII.4ns	2016-01-18	South Gyeongsang	EL03	Stream
ORF1/2_junction	GII	KX764849	GII.P16/GII.4ns	2016-01-18	South Gyeongsang	EL03A	Stream
ORF1/2_junction	GII	KX764850	GII.P16/GII.4ns	2016-01-18	South Gyeongsang	EL03B	Stream
ORF1/2_junction	GII	KX764851	GII.P16/GII.4ns	2016-01-18	South Gyeongsang	EL06	Stream
ORF1/2_junction	GII	KX764864	GII.P17/GII.17n	2016-01-18	South Gyeongsang	EL03	Stream
ORF1/2_junction	GII	KX764865	GII.P17/GII.17n	2016-01-18	South Gyeongsang	EL03A	Stream
ORF1/2_junction	GII	KX764872	GII.P31/GII.4s	2016-01-18	South Gyeongsang	EL03A	Stream
ORF1/2_junction	GII	MN461100	GII.P17/GII.17n	2016-01-18	South Gyeongsang	EI	Sewage
ORF1/2_junction	GII	MN461101	GII.P12/GII.3b	2016-01-18	South Gyeongsang	EI	Sewage
ORF1/2_junction	GII	KX764852	GII.P16/GII.4ns	2016-01-22	South Jeolla	FL01A	Stream
ORF1/2_junction	GII	KX764853	GII.P16/GII.4ns	2016-01-22	South Jeolla	FL01C	Stream
ORF1/2_junction	GII	KX764854	GII.P16/GII.4ns	2016-01-22	South Jeolla	FL01D	Stream
ORF1/2_junction	GII	KX764855	GII.P16/GII.4ns	2016-01-22	South Jeolla	FL07	Stream
ORF1/2_junction	GII	KX764856	GII.P16/GII.4ns	2016-01-22	South Jeolla	FL07A	Stream
ORF1/2_junction	GII	KX764866	GII.P17/GII.17n	2016-01-22	South Jeolla	FL01B	Stream
ORF1/2_junction	GII	KX764867	GII.P17/GII.17n	2016-01-22	South Jeolla	FL01D	Stream
ORF1/2_junction	GII	KX764868	GII.P17/GII.17n	2016-01-22	South Jeolla	FL07	Stream
ORF1/2_junction	GII	KX764869	GII.P17/GII.17n	2016-01-22	South Jeolla	FL07A	Stream
ORF1/2_junction	GII	KX764873	GII.P31/GII.4s	2016-01-22	South Jeolla	FL07	Stream
ORF1/2_junction	GII	MN461102	GII.P31/GII.4s	2016-01-22	South Jeolla	FI	Sewage
ORF1/2_junction	GII	MN461103	GII.P16/GII.13	2016-01-22	South Jeolla	FI	Sewage
ORF1/2_junction	GII	MN461104	GII.P17/GII.17n	2016-01-25	North Gyeongsang	DI	Sewage
ORF1/2_junction	GII	MN461105	GII.P16/GII.4ns	2016-02-15	North Gyeongsang	DI	Sewage
ORF1/2_junction	GII	MN461106	GII.P31/GII.4s	2016-02-23	South Gyeongsang	EI	Sewage
ORF1/2_junction	GII	MN461107	GII.P31/GII.4s	2016-02-24	South Jeolla	FI	Sewage
ORF1/2_junction	GII	MN461108	GII.P17/GII.17n	2016-02-24	South Jeolla	FI	Sewage
ORF1/2_junction	GII	MN461055	GII.P16/GII.4ns	2016-03-25	South Jeolla	FL07A	Stream
ORF1/2_junction	GII	MN461056	GII.P17/GII.17n	2016-03-25	South Jeolla	FL07B	Stream
ORF1/2_junction	GII	MN461057	GII.P16/GII.4ns	2016-03-25	South Jeolla	FL07	Stream
ORF1/2_junction	GII	MN461109	GII.P16/GII.4ns	2016-03-25	South Jeolla	FI	Sewage
ORF1/2_junction	GII	MN461110	GII.P31/GII.4s	2016-03-25	North Jeolla	GI	Sewage
ORF1/2_junction	GII	MN461058	GII.P16/GII.4ns	2016-03-27	South Gyeongsang	EL02D	Stream
ORF1/2_junction	GII	MN461059	GII.P17/GII.17n	2016-05-21	North Jeolla	GL08A	Stream
ORF1/2_junction	GII	MN461060	GII.P17/GII.17n	2016-05-21	North Jeolla	GL08B	Stream
ORF1/2_junction	GII	MN461061	GII.P17/GII.17n	2016-05-21	North Jeolla	GL08	Stream
ORF1/2_junction	GII	MN461111	GII.P16/GII.4ns	2016-05-21	North Jeolla	GI	Sewage
ORF1/2_junction	GII	MN461112	GII.P31/GII.4s	2016-05-21	North Jeolla	GI	Sewage
ORF1/2_junction	GII	MN461062	GII.P17/GII.17n	2016-05-26	South Jeolla	FL01D	Stream
ORF1/2_junction	GII	MN461063	GII.P17/GII.17n	2016-05-26	South Jeolla	FL07B	Stream
ORF1/2_junction	GII	MN461113	GII.P16/GII.4ns	2016-05-26	South Jeolla	FI	Sewage
ORF1/2_junction	GII	MN461114	GII.P31/GII.4s	2017-10-23	Gyeonggi	AME	Treated_sewage_effluent
ORF1/2_junction	GII	MN461115	GII.P16/GII.2a	2017-10-25	South Jeolla	FE	Treated_sewage_effluent
ORF1/2_junction	GII	MN461116	GII.P16/GII.2a	2017-10-31	North Gyeongsang	DE	Treated_sewage_effluent
ORF1/2_junction	GII	MN461064	GII.P17/GII.17n	2017-11-03	Gyeonggi	AS	Stream
ORF1/2_junction	GII	MN461117	GII.P17/GII.17n	2017-11-03	Gyeonggi	ASE	Treated_sewage_effluent
ORF1/2_junction	GII	MN461065	GII.P16/GII.2a	2017-12-08	South Jeolla	FL01B	Stream
ORF1/2_junction	GII	MN461118	GII.P31/GII.4s	2017-12-08	South Jeolla	FE	Treated_sewage_effluent
ORF1/2_junction	GII	MN461119	GII.P7/GII.14	2017-12-08	South Jeolla	FE	Treated_sewage_effluent
ORF1/2_junction	GII	MN461120	GII.P16/GII.2a	2017-12-08	South Jeolla	FE	Treated_sewage_effluent
ORF1/2_junction	GII	MN461121	GII.P16/GII.4ns	2017-12-08	South Jeolla	FE	Treated_sewage_effluent
ORF1/2_junction	GII	MN461066	GII.P33/GII.1	2017-12-11	Gyeonggi	AS	Stream
ORF1/2_junction	GII	MN461122	GII.P16/GII.4ns	2017-12-11	Gyeonggi	ASE	Treated_sewage_effluent
ORF1/2_junction	GII	MN461067	GII.P17/GII.17n	2017-12-13	Gyeonggi	AM	Stream
ORF1/2_junction	GII	MN461068	GII.P31/GII.4s	2017-12-13	Gyeonggi	AM	Stream
ORF1/2_junction	GII	MN461123	GII.P17/GII.17n	2017-12-13	Gyeonggi	AME	Treated_sewage_effluent
ORF1/2_junction	GII	MN461124	GII.P31/GII.4s	2017-12-13	Gyeonggi	AME	Treated_sewage_effluent
ORF1/2_junction	GII	MN461125	GII.P33/GII.1	2017-12-20	North Gyeongsang	DE	Treated_sewage_effluent
ORF1/2_junction	GII	MN461126	GII.P7/GII.9	2017-12-20	North Gyeongsang	DE	Treated_sewage_effluent
ORF1/2_junction	GII	MN461127	GII.P31/GII.4s	2017-12-22	South Gyeongsang	MWE	Treated_sewage_effluent
ORF1/2_junction	GII	MN461128	GII.P17/GII.17n	2017-12-22	South Gyeongsang	MWE	Treated_sewage_effluent
ORF1/2_junction	GII	MN461129	GII.P31/GII.4s	2018-02-09	South Gyeongsang	MWE	Treated_sewage_effluent
ORF1/2_junction	GII	MN461130	GII.P8/GII.8	2018-02-09	South Gyeongsang	MWE	Treated_sewage_effluent
ORF1/2_junction	GII	MN461131	GII.P17/GII.17n	2018-02-09	South Gyeongsang	MWE	Treated_sewage_effluent
ORF1/2_junction	GII	MN461132	GII.P7/GII.9	2018-02-09	South Gyeongsang	MWE	Treated_sewage_effluent
ORF1/2_junction	GII	MN461069	GII.P17/GII.17n	2018-02-13	Gyeonggi	AS	Stream
ORF1/2_junction	GII	MN461133	GII.P7/GII.6b	2018-02-13	Gyeonggi	ASE	Treated_sewage_effluent
ORF1/2_junction	GII	MN461134	GII.P17/GII.17n	2018-02-13	Gyeonggi	ASE	Treated_sewage_effluent
ORF1/2_junction	GII	MN461135	GII.P31/GII.4s	2018-02-19	South Jeolla	FE	Treated_sewage_effluent
ORF1/2_junction	GII	MN461136	GII.P12/GII.3b	2018-02-19	South Jeolla	FE	Treated_sewage_effluent
ORF1/2_junction	GII	MN461137	GII.P17/GII.17n	2018-02-19	South Jeolla	FE	Treated_sewage_effluent
ORF1/2_junction	GII	MN461138	GII.P8/GII.8	2018-02-19	South Jeolla	FE	Treated_sewage_effluent
ORF1/2_junction	GII	MN461070	GII.P31/GII.4s	2018-02-21	Gyeonggi	AM	Stream
ORF1/2_junction	GII	MN461139	GII.P17/GII.17n	2018-02-21	Gyeonggi	AME	Treated_sewage_effluent
ORF1/2_junction	GII	MN461071	GII.P33/GII.1	2018-02-23	North Gyeongsang	DL02	Stream
ORF1/2_junction	GII	MN461072	GII.P31/GII.4s	2018-02-23	North Gyeongsang	DL02	Stream
ORF1/2_junction	GII	MN461073	GII.P7/GII.9	2018-02-23	North Gyeongsang	DL02	Stream
ORF1/2_junction	GII	MN461140	GII.P7/GII.9	2018-02-23	North Gyeongsang	DE	Treated_sewage_effluent
ORF1/2_junction	GII	MN461141	GII.P17/GII.17n	2018-02-23	North Gyeongsang	DE	Treated_sewage_effluent
ORF1/2_junction	GII	MN461142	GII.P33/GII.1	2018-02-23	North Gyeongsang	DE	Treated_sewage_effluent
ORF1/2_junction	GII	MN525221	GII.P31/GII.17o	2018-02-23	North Gyeongsang	DL02	Stream
ORF1/2_junction	GII	MN461143	GII.P16/GII.2a	2018-04-11	South Jeolla	FE	Treated_sewage_effluent
ORF1/2_junction	GII	MN461144	GII.P17/GII.17n	2018-04-11	South Jeolla	FE	Treated_sewage_effluent
ORF1/2_junction	GII	MN461145	GII.P7/GII.9	2018-04-11	South Jeolla	FE	Treated_sewage_effluent
ORF1/2_junction	GII	MN461146	GII.P33/GII.1	2018-04-13	North Gyeongsang	DE	Treated_sewage_effluent
ORF1/2_junction	GII	MN461147	GII.P17/GII.17n	2018-04-13	North Gyeongsang	DE	Treated_sewage_effluent
ORF1/2_junction	GII	MN461148	GII.P8/GII.8	2018-04-13	North Gyeongsang	DE	Treated_sewage_effluent
ORF1/2_junction	GII	MN461149	GII.P7/GII.9	2018-04-18	South Gyeongsang	MWE	Treated_sewage_effluent
ORF1/2_junction	GII	MN461150	GII.P33/GII.1	2018-04-18	South Gyeongsang	MWE	Treated_sewage_effluent
ORF1/2_junction	GII	MN461152	GII.P16/GII.13	2018-04-20	Gyeonggi	AME	Treated_sewage_effluent
ORF1/2_junction	GII	MN461153	GII.P2/GII.2c	2018-04-20	Gyeonggi	AME	Treated_sewage_effluent
ORF1/2_junction	GII	MN461154	GII.P16/GII.2a	2018-04-20	Gyeonggi	AME	Treated_sewage_effluent
ORF1/2_junction	GII	MN461155	GII.P17/GII.17n	2018-04-20	Gyeonggi	AME	Treated_sewage_effluent
ORF1/2_junction	GII	MN461156	GII.P31/GII.4s	2018-04-20	Gyeonggi	AME	Treated_sewage_effluent
ORF1/2_junction	GII	MN461157	GII.P12/GII.3b	2018-04-20	Gyeonggi	AME	Treated_sewage_effluent
ORF1/2_junction	GII	MN461158	GII.P17/GII.17n	2018-04-25	Gyeonggi	ASE	Treated_sewage_effluent
ORF1/2_junction	GII	MN461159	GII.P7/GII.6b	2018-04-25	Gyeonggi	ASE	Treated_sewage_effluent
ORF1/2_junction	GII	MN461160	GII.P7/GII.9	2018-04-25	Gyeonggi	ASE	Treated_sewage_effluent
ORF1/2_junction	GII	MN525219	GII.P7/GII.6-4R	2016-01-22	South Jeolla	FL07A	Stream
ORF1/2_junction	GII	MN525220	GII.P16-P17/GII.17R	2017-11-03	Gyeonggi	ASE	Treated_sewage_effluent

## Sheet: Figure 4
	Parental_group	Subject_lineage	Co-isolated_lineage	Co-isolated_cases
	HP	GII.17n	GII.21	34
	HP	GII.17n	GII.4ns	25
	HP	GII.17n	GII.4s	30
	HP	GII.17n	GII.6b	16
	HP	GII.17n	GII.13	15
	HP	GII.17n	GII.2a	6
	HP	GII.17n	GII.1	7
	HP	GII.17n	GII.5	4
	HP	GII.17n	GII.3b	5
	HP	GII.17n	GII.2b	5
	HP	GII.17n	GII.17o	1
	HP	GII.17n	GII.6a	5
	HP	GII.17n	GII.12	4
	HP	GII.17n	GII.2c	2
	HP	GII.17n	GII.8	1
	HP	GII.17n	GII.14	1
	HP	GII.17n	GII.9	2
	HP	GII.17n	GII.6c	1
	NP	GII.21	GII.17n	34
	NP	GII.21	GII.4ns	16
	NP	GII.21	GII.4s	6
	NP	GII.21	GII.6b	8
	NP	GII.21	GII.13	9
	NP	GII.21	GII.2a	1
	NP	GII.21	GII.1	3
	NP	GII.21	GII.5	6
	NP	GII.21	GII.3b	5
	NP	GII.21	GII.2b	4
	NP	GII.21	GII.6a	1
	NP	GII.21	GII.12	5
	NP	GII.21	GII.8	2
	HP	GII.4ns	GII.17n	25
	HP	GII.4ns	GII.21	16
	HP	GII.4ns	GII.4s	5
	HP	GII.4ns	GII.6b	8
	HP	GII.4ns	GII.13	2
	HP	GII.4ns	GII.2a	1
	HP	GII.4ns	GII.1	3
	HP	GII.4ns	GII.5	1
	HP	GII.4ns	GII.3b	5
	HP	GII.4ns	GII.2b	1
	HP	GII.4ns	GII.17o	3
	HP	GII.4ns	GII.6a	2
	HP	GII.4ns	GII.12	1
	HP	GII.4ns	GII.8	2
	HP	GII.4ns	GII.9	1
	HP	GII.4s	GII.17n	30
	HP	GII.4s	GII.21	6
	HP	GII.4s	GII.4ns	5
	HP	GII.4s	GII.6b	9
	HP	GII.4s	GII.13	5
	HP	GII.4s	GII.2a	8
	HP	GII.4s	GII.1	4
	HP	GII.4s	GII.5	3
	HP	GII.4s	GII.3b	1
	HP	GII.4s	GII.17o	1
	HP	GII.4s	GII.6a	2
	HP	GII.4s	GII.9	1
	HP	GII.6b	GII.17n	16
	HP	GII.6b	GII.21	8
	HP	GII.6b	GII.4ns	8
	HP	GII.6b	GII.4s	9
	HP	GII.6b	GII.13	4
	HP	GII.6b	GII.2a	5
	HP	GII.6b	GII.1	5
	HP	GII.6b	GII.5	5
	HP	GII.6b	GII.3b	3
	HP	GII.6b	GII.2b	2
	HP	GII.6b	GII.17o	1
	HP	GII.6b	GII.9	2
	LP	GII.13	GII.17n	15
	LP	GII.13	GII.21	9
	LP	GII.13	GII.4ns	2
	LP	GII.13	GII.4s	5
	LP	GII.13	GII.6b	4
	LP	GII.13	GII.2a	1
	LP	GII.13	GII.1	1
	LP	GII.13	GII.5	2
	LP	GII.13	GII.3b	1
	LP	GII.13	GII.2b	2
	LP	GII.13	GII.17o	1
	LP	GII.13	GII.6a	1
	LP	GII.13	GII.12	2
	LP	GII.13	GII.8	2
	HP	GII.2a	GII.17n	6
	HP	GII.2a	GII.21	1
	HP	GII.2a	GII.4ns	1
	HP	GII.2a	GII.4s	8
	HP	GII.2a	GII.6b	5
	HP	GII.2a	GII.13	1
	HP	GII.2a	GII.1	3
	HP	GII.2a	GII.17o	1
	NP	GII.1	GII.17n	7
	NP	GII.1	GII.21	3
	NP	GII.1	GII.4ns	3
	NP	GII.1	GII.4s	4
	NP	GII.1	GII.6b	5
	NP	GII.1	GII.13	1
	NP	GII.1	GII.2a	3
	NP	GII.1	GII.3b	1
	NP	GII.1	GII.12	1
	NP	GII.1	GII.8	1
	NP	GII.5	GII.17n	4
	NP	GII.5	GII.21	6
	NP	GII.5	GII.4ns	1
	NP	GII.5	GII.4s	3
	NP	GII.5	GII.6b	5
	NP	GII.5	GII.13	2
	NP	GII.5	GII.2b	1
	NP	GII.5	GII.14	1
	NP	GII.3b	GII.17n	5
	NP	GII.3b	GII.21	5
	NP	GII.3b	GII.4ns	5
	NP	GII.3b	GII.4s	1
	NP	GII.3b	GII.6b	3
	NP	GII.3b	GII.13	1
	NP	GII.3b	GII.1	1
	NP	GII.3b	GII.17o	1
	NP	GII.3b	GII.12	1
	LP	GII.2b	GII.17n	5
	LP	GII.2b	GII.21	4
	LP	GII.2b	GII.4ns	1
	LP	GII.2b	GII.6b	2
	LP	GII.2b	GII.13	2
	LP	GII.2b	GII.5	1
	LP	GII.17o	GII.17n	1
	LP	GII.17o	GII.4ns	3
	LP	GII.17o	GII.4s	1
	LP	GII.17o	GII.6b	1
	LP	GII.17o	GII.13	1
	LP	GII.17o	GII.2a	1
	LP	GII.17o	GII.3b	1
	NP	GII.6a	GII.17n	5
	NP	GII.6a	GII.21	1
	NP	GII.6a	GII.4ns	2
	NP	GII.6a	GII.4s	2
	NP	GII.6a	GII.13	1
	NP	GII.12	GII.17n	4
	NP	GII.12	GII.21	5
	NP	GII.12	GII.4ns	1
	NP	GII.12	GII.13	2
	NP	GII.12	GII.1	1
	NP	GII.12	GII.3b	1
	NP	GII.12	GII.6c	1
	NP	GII.2c	GII.17n	2
	LP	GII.8	GII.17n	1
	LP	GII.8	GII.21	2
	LP	GII.8	GII.4ns	2
	LP	GII.8	GII.13	2
	LP	GII.8	GII.1	1
	NP	GII.14	GII.17n	1
	NP	GII.14	GII.5	1
	NP	GII.9	GII.17n	2
	NP	GII.9	GII.4ns	1
	NP	GII.9	GII.4s	1
	NP	GII.9	GII.6b	2
	LP	GII.6c	GII.17n	1
	LP	GII.6c	GII.12	1

## Sheet: Figure 6
	Parental_group	Subject_lineage	Co-isolated_lineage	Co-isolated_cases
	HP	GI.1b	GI.5b	7
	HP	GI.1b	GI.2	9
	HP	GI.1b	GI.5a2	3
	HP	GI.1b	GI.5a1	4
	HP	GI.1b	GI.7c	5
	HP	GI.1b	GI.6a	3
	HP	GI.1b	GI.4b	3
	HP	GI.1b	GI.4a	2
	HP	GI.1b	GI.3b2	2
	HP	GI.1b	GI.3c	3
	HP	GI.1b	GI.3d	1
	HP	GI.1b	GI.9	1
	NP	GI.5b	GI.1b	7
	NP	GI.5b	GI.2	5
	NP	GI.5b	GI.5a2	2
	NP	GI.5b	GI.5a1	2
	NP	GI.5b	GI.7c	1
	NP	GI.5b	GI.6a	4
	NP	GI.5b	GI.4b	2
	NP	GI.5b	GI.4a	3
	NP	GI.5b	GI.3b2	1
	NP	GI.5b	GI.3a	1
	NP	GI.5b	GI.1a	1
	NP	GI.2	GI.1b	9
	NP	GI.2	GI.5b	5
	NP	GI.2	GI.5a2	5
	NP	GI.2	GI.5a1	3
	NP	GI.2	GI.7c	3
	NP	GI.2	GI.6a	3
	NP	GI.2	GI.4a	1
	NP	GI.2	GI.3b2	1
	NP	GI.2	GI.3a	1
	NP	GI.5a2	GI.1b	3
	NP	GI.5a2	GI.5b	2
	NP	GI.5a2	GI.2	5
	NP	GI.5a2	GI.5a1	2
	NP	GI.5a2	GI.7c	1
	NP	GI.5a2	GI.6a	1
	NP	GI.5a2	GI.4a	1
	NP	GI.5a2	GI.3b2	1
	NP	GI.5a2	GI.3a	1
	HP	GI.5a1	GI.1b	4
	HP	GI.5a1	GI.5b	2
	HP	GI.5a1	GI.2	3
	HP	GI.5a1	GI.5a2	2
	HP	GI.5a1	GI.7c	2
	HP	GI.5a1	GI.6a	2
	HP	GI.5a1	GI.4a	1
	HP	GI.5a1	GI.3d	1
	HP	GI.5a1	GI.1a	2
	HP	GI.5a1	GI.9	1
	HP	GI.7c	GI.1b	5
	HP	GI.7c	GI.5b	1
	HP	GI.7c	GI.2	3
	HP	GI.7c	GI.5a2	1
	HP	GI.7c	GI.5a1	2
	HP	GI.7c	GI.3b2	1
	HP	GI.7c	GI.3c	1
	HP	GI.7c	GI.3a	2
	HP	GI.7c	GI.9	1
	HP	GI.6a	GI.1b	3
	HP	GI.6a	GI.5b	4
	HP	GI.6a	GI.2	3
	HP	GI.6a	GI.5a2	1
	HP	GI.6a	GI.5a1	2
	HP	GI.6a	GI.4b	1
	HP	GI.6a	GI.1a	1
	LP	GI.4b	GI.1b	3
	LP	GI.4b	GI.5b	2
	LP	GI.4b	GI.6a	1
	LP	GI.4b	GI.3c	1
	LP	GI.4a	GI.1b	2
	LP	GI.4a	GI.5b	3
	LP	GI.4a	GI.2	1
	LP	GI.4a	GI.5a2	1
	LP	GI.4a	GI.5a1	1
	LP	GI.4a	GI.3b2	1
	NP	GI.3b2	GI.1b	2
	NP	GI.3b2	GI.5b	1
	NP	GI.3b2	GI.2	1
	NP	GI.3b2	GI.5a2	1
	NP	GI.3b2	GI.7c	1
	NP	GI.3b2	GI.4a	1
	NP	GI.3b2	GI.3c	1
	NP	GI.3c	GI.1b	3
	NP	GI.3c	GI.7c	1
	NP	GI.3c	GI.4b	1
	NP	GI.3c	GI.3b2	1
	NP	GI.3a	GI.5b	1
	NP	GI.3a	GI.2	1
	NP	GI.3a	GI.5a2	1
	NP	GI.3a	GI.7c	2
	LP	GI.3d	GI.1b	1
	LP	GI.3d	GI.5a1	1
	LP	GI.3d	GI.1a	1
	LP	GI.1a	GI.5b	1
	LP	GI.1a	GI.5a1	2
	LP	GI.1a	GI.6a	1
	LP	GI.1a	GI.3d	1
	NP	GI.9	GI.1b	1
	NP	GI.9	GI.5a1	1
	NP	GI.9	GI.7c	1

## Sheet: Fig. 7, Fig S15, Fig S16
		The_number_of_positive_sampling_sites_(Genogroup I)_(Results_of_randomized_sampling)									The_number_of_positive_sampling_provinces_(Genogroup I)_(Results_of_randomized_sampling)									The_number_of_positive_sampling_sites_(Genogroup II)_(Results_of_randomized_sampling)										The_number_of_positive_sampling_provinces_(Genogroup II)_(Results_of_randomized_sampling)
	Randomized_sampling_number	GI.1a	GI.1b	GI.3d	GI.4a	GI.4b	GI.5a1	GI.6a	GI.7a	GI.7c	GI.1a	GI.1b	GI.3d	GI.4a	GI.4b	GI.5a1	GI.6a	GI.7a	GI.7c	GII.2a	GII.2b	GII.4s	GII.4ns	GII.6b	GII.6c	GII.8	GII.13	GII.17o	GII.17n	GII.2a	GII.2b	GII.4s	GII.4ns	GII.6b	GII.6c	GII.8	GII.13	GII.17o	GII.17n
	1	1	8	2	2	2	0	1	0	3	1	2	2	2	2	0	1	0	2	7	0	11	5	6	0	0	3	2	18	4	0	3	4	3	0	0	1	2	5
	2	0	8	1	2	2	2	3	0	3	0	4	1	2	2	2	3	0	3	9	3	12	5	6	0	1	6	1	22	4	2	4	4	4	0	1	3	1	5
	3	1	9	0	0	2	1	3	0	2	1	4	0	0	2	1	3	0	2	6	0	8	8	12	1	0	3	1	20	4	0	3	4	4	1	0	2	1	5
	4	0	9	1	0	0	2	2	0	0	0	4	1	0	0	1	2	0	0	3	2	10	6	9	0	0	7	2	19	1	2	4	2	4	0	0	2	2	5
	5	2	8	2	0	1	3	4	0	4	2	4	2	0	1	3	3	0	4	7	0	8	12	8	0	0	2	2	17	4	0	4	4	4	0	0	2	2	5
	6	0	6	1	1	1	3	3	0	4	0	4	1	1	1	3	3	0	4	7	2	17	5	8	0	2	5	1	19	3	2	4	4	4	0	2	2	1	5
	7	1	7	1	1	2	0	1	0	2	1	2	1	1	2	0	1	0	2	6	1	8	5	9	0	0	4	3	19	4	1	4	3	5	0	0	3	2	5
	8	1	7	1	0	1	2	3	0	0	1	4	1	0	1	2	3	0	0	4	0	7	4	12	0	1	2	0	23	1	0	4	2	5	0	1	2	0	5
	9	0	7	1	1	2	4	3	0	3	0	3	1	1	1	3	2	0	3	4	0	7	6	9	1	0	5	1	19	3	0	4	3	4	1	0	3	1	4
	10	2	4	0	1	1	5	2	0	5	2	3	0	1	1	2	2	0	3	7	3	8	5	13	0	0	3	3	21	4	3	4	4	5	0	0	3	2	5
	11	1	9	1	1	2	3	2	0	5	1	4	1	1	2	3	2	0	4	5	1	13	13	8	0	0	5	2	18	3	1	4	4	5	0	0	3	1	4
	12	1	8	0	2	0	0	2	0	3	1	3	0	2	0	0	1	0	3	7	0	8	7	4	0	0	4	0	21	3	0	3	3	3	0	0	3	0	5
	13	1	7	0	0	2	2	2	0	3	1	3	0	0	2	2	2	0	2	6	0	6	7	12	0	1	3	3	21	3	0	3	4	5	0	1	2	3	4
	14	2	2	1	2	1	2	2	0	3	2	1	1	2	1	1	2	0	3	11	2	8	7	13	0	0	1	1	28	4	2	5	5	5	0	0	1	1	5
	15	2	8	1	1	1	2	2	0	2	2	3	1	1	1	1	2	0	2	5	0	15	7	12	0	0	5	1	20	4	0	5	4	5	0	0	2	1	5
	16	0	6	1	0	0	1	3	0	3	0	4	1	0	0	1	2	0	3	7	2	10	2	11	0	0	4	0	19	4	1	3	2	4	0	0	2	0	5
	17	2	3	2	3	1	4	3	0	6	2	3	2	2	1	3	3	0	4	7	2	9	7	12	0	1	1	2	26	3	2	4	4	5	0	1	1	2	5
	18	1	4	1	2	0	3	2	0	3	1	3	1	2	0	2	2	0	2	7	0	13	8	12	0	1	9	1	22	3	0	4	3	4	0	1	3	1	5
	19	1	6	1	2	2	2	3	0	2	1	4	1	2	1	2	3	0	2	9	1	12	5	8	0	1	6	2	19	4	1	5	3	4	0	1	3	2	5
	20	1	7	1	1	2	4	1	0	2	1	3	1	1	1	3	1	0	2	7	2	8	8	9	0	1	4	0	20	3	1	5	5	4	0	1	2	0	5
	21	1	3	0	1	1	5	2	0	3	1	3	0	1	1	3	1	0	2	3	4	8	4	12	0	1	5	1	21	2	2	4	3	5	0	1	3	1	5
	22	1	5	0	1	0	2	3	0	2	1	3	0	1	0	2	3	0	2	9	2	12	6	11	0	0	2	1	16	4	2	4	3	4	0	0	2	1	4
	23	0	7	0	0	1	2	1	0	1	0	4	0	0	1	2	1	0	1	4	0	6	3	9	0	2	4	2	17	3	0	4	2	4	0	2	2	1	4
	24	0	7	0	0	0	2	2	0	2	0	4	0	0	0	2	1	0	2	9	1	9	4	10	0	1	5	0	22	3	1	4	3	4	0	1	3	0	5
	25	2	3	1	1	1	5	3	0	2	2	3	1	1	1	3	2	0	2	6	1	10	3	10	0	3	2	0	27	3	1	5	2	4	0	2	2	0	5
	26	2	8	1	0	1	2	3	0	1	2	4	1	0	1	2	3	0	1	6	1	10	7	8	0	1	3	1	25	2	1	4	5	5	0	1	2	1	5
	27	0	5	1	1	0	3	3	0	1	0	3	1	1	0	3	3	0	1	5	0	8	3	10	0	0	8	2	20	3	0	3	2	4	0	0	3	1	5
	28	1	8	1	1	2	3	1	0	3	1	4	1	1	2	3	1	0	2	6	3	9	4	8	0	1	2	2	14	3	2	4	4	4	0	1	1	2	4
	29	2	8	1	3	1	3	2	0	2	2	3	1	2	1	3	2	0	2	3	2	10	4	15	1	0	3	0	22	2	2	4	3	5	1	0	2	0	5
	30	0	7	1	1	1	2	2	0	3	0	3	1	1	1	2	2	0	3	6	0	7	4	8	0	1	3	1	20	3	0	4	2	5	0	1	2	1	5
	31	2	7	1	1	2	1	4	0	3	2	3	1	1	2	1	3	0	3	6	0	9	7	9	0	0	1	2	25	3	0	4	3	4	0	0	1	1	5
	32	1	10	1	1	1	2	2	0	2	1	4	1	1	1	2	2	0	2	7	0	9	5	8	0	1	6	0	20	4	0	4	2	4	0	1	4	0	5
	33	1	6	1	0	1	1	2	0	0	1	3	1	0	1	1	2	0	0	6	2	6	6	8	0	2	5	1	16	3	2	4	4	3	0	2	3	1	4
	34	2	7	1	1	0	1	1	0	3	2	4	1	1	0	1	1	0	2	9	1	12	11	11	0	0	6	1	17	3	1	4	4	4	0	0	3	1	5
	35	1	4	1	0	0	2	1	0	2	1	3	1	0	0	2	1	0	2	5	1	11	3	9	0	0	4	0	25	4	1	4	3	3	0	0	3	0	5
	36	2	3	0	1	1	3	1	0	3	2	1	0	1	1	2	1	0	2	5	0	9	10	10	1	2	5	2	25	4	0	3	4	4	1	2	3	2	5
	37	1	6	2	2	1	5	2	0	3	1	3	2	2	1	3	2	0	2	5	0	11	5	14	0	0	0	0	15	3	0	4	2	4	0	0	0	0	5
	38	0	5	0	0	0	2	2	0	4	0	3	0	0	0	2	2	0	4	7	1	9	5	9	0	0	6	1	18	3	1	4	3	4	0	0	4	1	5
	39	0	6	1	0	0	4	2	0	3	0	3	1	0	0	3	2	0	3	6	0	11	10	5	0	1	1	1	20	4	0	4	5	3	0	1	1	1	5
	40	1	5	1	2	0	2	2	0	4	1	3	1	2	0	2	2	0	3	5	2	12	4	11	0	1	2	0	27	4	2	3	3	4	0	1	1	0	5
	41	1	6	1	0	1	6	4	0	5	1	4	1	0	1	3	3	0	4	7	0	8	5	10	0	1	2	1	18	3	0	3	4	5	0	1	2	1	5
	42	2	8	1	2	2	1	2	0	0	2	3	1	2	1	1	2	0	0	7	0	10	7	9	0	1	5	1	25	3	0	4	3	4	0	1	2	1	5
	43	1	3	1	0	1	2	1	0	2	1	2	1	0	1	2	1	0	2	5	0	14	5	12	1	1	3	0	15	3	0	5	3	5	1	1	2	0	4
	44	0	8	1	1	0	4	2	0	3	0	3	1	1	0	2	1	0	2	6	0	15	3	11	0	0	3	2	20	2	0	4	3	4	0	0	2	2	5
	45	0	5	0	1	1	2	1	0	2	0	2	0	1	1	2	1	0	2	5	1	8	10	8	0	1	2	0	25	3	1	5	4	4	0	1	1	0	5
	46	2	6	1	2	1	3	3	0	2	2	3	1	2	1	2	2	0	1	9	0	13	2	16	0	0	1	1	18	4	0	5	1	5	0	0	1	1	5
	47	1	10	0	0	0	4	1	0	3	1	4	0	0	0	3	1	0	3	8	2	9	6	9	0	1	4	0	21	4	2	3	5	5	0	1	2	0	5
	48	1	9	1	2	0	2	1	0	2	1	4	1	1	0	1	1	0	2	6	0	9	6	13	0	0	2	1	19	3	0	4	4	5	0	0	2	1	5
	49	1	3	2	0	1	1	1	0	2	1	2	2	0	1	1	1	0	2	5	1	10	11	11	1	2	4	1	27	4	1	4	4	5	1	2	2	1	5
	50	2	10	1	1	0	3	2	0	3	2	3	1	1	0	3	1	0	2	5	0	8	2	7	0	0	7	1	15	4	0	3	2	4	0	0	3	1	4
	51	2	8	1	1	2	1	3	0	0	2	4	1	1	2	1	3	0	0	6	0	6	11	10	0	1	5	2	22	2	0	3	4	4	0	1	3	2	5
	52	0	7	1	1	3	4	2	0	3	0	3	1	1	2	3	2	0	3	8	0	7	8	9	0	0	6	1	16	4	0	3	3	4	0	0	4	1	5
	53	2	7	2	1	1	1	1	0	0	2	3	2	1	1	1	1	0	0	4	2	14	6	11	0	1	3	1	18	3	2	5	4	5	0	1	2	1	4
	54	0	5	1	0	2	3	2	0	1	0	3	1	0	1	3	2	0	1	3	1	9	5	8	0	2	5	0	24	2	1	4	3	5	0	2	2	0	5
	55	1	8	0	2	2	2	2	0	3	1	2	0	2	2	1	2	0	3	5	0	14	6	8	0	1	4	1	19	3	0	5	3	3	0	1	3	1	5
	56	1	4	1	0	1	3	1	0	2	1	2	1	0	1	2	1	0	2	4	4	11	7	9	0	0	1	3	19	3	2	5	4	4	0	0	1	2	5
	57	1	5	0	1	0	2	1	0	2	1	4	0	1	0	2	1	0	2	4	2	14	7	12	0	0	5	1	27	2	1	4	5	5	0	0	2	1	5
	58	0	6	1	2	3	2	4	0	1	0	2	1	2	2	2	3	0	1	4	0	12	7	11	0	0	3	2	20	3	0	4	3	5	0	0	2	2	5
	59	1	8	2	0	1	1	1	0	3	1	3	2	0	1	1	1	0	2	7	1	11	4	9	0	0	4	0	22	4	1	4	3	5	0	0	4	0	5
	60	0	8	1	1	0	0	2	0	2	0	3	1	1	0	0	2	0	1	7	2	6	8	11	0	0	1	2	23	4	2	3	5	4	0	0	1	1	5
	61	1	5	1	1	0	1	1	0	2	1	2	1	1	0	1	1	0	2	8	0	11	3	12	0	0	3	1	21	4	0	4	3	5	0	0	2	1	5
	62	1	5	0	2	1	2	3	0	0	1	4	0	2	1	2	2	0	0	8	3	10	3	11	0	1	6	1	18	3	1	4	3	5	0	1	3	1	4
	63	1	8	1	2	1	1	3	0	2	1	3	1	1	1	1	3	0	2	5	2	8	3	12	0	1	2	2	23	3	2	4	2	4	0	1	2	2	5
	64	0	6	0	1	1	3	2	0	4	0	3	0	1	1	3	2	0	4	5	2	12	8	10	0	0	3	0	23	3	2	4	4	4	0	0	2	0	5
	65	1	5	1	1	2	2	5	0	3	1	2	1	1	2	2	4	0	3	5	1	7	8	8	0	1	3	1	17	3	1	4	4	4	0	1	3	1	5
	66	1	7	0	0	1	4	3	0	2	1	4	0	0	1	2	3	0	2	6	1	6	5	8	0	0	5	2	22	4	1	2	3	4	0	0	2	2	5
	67	1	11	1	1	1	3	3	0	4	1	4	1	1	1	3	3	0	2	4	1	14	7	5	0	2	5	2	27	3	1	5	3	4	0	2	2	2	5
	68	1	7	1	0	0	2	3	0	2	1	3	1	0	0	2	3	0	2	3	0	12	7	12	1	0	4	2	16	1	0	3	3	4	1	0	2	2	4
	69	1	8	2	1	1	2	2	0	3	1	4	2	1	1	1	2	0	2	8	1	10	9	9	0	1	4	2	16	4	1	4	3	3	0	1	3	2	4
	70	0	6	0	0	2	2	4	0	4	0	4	0	0	1	2	3	0	3	4	2	11	5	9	0	0	5	4	29	2	2	4	4	5	0	0	2	1	5
	71	2	6	1	0	1	3	2	0	3	2	2	1	0	1	2	2	0	2	6	1	8	6	7	0	1	4	0	24	3	1	4	3	4	0	1	2	0	5
	72	0	7	1	0	2	2	1	0	4	0	4	1	0	2	2	1	0	4	6	0	11	9	10	0	0	2	1	22	3	0	5	5	4	0	0	2	1	5
	73	0	7	1	0	1	3	3	0	2	0	3	1	0	1	2	3	0	2	5	1	6	9	14	0	0	3	1	24	3	1	4	5	5	0	0	2	1	5
	74	0	7	1	1	0	4	0	0	1	0	4	1	1	0	2	0	0	1	6	1	8	8	10	1	0	3	1	21	3	1	3	4	5	1	0	2	1	5
	75	2	6	0	2	0	5	2	0	2	2	2	0	1	0	3	2	0	2	4	1	11	5	10	0	0	5	1	16	3	1	4	5	4	0	0	4	1	5
	76	1	8	1	0	1	2	1	0	2	1	3	1	0	1	1	1	0	2	5	1	12	4	8	0	0	4	1	18	4	1	4	2	5	0	0	3	1	5
	77	1	5	2	0	1	4	3	0	3	1	2	2	0	1	3	3	0	3	5	1	6	5	16	0	0	2	1	22	4	1	3	3	5	0	0	1	1	5
	78	0	7	0	2	1	3	1	0	1	0	3	0	2	1	2	1	0	1	10	0	9	7	8	0	1	2	1	18	4	0	4	4	4	0	1	2	1	4
	79	1	5	0	1	0	3	2	0	3	1	4	0	1	0	3	2	0	2	7	0	6	7	5	0	1	5	1	19	4	0	3	4	3	0	1	3	1	5
	80	1	9	0	0	1	4	2	0	5	1	4	0	0	1	2	2	0	3	8	2	10	6	16	0	1	3	1	17	4	2	4	3	5	0	1	2	1	4
	81	1	9	1	1	0	2	4	0	2	1	3	1	1	0	2	3	0	2	8	0	10	1	9	0	0	2	1	18	3	0	3	1	5	0	0	2	1	5
	82	2	8	0	1	1	3	2	0	2	2	3	0	1	1	3	2	0	1	8	0	7	14	14	0	1	2	2	23	4	0	4	5	5	0	1	1	1	5
	83	2	7	1	2	1	2	4	0	2	2	3	1	1	1	2	4	0	2	8	0	9	5	7	1	1	4	0	17	4	0	4	3	4	1	1	2	0	4
	84	2	6	0	2	1	3	3	0	3	2	2	0	2	1	2	2	0	2	8	3	9	9	8	0	1	6	1	17	4	3	5	4	4	0	1	3	1	4
	85	2	8	0	2	1	0	1	0	0	2	2	0	2	1	0	1	0	0	9	0	11	4	10	0	0	7	0	22	4	0	4	3	4	0	0	3	0	5
	86	0	9	1	0	1	3	3	0	2	0	4	1	0	1	2	3	0	2	4	2	11	5	8	1	1	7	1	23	3	1	4	4	5	1	1	2	1	5
	87	1	5	1	1	1	2	3	0	1	1	3	1	1	1	2	2	0	1	9	1	13	5	7	0	1	5	2	16	4	1	5	3	4	0	1	3	1	5
	88	0	5	0	0	1	2	3	0	1	0	3	0	0	1	2	2	0	1	6	4	12	5	8	0	1	1	1	16	3	2	4	3	4	0	1	1	1	5
	89	1	5	1	1	1	1	2	0	2	1	3	1	1	1	1	2	0	2	3	2	15	10	7	0	1	6	2	17	3	2	4	4	4	0	1	4	1	5
	90	1	10	0	0	0	5	2	0	3	1	3	0	0	0	3	1	0	3	7	0	9	3	12	0	1	5	1	23	3	0	3	2	4	0	1	2	1	5
	91	1	8	0	1	1	2	1	0	2	1	4	0	1	1	2	1	0	2	7	2	9	8	7	0	1	6	0	14	3	2	5	4	3	0	1	3	0	5
	92	1	5	0	1	2	2	3	0	3	1	2	0	1	2	2	3	0	3	7	1	12	5	8	0	0	2	0	26	4	1	3	3	3	0	0	1	0	5
	93	2	9	1	2	0	4	1	0	3	2	2	1	2	0	2	1	0	2	7	2	5	3	10	0	1	4	1	20	4	2	2	3	4	0	1	3	1	5
	94	1	11	1	2	2	2	1	0	1	1	4	1	2	2	2	1	0	1	8	1	12	15	11	0	0	5	1	20	4	1	4	4	4	0	0	2	1	5
	95	2	5	1	0	0	3	3	0	3	2	3	1	0	0	2	3	0	3	7	2	12	3	9	0	0	2	1	18	4	2	4	3	4	0	0	1	1	5
	96	2	8	1	0	0	2	1	0	2	2	4	1	0	0	2	1	0	1	6	1	12	5	9	1	0	2	3	19	3	1	5	2	4	1	0	2	2	5
	97	2	9	1	2	1	2	2	0	3	2	3	1	2	1	2	2	0	3	9	4	8	6	9	0	2	2	1	23	4	2	3	3	4	0	2	2	1	5
	98	2	7	1	0	1	2	3	0	3	2	2	1	0	1	1	2	0	2	4	1	13	6	13	0	0	3	1	17	3	1	3	4	5	0	0	2	1	5
	99	0	5	0	1	0	2	4	0	3	0	3	0	1	0	2	3	0	3	9	2	8	6	13	0	2	5	2	20	4	1	4	3	4	0	2	4	2	5
	100	1	9	0	0	2	2	2	0	3	1	4	0	0	1	2	2	0	3	5	2	8	6	6	0	0	1	2	18	4	2	4	3	4	0	0	1	2	5
	101	1	8	0	1	1	1	2	0	4	1	4	0	1	1	1	2	0	3	6	1	12	7	14	0	1	1	0	19	4	1	4	4	5	0	1	1	0	5
	102	2	6	1	2	2	3	2	0	4	2	3	1	2	2	3	2	0	3	4	1	9	4	10	0	1	3	3	23	1	1	4	2	4	0	1	2	2	5
	103	1	3	1	1	1	2	3	0	1	1	2	1	1	1	2	2	0	1	5	1	19	10	12	0	1	3	1	19	3	1	4	5	4	0	1	1	1	5
	104	1	6	1	1	1	2	4	0	3	1	3	1	1	1	2	4	0	2	6	2	10	4	7	0	1	1	1	13	3	2	4	2	4	0	1	1	1	4
	105	1	6	0	2	0	3	2	0	4	1	4	0	2	0	3	2	0	4	9	1	5	6	11	0	2	1	1	15	4	1	3	2	5	0	2	1	1	5
	106	1	3	0	2	1	0	3	0	2	1	3	0	2	1	0	2	0	2	3	1	11	4	9	0	2	3	1	19	2	1	4	2	3	0	1	2	1	5
	107	2	8	2	0	1	4	2	0	1	2	3	2	0	1	3	2	0	1	4	0	6	5	11	0	0	5	1	19	3	0	4	3	5	0	0	2	1	5
	108	2	8	0	0	2	4	3	0	4	2	3	0	0	2	2	2	0	3	4	2	7	9	12	1	1	4	0	16	3	2	3	4	4	1	1	2	0	5
	109	0	11	0	2	0	3	0	0	3	0	3	0	1	0	3	0	0	2	4	2	5	8	11	0	0	3	1	21	3	2	4	4	4	0	0	2	1	5
	110	0	6	0	0	1	2	5	0	2	0	3	0	0	1	1	4	0	2	6	0	8	4	8	0	1	2	1	22	4	0	4	2	3	0	1	2	1	5
	111	1	7	1	0	0	3	3	0	3	1	4	1	0	0	3	2	0	2	5	3	9	4	10	0	1	4	2	21	3	2	3	2	5	0	1	2	1	5
	112	1	11	1	1	2	2	1	0	2	1	4	1	1	1	2	1	0	2	6	0	9	8	9	1	1	1	1	17	3	0	5	5	5	1	1	1	1	4
	113	1	8	1	1	2	2	3	0	4	1	2	1	1	2	2	3	0	3	8	2	11	10	5	0	1	1	1	24	4	2	4	4	4	0	1	1	1	5
	114	2	8	0	1	1	3	2	0	3	2	3	0	1	1	3	1	0	3	5	0	9	6	11	0	1	7	2	18	2	0	4	4	5	0	1	4	1	5
	115	0	8	0	2	1	2	1	0	3	0	3	0	2	1	2	1	0	3	8	0	10	7	7	0	1	5	1	17	4	0	4	4	4	0	1	3	1	5
	116	2	9	0	0	1	4	1	0	3	2	4	0	0	1	2	1	0	3	5	2	13	16	7	0	1	5	1	15	4	1	5	4	4	0	1	3	1	5
	117	1	5	1	2	2	3	1	0	3	1	4	1	2	2	3	1	0	3	6	0	8	4	11	0	0	6	0	16	3	0	4	3	4	0	0	3	0	4
	118	2	7	1	1	1	3	2	0	3	2	3	1	1	1	2	2	0	3	7	2	11	5	10	0	0	4	2	11	3	2	3	2	5	0	0	3	2	4
	119	2	11	0	1	1	4	2	0	1	2	3	0	1	1	2	1	0	1	4	2	8	4	13	0	1	2	4	27	2	2	3	4	5	0	1	1	2	5
	120	2	8	0	3	3	3	3	0	2	2	4	0	2	2	2	2	0	2	8	1	12	5	4	0	1	1	1	25	4	1	5	4	3	0	1	1	1	5
	121	1	10	1	2	2	3	3	0	3	1	3	1	2	2	2	2	0	3	6	1	13	9	15	0	1	4	1	21	3	1	5	3	5	0	1	2	1	5
	122	1	8	1	2	3	1	3	0	3	1	2	1	2	2	1	3	0	2	7	1	12	7	7	0	1	4	2	28	4	1	4	3	4	0	1	2	2	5
	123	1	6	0	2	0	1	4	0	5	1	4	0	2	0	1	4	0	4	7	1	10	7	4	1	1	2	1	23	3	1	4	5	3	1	1	2	1	5
	124	1	6	0	3	1	2	1	0	6	1	2	0	2	1	2	1	0	3	7	0	10	6	13	0	0	2	1	21	4	0	4	3	5	0	0	2	1	5
	125	2	6	0	1	0	1	3	0	3	2	3	0	1	0	1	3	0	2	6	0	7	4	8	0	0	1	2	20	4	0	3	4	5	0	0	1	2	5
	126	2	7	0	0	0	2	1	0	5	2	3	0	0	0	1	1	0	4	8	0	6	10	8	0	0	2	0	32	3	0	2	4	4	0	0	1	0	5
	127	0	5	0	1	1	2	3	0	2	0	4	0	1	1	2	3	0	2	6	0	5	11	12	0	0	5	0	33	3	0	5	4	5	0	0	4	0	5
	128	1	6	1	1	1	2	2	0	2	1	2	1	1	1	2	2	0	1	4	1	13	5	11	0	0	3	2	24	4	1	4	3	4	0	0	3	2	5
	129	0	4	0	0	1	3	0	0	3	0	3	0	0	1	2	0	0	3	3	0	14	7	11	0	2	4	0	19	3	0	4	3	5	0	2	3	0	5
	130	0	5	1	0	1	2	4	0	4	0	3	1	0	1	2	3	0	2	7	1	9	5	7	0	0	4	0	14	4	1	3	3	4	0	0	3	0	5
	131	0	5	0	0	1	1	4	0	3	0	3	0	0	1	1	3	0	3	8	1	11	5	9	0	0	3	1	19	2	1	5	3	4	0	0	2	1	5
	132	0	10	0	1	0	3	3	0	2	0	3	0	1	0	2	3	0	2	10	1	16	6	10	1	0	5	0	18	4	1	5	5	5	1	0	3	0	5
	133	1	9	1	2	2	2	3	0	4	1	3	1	1	2	2	3	0	4	5	1	12	6	16	0	1	3	3	20	3	1	5	4	5	0	1	2	3	5
	134	0	6	1	0	1	4	3	0	2	0	3	1	0	1	3	2	0	2	7	2	7	3	9	0	2	2	2	20	3	2	3	1	5	0	2	1	2	5
	135	1	5	0	0	2	3	1	0	2	1	2	0	0	2	2	1	0	2	6	2	12	3	10	0	0	0	1	21	4	1	4	2	5	0	0	0	1	5
	136	1	7	0	2	0	3	2	0	1	1	3	0	1	0	3	2	0	1	4	3	8	6	10	0	1	3	1	25	3	2	4	4	5	0	1	3	1	5
	137	2	9	0	1	1	4	2	0	4	2	4	0	1	1	3	2	0	4	4	1	20	6	7	0	0	5	2	23	3	1	5	2	5	0	0	3	2	5
	138	2	7	1	0	2	3	1	0	4	2	3	1	0	2	3	1	0	3	6	0	8	7	9	0	0	5	2	22	3	0	4	4	5	0	0	3	2	5
	139	0	6	0	1	2	1	5	0	2	0	3	0	1	2	1	4	0	2	6	0	8	5	11	0	1	5	1	24	3	0	4	2	3	0	1	3	1	5
	140	0	7	1	1	1	4	1	0	3	0	3	1	1	1	2	1	0	2	3	1	10	7	9	1	0	5	0	22	1	1	3	3	5	1	0	3	0	5
	141	1	8	1	1	0	0	3	0	2	1	3	1	1	0	0	3	0	2	4	1	11	2	12	0	1	3	2	16	2	1	4	2	5	0	1	3	2	4
	142	2	10	0	0	0	2	2	0	3	2	4	0	0	0	2	2	0	3	7	1	13	5	7	0	1	2	1	18	4	1	3	3	4	0	1	2	1	5
	143	1	6	1	0	0	0	2	0	2	1	3	1	0	0	0	1	0	2	8	2	14	9	9	0	1	2	1	18	3	2	4	4	4	0	1	2	1	4
	144	1	7	1	1	1	1	2	0	5	1	3	1	1	1	1	2	0	3	6	1	13	12	11	0	0	4	1	21	3	1	3	4	4	0	0	3	1	5
	145	1	6	0	0	0	2	3	0	2	1	4	0	0	0	2	3	0	2	8	1	12	9	8	0	1	1	2	20	3	1	4	5	5	0	1	1	1	5
	146	0	7	1	0	1	2	4	0	5	0	3	1	0	1	1	3	0	4	6	2	11	9	9	0	0	3	2	21	3	2	4	4	4	0	0	2	2	5
	147	1	7	2	1	2	1	3	0	3	1	4	2	1	1	1	2	0	3	4	1	9	9	12	0	0	3	0	23	4	1	5	5	5	0	0	1	0	4
	148	2	10	2	0	2	2	2	0	3	2	4	2	0	2	2	2	0	3	6	2	9	6	8	0	1	6	1	22	3	2	3	3	4	0	1	3	1	5
	149	1	6	1	1	1	2	1	0	3	1	3	1	1	1	2	1	0	3	9	0	11	11	7	0	2	6	1	23	3	0	5	5	5	0	2	3	1	5
	150	0	4	1	1	0	3	2	0	5	0	3	1	1	0	2	2	0	4	6	0	14	9	9	0	0	0	0	24	4	0	4	5	4	0	0	0	0	5
	151	1	8	2	2	2	2	1	0	3	1	4	2	2	2	2	1	0	3	9	1	13	6	13	0	1	6	0	20	3	1	5	4	4	0	1	3	0	5
	152	0	7	1	1	1	4	2	0	5	0	3	1	1	1	3	2	0	4	7	0	12	5	10	0	0	0	1	14	4	0	4	5	5	0	0	0	1	5
	153	1	8	0	0	0	2	2	0	5	1	3	0	0	0	1	2	0	4	5	3	14	11	8	0	1	1	0	23	3	2	4	4	5	0	1	1	0	5
	154	1	6	0	2	1	3	2	0	3	1	3	0	2	1	2	2	0	3	5	1	6	8	12	0	1	4	2	21	3	1	4	3	4	0	1	3	2	5
	155	0	11	1	2	0	4	1	0	4	0	4	1	2	0	3	1	0	3	7	0	7	7	11	0	0	3	3	25	4	0	2	4	5	0	0	1	1	5
	156	1	6	2	2	0	2	1	0	3	1	2	2	2	0	2	1	0	2	7	1	5	6	10	0	1	4	1	25	2	1	3	3	5	0	1	3	1	5
	157	1	6	0	0	0	3	4	0	3	1	3	0	0	0	2	3	0	2	3	1	10	5	8	0	1	4	0	20	3	1	4	4	4	0	1	2	0	5
	158	2	8	0	1	1	1	2	0	3	2	4	0	1	1	1	2	0	3	6	2	15	8	12	0	0	4	1	19	4	2	4	3	5	0	0	1	1	5
	159	1	4	0	2	0	3	2	0	3	1	3	0	2	0	2	2	0	3	8	0	10	10	10	0	0	6	2	19	3	0	3	5	4	0	0	4	1	5
	160	0	4	0	2	1	3	2	0	3	0	3	0	2	1	1	2	0	2	7	0	10	8	8	0	1	4	0	24	4	0	3	4	3	0	1	2	0	5
	161	0	5	2	0	0	3	3	0	4	0	2	2	0	0	2	3	0	3	2	1	8	8	8	0	0	5	0	18	2	1	4	3	4	0	0	3	0	5
	162	2	9	0	1	2	2	2	0	5	2	4	0	1	2	2	2	0	4	7	2	8	11	9	0	1	1	1	20	3	1	4	5	4	0	1	1	1	5
	163	2	8	1	1	0	3	2	0	4	2	3	1	1	0	3	2	0	3	6	1	7	7	9	0	0	1	2	22	3	1	2	3	5	0	0	1	1	5
	164	1	4	1	1	2	2	5	0	4	1	2	1	1	2	2	4	0	4	6	0	8	7	13	0	1	4	2	15	3	0	4	3	5	0	1	2	1	5
	165	2	8	0	1	0	4	2	0	3	2	4	0	1	0	3	2	0	3	8	1	8	6	10	0	0	4	1	23	4	1	4	3	4	0	0	3	1	5
	166	2	7	0	0	2	2	2	0	4	2	3	0	0	2	1	2	0	3	11	1	13	11	11	0	1	3	1	16	4	1	4	4	5	0	1	3	1	5
	167	1	5	0	0	1	3	3	0	2	1	3	0	0	1	2	3	0	2	7	0	13	10	11	0	1	4	2	26	4	0	4	4	4	0	1	3	2	5
	168	2	5	0	1	1	1	2	0	3	2	2	0	1	1	1	2	0	2	7	1	12	9	5	0	1	7	1	17	4	1	5	5	4	0	1	3	1	5
	169	1	3	1	0	0	1	2	0	2	1	3	1	0	0	1	1	0	2	4	0	11	6	12	0	0	2	1	18	4	0	4	4	5	0	0	1	1	5
	170	1	6	1	1	1	3	2	0	3	1	3	1	1	1	2	1	0	3	8	1	9	9	5	0	1	3	0	18	4	1	4	4	4	0	1	3	0	5
	171	1	7	2	1	1	1	2	0	4	1	3	2	1	1	1	2	0	3	4	0	7	7	3	0	1	2	1	24	2	0	5	4	2	0	1	2	1	5
	172	2	8	2	0	2	3	0	0	2	2	4	2	0	2	3	0	0	2	8	1	6	9	9	0	1	4	1	26	3	1	5	4	5	0	1	2	1	5
	173	2	4	1	1	0	1	3	0	1	2	3	1	1	0	1	3	0	1	6	1	8	7	12	0	0	2	1	17	3	1	4	2	4	0	0	1	1	5
	174	0	7	0	1	0	3	1	0	4	0	4	0	1	0	2	1	0	3	8	2	12	10	11	0	2	3	1	22	4	2	4	4	5	0	2	1	1	5
	175	0	5	1	1	1	3	2	0	2	0	4	1	1	1	2	1	0	1	5	1	12	7	11	1	0	4	1	19	2	1	4	3	5	1	0	3	1	4
	176	2	10	0	2	1	2	3	0	3	2	4	0	2	1	1	2	0	2	7	2	12	5	12	0	1	0	2	17	3	2	4	2	4	0	1	0	1	5
	177	1	8	1	0	1	1	3	0	2	1	3	1	0	1	1	3	0	2	4	0	12	6	9	0	1	3	1	16	2	0	5	4	4	0	1	2	1	4
	178	1	6	0	0	0	5	3	0	1	1	2	0	0	0	3	2	0	1	5	2	8	2	15	0	2	2	0	21	4	2	4	2	5	0	2	2	0	5
	179	0	7	0	1	1	3	2	0	4	0	3	0	1	1	3	2	0	3	6	2	8	7	8	0	0	3	2	28	4	2	4	2	4	0	0	2	2	5
	180	1	7	1	1	1	3	1	0	2	1	3	1	1	1	2	1	0	2	3	2	10	7	12	0	0	2	1	17	1	2	4	3	4	0	0	2	1	5
	181	1	6	0	1	1	2	3	0	2	1	3	0	1	1	2	3	0	2	3	1	11	9	7	1	1	5	0	27	2	1	3	5	4	1	1	1	0	5
	182	1	9	0	1	0	4	1	0	3	1	2	0	1	0	3	1	0	2	5	0	10	6	11	0	1	3	2	25	3	0	3	3	5	0	1	2	2	5
	183	1	8	2	0	0	3	2	0	4	1	3	2	0	0	3	2	0	3	6	1	10	4	8	0	2	2	1	17	4	1	4	2	4	0	2	2	1	5
	184	2	7	0	0	1	3	3	0	2	2	3	0	0	1	2	2	0	2	8	1	11	7	12	0	1	3	1	19	4	1	5	5	5	0	1	2	1	5
	185	1	5	1	0	2	1	3	0	3	1	3	1	0	2	1	2	0	3	9	1	5	8	14	0	0	3	1	19	4	1	4	3	5	0	0	3	1	5
	186	2	9	0	2	2	5	1	0	3	2	3	0	2	2	3	1	0	2	9	0	11	8	7	0	0	4	1	21	4	0	4	3	4	0	0	3	1	5
	187	1	9	0	3	2	5	2	0	3	1	4	0	2	2	3	1	0	3	6	0	14	3	13	0	2	5	2	17	4	0	4	2	5	0	2	3	1	5
	188	2	4	1	2	1	5	3	0	4	2	3	1	2	1	3	3	0	4	3	0	7	3	12	0	1	2	1	21	3	0	3	2	5	0	1	2	1	5
	189	1	6	1	1	0	2	2	0	3	1	4	1	1	0	2	2	0	3	7	3	7	5	7	1	1	2	1	22	4	3	4	5	4	1	1	1	1	5
	190	0	7	0	1	1	1	3	0	1	0	3	0	1	1	1	3	0	1	6	1	11	4	9	1	0	0	0	20	4	1	4	3	5	1	0	0	0	5
	191	1	5	1	1	0	4	2	0	4	1	3	1	1	0	3	2	0	3	3	1	14	9	14	0	1	4	0	22	3	1	4	4	5	0	1	2	0	5
	192	2	4	0	3	0	1	3	0	4	2	3	0	2	0	1	2	0	3	6	0	12	7	13	0	0	3	1	23	4	0	4	3	5	0	0	2	1	5
	193	1	10	1	0	0	4	2	0	3	1	4	1	0	0	3	2	0	3	7	1	14	8	10	0	1	5	1	16	4	1	5	3	5	0	1	4	1	5
	194	1	8	2	0	1	2	4	0	3	1	4	2	0	1	1	3	0	3	8	0	6	4	4	0	1	1	1	27	4	0	4	1	2	0	1	1	1	5
	195	1	8	0	2	1	1	2	0	2	1	3	0	2	1	1	2	0	2	9	1	10	6	11	0	1	2	1	27	4	1	3	4	4	0	1	2	1	5
	196	2	7	2	0	1	1	3	0	1	2	2	2	0	1	1	3	0	1	9	2	9	7	12	0	0	1	0	24	4	1	3	4	5	0	0	1	0	5
	197	1	5	1	0	1	3	1	0	3	1	3	1	0	1	3	1	0	2	6	1	14	8	8	0	2	3	1	18	4	1	5	5	4	0	1	3	1	5
	198	1	3	2	2	0	3	0	0	4	1	2	2	2	0	3	0	0	3	6	1	10	1	14	0	0	7	2	21	3	1	3	1	4	0	0	2	2	5
	199	1	7	1	2	1	3	1	0	3	1	3	1	1	1	3	1	0	2	7	1	8	11	8	0	1	3	1	18	4	1	4	5	4	0	1	1	1	5
	200	2	6	2	1	0	3	3	0	2	2	2	2	1	0	3	2	0	2	4	2	10	8	5	0	0	5	1	32	3	1	5	4	4	0	0	3	1	5
	201	0	8	2	1	1	2	4	0	2	0	3	2	1	1	2	3	0	2	4	2	6	9	10	0	1	2	0	22	2	1	3	5	4	0	1	2	0	5
	202	2	7	1	1	0	4	2	0	2	2	4	1	1	0	3	1	0	2	6	1	10	4	7	0	1	6	2	23	3	1	4	4	5	0	1	3	1	5
	203	2	10	2	0	1	3	3	0	2	2	3	2	0	1	3	2	0	2	6	0	10	10	4	0	1	3	1	25	3	0	4	5	3	0	1	2	1	5
	204	1	5	2	1	2	2	2	0	1	1	3	2	1	2	2	2	0	1	8	5	10	6	11	0	0	6	0	18	4	3	4	3	4	0	0	3	0	5
	205	0	4	1	0	0	3	2	0	3	0	3	1	0	0	2	1	0	2	3	1	13	8	16	1	1	4	1	26	3	1	5	3	5	1	1	2	1	5
	206	0	4	0	2	0	2	2	0	3	0	2	0	2	0	2	2	0	2	5	3	11	11	6	0	2	3	1	24	3	3	5	4	4	0	2	2	1	5
	207	2	7	0	1	1	1	2	0	2	2	3	0	1	1	1	2	0	2	5	1	9	3	9	0	0	1	2	20	4	1	4	2	4	0	0	1	1	4
	208	2	6	1	1	0	1	3	0	2	2	3	1	1	0	1	3	0	2	6	0	7	8	11	0	2	5	0	21	4	0	3	3	5	0	2	3	0	4
	209	1	3	1	1	1	2	4	0	3	1	2	1	1	1	2	3	0	3	5	0	13	9	8	0	1	4	2	23	3	0	5	5	3	0	1	2	1	5
	210	2	8	1	1	1	3	3	0	1	2	3	1	1	1	3	3	0	1	2	1	8	10	9	0	0	0	2	21	2	1	3	4	4	0	0	0	2	5
	211	2	5	0	1	1	2	2	0	1	2	2	0	1	1	1	2	0	1	9	0	9	6	12	0	0	7	1	24	4	0	5	4	5	0	0	4	1	5
	212	2	8	1	0	3	2	3	0	4	2	4	1	0	2	2	2	0	3	6	1	9	4	10	0	1	3	1	13	4	1	5	3	4	0	1	2	1	5
	213	1	9	1	0	2	1	4	0	2	1	3	1	0	2	1	3	0	2	5	0	8	5	9	0	1	0	0	23	4	0	3	3	4	0	1	0	0	5
	214	1	4	0	0	1	2	3	0	1	1	3	0	0	1	2	3	0	1	7	1	7	6	12	0	0	5	1	23	4	1	4	4	4	0	0	4	1	5
	215	0	8	0	1	2	1	3	0	5	0	3	0	1	2	1	2	0	4	8	0	10	4	8	0	0	4	0	20	3	0	5	3	5	0	0	3	0	5
	216	1	5	1	2	2	2	2	0	2	1	3	1	2	2	1	2	0	1	7	1	10	5	8	0	0	2	2	21	4	1	4	3	4	0	0	2	1	5
	217	0	4	2	0	1	4	1	0	3	0	1	2	0	1	3	1	0	2	7	0	10	6	12	1	2	5	1	27	4	0	4	3	4	1	2	3	1	5
	218	1	6	1	0	1	3	3	0	2	1	2	1	0	1	3	3	0	2	8	0	7	7	9	0	1	0	0	19	3	0	4	4	5	0	1	0	0	5
	219	2	8	0	2	1	3	4	0	4	2	3	0	2	1	3	3	0	3	3	1	11	9	11	0	1	2	1	30	2	1	4	5	4	0	1	2	1	5
	220	1	8	0	2	0	1	3	0	2	1	4	0	2	0	1	3	0	1	8	1	9	8	7	0	1	4	1	27	4	1	4	4	4	0	1	2	1	5
	221	2	5	0	2	0	2	4	0	3	2	2	0	2	0	1	3	0	3	6	2	11	8	10	0	0	5	0	19	3	2	3	2	4	0	0	3	0	4
	222	1	9	1	1	0	2	1	0	2	1	3	1	1	0	2	1	0	2	5	0	14	7	5	0	0	6	1	18	3	0	4	3	4	0	0	2	1	4
	223	2	11	1	0	2	2	4	0	3	2	4	1	0	1	1	3	0	3	6	0	10	7	11	0	0	3	1	21	3	0	4	5	4	0	0	2	1	5
	224	0	7	1	1	2	2	2	0	3	0	3	1	1	2	2	2	0	3	6	2	11	7	7	0	1	3	0	21	3	1	5	3	5	0	1	1	0	5
	225	1	6	0	3	1	2	3	0	4	1	4	0	2	1	2	2	0	3	8	0	7	3	10	0	1	1	0	15	4	0	2	2	4	0	1	1	0	5
	226	0	4	1	1	2	1	1	0	4	0	3	1	1	2	1	1	0	4	9	2	13	4	10	0	1	6	0	27	4	2	4	3	4	0	1	4	0	5
	227	1	9	0	2	2	3	2	0	2	1	4	0	2	1	2	2	0	2	3	2	10	9	11	0	0	6	1	26	2	1	3	4	5	0	0	4	1	5
	228	1	7	1	1	1	1	1	0	2	1	3	1	1	1	1	1	0	2	3	1	8	5	11	1	0	7	1	19	2	1	3	4	4	1	0	4	1	4
	229	2	8	0	1	1	1	3	0	0	2	4	0	1	1	1	2	0	0	9	0	13	6	14	0	1	2	2	19	4	0	4	5	5	0	1	2	2	5
	230	0	10	0	1	0	1	4	0	3	0	4	0	1	0	1	4	0	3	10	1	11	5	7	0	1	3	1	19	4	1	4	5	4	0	1	3	1	5
	231	2	11	0	2	0	3	4	0	3	2	4	0	2	0	3	3	0	2	6	2	11	6	10	0	1	4	1	19	3	2	4	3	4	0	1	2	1	5
	232	1	8	2	1	1	3	4	0	3	1	4	2	1	1	2	4	0	3	8	1	12	3	6	0	1	2	0	22	4	1	4	3	4	0	1	2	0	5
	233	1	6	1	1	1	5	4	0	3	1	4	1	1	1	3	3	0	3	7	1	8	9	15	0	1	5	0	15	3	1	4	5	5	0	1	2	0	4
	234	2	8	0	0	3	3	2	0	2	2	4	0	0	2	2	1	0	2	6	1	7	3	9	1	0	2	1	26	3	1	4	2	5	1	0	2	1	5
	235	2	7	0	1	1	2	2	0	2	2	3	0	1	1	2	2	0	2	4	2	17	5	8	0	1	7	1	24	3	2	5	2	5	0	1	4	1	5
	236	0	7	0	1	1	4	2	0	1	0	3	0	1	1	3	2	0	1	6	1	14	3	7	0	2	2	2	18	4	1	4	3	4	0	2	2	2	5
	237	0	6	1	1	1	1	3	0	2	0	4	1	1	1	1	3	0	2	9	1	9	3	14	0	1	4	1	27	4	1	3	2	5	0	1	3	1	5
	238	2	7	1	2	1	0	1	0	3	2	2	1	2	1	0	1	0	3	3	3	7	5	9	0	0	7	1	22	2	3	3	2	5	0	0	3	1	5
	239	2	6	0	1	2	2	2	0	2	2	3	0	1	2	1	2	0	2	6	1	10	6	9	0	0	5	2	22	3	1	4	3	5	0	0	3	2	5
	240	0	6	0	2	0	1	2	0	4	0	3	0	2	0	1	2	0	4	6	1	11	9	11	0	0	0	2	20	3	1	4	5	4	0	0	0	2	5
	241	0	8	1	0	2	2	1	0	3	0	4	1	0	2	1	1	0	3	3	0	12	7	12	0	1	3	0	25	2	0	3	3	5	0	1	2	0	5
	242	1	7	0	0	1	3	2	0	2	1	4	0	0	1	2	2	0	2	7	1	7	5	7	0	1	3	1	28	3	1	3	4	4	0	1	2	1	5
	243	2	6	0	1	0	2	3	0	4	2	4	0	1	0	1	3	0	3	6	2	10	9	11	0	0	3	2	22	3	2	4	3	5	0	0	2	2	5
	244	1	4	1	1	1	6	3	0	3	1	3	1	1	1	3	2	0	2	9	1	7	5	16	0	1	4	2	19	4	1	3	4	5	0	1	1	2	5
	245	1	7	0	1	1	0	2	0	4	1	3	0	1	1	0	1	0	3	7	2	12	7	9	1	1	1	1	17	4	2	3	3	5	1	1	1	1	5
	246	1	9	0	1	1	3	1	0	1	1	3	0	1	1	2	1	0	1	8	1	12	8	7	0	2	5	1	29	4	1	5	4	5	0	2	2	1	5
	247	0	4	0	0	2	2	1	0	4	0	3	0	0	2	2	1	0	3	6	1	11	1	13	0	0	2	3	23	3	1	3	1	4	0	0	2	2	5
	248	1	12	1	2	2	3	2	0	2	1	4	1	2	2	2	2	0	2	7	0	8	6	4	1	0	2	3	24	3	0	4	3	2	1	0	2	2	5
	249	1	4	1	1	3	2	4	0	2	1	2	1	1	2	2	3	0	2	7	1	6	9	10	0	1	4	1	25	4	1	3	4	5	0	1	4	1	5
	250	2	6	1	2	0	2	3	0	2	2	3	1	2	0	2	2	0	2	8	1	12	6	11	0	1	4	1	20	3	1	4	4	5	0	1	3	1	5
	251	0	5	1	1	1	1	1	0	3	0	3	1	1	1	1	1	0	3	6	2	11	6	10	0	0	4	0	19	4	2	5	4	4	0	0	2	0	5
	252	2	8	0	0	0	3	4	0	3	2	4	0	0	0	2	3	0	3	6	2	10	7	7	0	1	2	0	25	4	2	4	5	5	0	1	2	0	5
	253	0	6	0	1	2	4	3	0	4	0	4	0	1	2	3	2	0	3	7	2	11	4	4	0	1	2	1	24	3	2	4	2	3	0	1	2	1	5
	254	1	6	0	0	1	3	2	0	4	1	3	0	0	1	3	2	0	3	8	2	9	12	11	0	0	3	0	19	4	2	3	4	4	0	0	2	0	5
	255	2	8	0	1	1	4	1	0	3	2	4	0	1	1	2	1	0	3	6	2	16	3	11	0	2	3	3	23	3	1	4	3	5	0	2	2	2	5
	256	0	4	2	1	2	1	2	0	3	0	3	2	1	2	1	2	0	2	9	1	10	11	10	0	1	5	1	20	4	1	5	5	4	0	1	3	1	5
	257	0	9	2	1	2	1	4	0	3	0	3	2	1	2	1	3	0	3	5	0	12	8	9	0	1	5	1	21	4	0	4	3	4	0	1	2	1	5
	258	2	4	1	1	1	3	3	0	3	2	3	1	1	1	3	3	0	3	4	0	11	4	7	1	1	3	1	19	2	0	5	3	3	1	1	3	1	5
	259	2	9	1	2	1	2	2	0	1	2	4	1	2	1	2	2	0	1	8	0	10	4	9	0	1	2	1	23	3	0	4	3	4	0	1	2	1	5
	260	1	11	0	1	3	5	1	0	4	1	4	0	1	2	3	1	0	3	6	2	7	14	10	0	1	3	1	25	4	2	4	5	4	0	1	2	1	5
	261	1	7	0	1	1	4	2	0	2	1	4	0	1	1	3	1	0	2	3	1	10	6	11	0	0	2	0	15	2	1	5	3	4	0	0	2	0	5
	262	0	8	1	2	1	1	1	0	2	0	3	1	2	1	1	1	0	2	4	0	10	7	13	0	0	1	1	26	2	0	3	3	5	0	0	1	1	5
	263	1	6	0	1	1	3	2	0	1	1	3	0	1	1	3	2	0	1	9	1	12	7	11	1	1	4	1	22	4	1	4	5	4	1	1	3	1	5
	264	2	4	0	1	1	2	1	0	5	2	1	0	1	1	2	1	0	4	4	1	8	6	9	0	0	6	3	19	3	1	5	3	5	0	0	3	3	4
	265	2	9	0	1	1	2	4	0	3	2	4	0	1	1	2	3	0	3	5	1	9	8	8	0	1	4	1	20	1	1	4	4	4	0	1	3	1	5
	266	1	8	0	1	0	3	2	0	3	1	3	0	1	0	3	2	0	3	9	3	6	4	12	0	0	5	2	22	4	1	4	3	5	0	0	3	2	5
	267	1	6	0	2	0	1	3	0	3	1	2	0	1	0	1	2	0	3	8	4	11	5	11	0	0	3	1	20	4	2	3	2	4	0	0	3	1	5
	268	0	8	1	0	1	1	3	0	3	0	4	1	0	1	1	3	0	2	8	1	8	6	10	0	0	5	1	18	4	1	3	4	4	0	0	2	1	5
	269	0	13	1	1	1	2	2	0	2	0	3	1	1	1	2	2	0	2	3	1	11	5	7	1	1	5	2	23	3	1	5	3	5	1	1	3	2	5
	270	1	7	0	3	0	3	2	0	2	1	4	0	2	0	3	2	0	2	7	2	7	8	9	0	0	3	0	24	3	2	5	4	5	0	0	3	0	5
	271	1	7	0	2	0	3	2	0	4	1	2	0	1	0	2	2	0	3	7	1	9	6	10	0	1	3	1	23	3	1	4	5	3	0	1	2	1	5
	272	1	6	1	0	0	3	1	0	5	1	3	1	0	0	2	1	0	3	3	2	13	8	11	0	1	3	0	20	2	2	5	4	4	0	1	2	0	5
	273	0	7	0	3	2	1	3	0	3	0	3	0	2	2	1	2	0	3	4	1	13	10	13	1	0	1	1	13	4	1	4	4	5	1	0	1	1	5
	274	1	3	2	1	0	0	4	0	4	1	2	2	1	0	0	3	0	4	4	1	6	7	14	0	0	3	1	25	3	1	4	4	5	0	0	3	1	5
	275	1	6	0	2	0	3	2	0	5	1	3	0	2	0	3	2	0	3	6	2	11	6	10	0	1	2	0	24	3	1	4	4	4	0	1	1	0	5
	276	1	7	0	1	2	4	2	0	3	1	4	0	1	1	2	1	0	3	4	1	11	6	13	0	1	8	0	21	3	1	4	4	4	0	1	4	0	5
	277	1	8	1	1	1	4	3	0	2	1	4	1	1	1	2	3	0	2	4	3	8	6	5	0	1	5	0	14	2	3	4	4	3	0	1	4	0	4
	278	0	6	2	1	1	2	0	0	4	0	3	2	1	1	2	0	0	4	4	2	11	6	11	0	0	4	1	26	3	2	4	3	4	0	0	3	1	5
	279	1	7	0	3	0	4	4	0	4	1	3	0	2	0	3	3	0	3	7	0	9	9	9	0	1	2	2	20	3	0	4	4	5	0	1	2	1	5
	280	1	5	2	0	0	0	1	0	2	1	3	2	0	0	0	1	0	2	5	0	9	8	7	0	1	2	2	23	2	0	4	3	3	0	1	2	2	5
	281	1	4	1	1	2	2	1	0	1	1	3	1	1	2	2	1	0	1	5	1	8	6	3	0	0	4	2	19	3	1	4	3	2	0	0	4	2	5
	282	1	7	0	1	2	4	2	0	2	1	3	0	1	2	3	2	0	2	7	1	10	7	8	0	1	8	1	21	4	1	4	4	5	0	1	4	1	5
	283	2	10	2	1	1	4	1	0	1	2	4	2	1	1	2	1	0	1	10	1	12	7	9	0	1	4	1	22	4	1	4	3	4	0	1	3	1	5
	284	1	5	1	0	2	5	3	0	2	1	3	1	0	2	3	3	0	2	7	2	13	11	8	0	1	4	1	24	3	2	4	3	5	0	1	3	1	5
	285	0	9	1	2	0	1	5	0	4	0	4	1	2	0	1	4	0	3	2	4	9	3	7	0	1	2	3	20	1	2	4	2	5	0	1	1	2	5
	286	0	7	1	1	1	3	1	0	4	0	3	1	1	1	2	1	0	3	6	0	4	7	11	0	1	0	1	16	3	0	3	4	5	0	1	0	1	5
	287	2	8	1	1	0	1	2	0	2	2	3	1	1	0	1	2	0	2	9	1	10	10	10	0	1	2	0	23	4	1	3	4	4	0	1	2	0	5
	288	0	6	1	0	0	3	2	0	2	0	3	1	0	0	3	2	0	2	7	0	9	6	8	0	2	4	0	24	3	0	4	3	4	0	2	3	0	5
	289	1	5	0	0	2	4	3	0	3	1	2	0	0	2	3	3	0	2	5	3	15	3	8	0	0	3	1	22	3	2	4	3	5	0	0	3	1	5
	290	1	8	2	0	2	3	3	0	1	1	4	2	0	2	2	3	0	1	8	2	9	10	8	0	1	2	2	21	4	2	4	4	5	0	1	1	2	5
	291	1	10	0	1	1	2	1	0	3	1	4	0	1	1	2	1	0	3	5	1	11	8	7	0	1	3	0	27	3	1	4	3	4	0	1	2	0	5
	292	1	8	0	1	1	3	1	0	4	1	4	0	1	1	2	1	0	4	4	2	5	5	11	0	1	4	0	25	3	2	3	4	4	0	1	2	0	5
	293	2	5	1	0	0	2	2	0	3	2	3	1	0	0	1	2	0	3	4	2	5	3	7	0	1	3	1	19	3	2	4	2	4	0	1	2	1	4
	294	1	6	1	1	0	2	3	0	2	1	4	1	1	0	1	3	0	2	6	1	12	9	10	0	1	4	1	18	3	1	4	5	5	0	1	2	1	5
	295	0	5	0	1	0	3	4	0	2	0	2	0	1	0	2	3	0	2	7	0	11	6	10	0	1	6	2	14	3	0	4	3	4	0	1	4	2	5
	296	2	9	0	1	2	4	3	0	3	2	3	0	1	2	3	2	0	2	7	1	7	7	13	0	1	1	1	22	4	1	4	3	4	0	1	1	1	5
	297	1	8	1	1	1	3	2	0	3	1	4	1	1	1	2	2	0	2	3	0	10	3	8	0	1	6	1	17	3	0	4	2	4	0	1	3	1	5
	298	1	3	2	1	0	1	3	0	1	1	2	2	1	0	1	3	0	1	8	2	10	1	11	0	1	4	2	20	4	2	4	1	4	0	1	3	1	5
	299	1	11	0	1	0	3	4	0	3	1	4	0	1	0	3	4	0	3	6	1	15	3	9	0	0	2	1	19	4	1	4	3	5	0	0	2	1	5
	300	2	5	1	1	2	3	2	0	3	2	3	1	1	2	3	2	0	3	8	1	8	7	6	0	1	2	2	20	4	1	5	4	5	0	1	2	2	5
	301	0	5	2	1	1	1	2	0	4	0	3	2	1	1	1	2	0	3	8	1	9	4	6	0	1	3	0	27	4	1	4	2	4	0	1	2	0	5
	302	0	10	2	2	2	2	2	0	6	0	4	2	2	1	2	2	0	4	4	1	14	9	11	0	1	7	1	22	2	1	4	2	5	0	1	3	1	5
	303	1	7	0	1	0	3	3	0	4	1	4	0	1	0	2	3	0	4	10	0	10	7	13	0	1	2	2	22	4	0	4	3	5	0	1	1	2	5
	304	1	3	2	1	2	3	4	0	2	1	3	2	1	1	2	3	0	1	6	0	8	5	14	0	1	3	1	17	3	0	4	2	4	0	1	3	1	5
	305	1	10	0	0	3	3	2	0	3	1	4	0	0	2	2	2	0	3	8	1	11	4	8	0	1	6	2	27	4	1	4	2	4	0	1	2	2	5
	306	2	5	1	0	0	2	3	0	2	2	3	1	0	0	1	3	0	2	5	1	15	5	6	0	1	3	0	31	3	1	4	3	5	0	1	2	0	5
	307	2	2	2	0	2	4	5	0	3	2	1	2	0	2	3	4	0	3	6	1	9	8	10	0	1	2	1	24	4	1	4	4	5	0	1	2	1	5
	308	2	7	1	0	1	3	2	0	5	2	3	1	0	1	2	2	0	3	5	0	9	7	7	0	1	2	1	20	3	0	3	4	5	0	1	2	1	5
	309	0	12	0	1	1	1	5	0	3	0	4	0	1	1	1	4	0	3	6	1	13	5	8	0	2	4	0	23	3	1	4	4	4	0	2	2	0	5
	310	1	3	0	1	0	3	2	0	2	1	2	0	1	0	2	2	0	2	5	4	13	3	13	0	0	3	2	22	3	3	4	1	5	0	0	2	2	5
	311	1	7	0	2	2	1	2	0	2	1	3	0	2	2	1	2	0	2	2	2	7	6	10	0	2	3	2	25	2	2	3	3	4	0	2	2	2	5
	312	2	9	1	0	0	2	5	0	4	2	3	1	0	0	2	4	0	3	6	0	5	9	10	0	0	4	0	22	3	0	2	4	5	0	0	2	0	5
	313	1	7	1	1	1	4	2	0	2	1	4	1	1	1	3	2	0	1	4	2	9	5	16	0	2	7	0	27	2	1	4	3	5	0	2	4	0	5
	314	0	10	0	1	1	1	4	0	2	0	4	0	1	1	1	4	0	2	5	1	9	6	8	0	0	4	2	22	3	1	3	3	3	0	0	3	2	5
	315	1	7	1	1	2	1	4	0	1	1	3	1	1	1	1	3	0	1	4	0	9	9	13	0	3	3	2	23	3	0	5	3	5	0	2	2	1	4
	316	0	8	0	0	1	4	3	0	2	0	3	0	0	1	3	2	0	2	4	2	14	8	12	0	0	3	1	13	4	2	4	4	5	0	0	2	1	5
	317	1	6	1	1	3	0	4	0	5	1	3	1	1	2	0	3	0	4	5	1	11	8	8	0	1	3	2	17	3	1	5	4	4	0	1	2	2	5
	318	0	3	1	2	0	4	3	0	0	0	2	1	2	0	3	3	0	0	10	1	8	7	9	0	1	3	1	23	4	1	4	4	4	0	1	1	1	5
	319	1	9	1	2	0	3	4	0	3	1	4	1	2	0	2	3	0	3	4	1	12	7	8	0	1	3	1	16	2	1	5	3	4	0	1	2	1	5
	320	2	5	1	1	0	3	5	0	0	2	3	1	1	0	2	4	0	0	7	0	8	7	11	0	0	5	2	19	4	0	4	4	5	0	0	3	2	5
	321	0	9	0	2	1	1	4	0	2	0	3	0	2	1	1	3	0	2	6	0	7	10	13	0	1	5	1	30	3	0	4	5	4	0	1	2	1	5
	322	0	3	1	1	1	4	2	0	2	0	2	1	1	1	3	2	0	2	4	2	11	7	9	0	0	7	2	18	2	1	5	3	4	0	0	3	2	5
	323	1	11	1	1	1	3	3	0	5	1	4	1	1	1	3	3	0	4	7	0	10	2	15	0	1	6	4	20	4	0	3	2	5	0	1	2	2	5
	324	0	7	2	0	3	3	3	0	4	0	3	2	0	2	3	3	0	3	8	1	13	8	7	0	1	3	2	11	4	1	4	3	4	0	1	1	2	4
	325	0	9	0	1	1	3	4	0	1	0	4	0	1	1	3	3	0	1	7	2	7	7	11	0	0	2	3	20	4	1	3	3	4	0	0	2	3	5
	326	1	6	1	2	3	2	2	0	3	1	3	1	2	2	2	2	0	3	6	0	7	9	11	0	0	5	2	22	4	0	4	3	5	0	0	3	1	5
	327	2	8	1	1	1	3	1	0	3	2	4	1	1	1	2	1	0	3	5	1	5	6	9	0	2	4	1	31	3	1	2	4	5	0	2	3	1	5
	328	0	8	2	1	1	1	1	0	2	0	3	2	1	1	1	1	0	2	6	0	10	5	7	0	1	5	0	24	3	0	5	3	4	0	1	2	0	5
	329	2	2	2	0	2	3	2	0	2	2	1	2	0	1	2	2	0	2	7	2	13	10	12	0	1	2	1	23	4	2	4	3	5	0	1	1	1	5
	330	0	5	0	1	2	3	3	0	4	0	3	0	1	2	1	3	0	3	6	1	11	2	13	0	1	5	3	22	3	1	4	2	4	0	1	3	2	5
	331	1	8	1	3	2	2	4	0	3	1	4	1	2	2	2	3	0	3	4	3	14	5	10	0	0	2	2	20	2	2	5	2	4	0	0	2	2	5
	332	2	6	0	1	1	3	2	0	3	2	3	0	1	1	2	2	0	2	6	3	12	11	10	0	0	4	1	25	4	2	4	5	5	0	0	3	1	5
	333	2	5	1	0	1	0	3	0	3	2	4	1	0	1	0	3	0	2	5	1	7	9	12	0	1	5	0	17	2	1	3	5	4	0	1	1	0	4
	334	1	4	0	2	0	2	2	0	4	1	2	0	2	0	2	2	0	3	3	3	7	8	8	0	2	5	0	22	2	2	3	4	5	0	2	3	0	5
	335	1	10	1	0	2	1	2	0	1	1	4	1	0	2	1	2	0	1	6	2	6	11	12	0	1	5	2	23	4	2	3	4	5	0	1	2	2	5
	336	2	6	0	0	1	3	2	0	3	2	2	0	0	1	3	2	0	3	4	1	15	11	6	0	1	5	1	17	3	1	4	4	4	0	1	2	1	5
	337	2	7	1	1	1	4	3	0	3	2	3	1	1	1	3	2	0	3	8	2	10	6	9	0	1	4	1	20	3	2	4	3	5	0	1	2	1	5
	338	1	5	1	0	1	1	1	0	3	1	3	1	0	1	1	1	0	3	6	0	10	4	11	0	0	5	1	24	3	0	4	3	4	0	0	2	1	5
	339	1	6	0	1	2	3	1	0	2	1	2	0	1	2	3	1	0	1	4	0	11	9	4	0	0	2	0	19	2	0	5	4	3	0	0	2	0	4
	340	1	8	1	2	1	4	4	0	3	1	4	1	2	1	3	3	0	3	5	0	12	6	16	0	1	4	0	25	3	0	5	4	5	0	1	2	0	5
	341	1	6	1	1	1	4	2	0	4	1	3	1	1	1	3	2	0	2	2	1	7	6	8	0	1	3	1	13	1	1	4	4	4	0	1	2	1	4
	342	0	8	2	2	0	2	3	0	3	0	3	2	2	0	2	3	0	2	7	2	11	9	10	0	0	5	0	18	4	2	4	4	4	0	0	2	0	5
	343	1	11	1	1	0	4	2	0	3	1	4	1	1	0	3	2	0	3	9	4	13	9	11	1	0	5	2	18	3	2	3	3	5	1	0	3	2	5
	344	2	8	0	2	1	4	2	0	5	2	4	0	2	1	3	2	0	3	5	1	9	8	9	0	1	3	2	17	3	1	3	3	5	0	1	2	2	5
	345	0	8	0	1	1	1	2	0	2	0	4	0	1	1	1	2	0	1	9	0	12	6	9	0	0	4	2	25	4	0	4	3	5	0	0	3	1	5
	346	1	8	0	1	1	3	3	0	4	1	4	0	1	1	3	2	0	3	7	1	11	7	8	0	0	2	0	26	3	1	4	3	4	0	0	2	0	5
	347	0	6	0	2	2	2	1	0	2	0	3	0	2	2	2	1	0	2	6	0	11	4	8	0	0	4	0	23	4	0	4	3	5	0	0	2	0	4
	348	1	4	1	2	1	2	3	0	1	1	3	1	1	1	2	3	0	1	9	2	10	7	14	0	0	4	0	20	4	1	4	3	5	0	0	3	0	5
	349	1	3	1	1	0	1	4	0	3	1	2	1	1	0	1	3	0	3	3	0	11	7	13	0	1	3	0	24	2	0	4	4	5	0	1	2	0	5
	350	2	6	0	0	1	5	3	0	4	2	3	0	0	1	3	3	0	3	9	0	10	6	11	0	0	3	1	15	4	0	3	3	4	0	0	2	1	4
	351	1	6	0	1	2	1	2	0	1	1	3	0	1	2	1	2	0	1	6	0	13	9	13	0	0	4	0	21	2	0	4	5	4	0	0	3	0	5
	352	2	6	0	2	0	2	2	0	1	2	4	0	2	0	1	2	0	1	5	3	8	12	10	0	1	0	2	22	2	3	4	4	5	0	1	0	2	5
	353	1	7	0	2	1	2	2	0	1	1	2	0	1	1	2	1	0	1	7	1	11	6	10	0	0	3	1	22	4	1	5	4	5	0	0	2	1	5
	354	1	2	1	1	1	3	1	0	6	1	2	1	1	1	3	1	0	4	7	2	7	8	12	0	0	3	1	25	4	2	4	4	5	0	0	2	1	5
	355	1	9	2	2	0	2	2	0	3	1	4	2	2	0	2	2	0	3	2	0	12	7	6	0	0	2	0	19	2	0	4	5	3	0	0	2	0	5
	356	1	7	0	1	1	3	2	0	2	1	2	0	1	1	3	2	0	2	6	0	11	7	7	0	0	3	1	26	4	0	5	3	5	0	0	3	1	5
	357	1	5	1	2	0	2	2	0	3	1	4	1	2	0	2	2	0	2	10	2	6	6	5	0	1	3	2	26	4	1	3	2	3	0	1	2	2	5
	358	0	10	1	2	2	2	3	0	5	0	4	1	2	2	2	3	0	4	5	1	13	8	6	0	0	3	0	22	3	1	4	3	3	0	0	3	0	5
	359	1	10	2	0	1	2	3	0	3	1	3	2	0	1	2	3	0	3	6	1	6	8	13	0	0	2	1	21	3	1	2	4	5	0	0	2	1	5
	360	1	10	1	1	1	3	1	0	2	1	4	1	1	1	2	1	0	2	6	3	15	5	14	0	1	1	1	18	4	3	4	2	5	0	1	1	1	5
	361	0	5	0	2	1	1	2	0	2	0	2	0	2	1	1	2	0	2	2	1	8	7	7	0	2	3	1	26	2	1	4	4	3	0	2	2	1	5
	362	1	9	2	1	0	2	3	0	3	1	2	2	1	0	2	3	0	3	7	2	12	8	6	0	0	6	1	26	4	2	4	4	3	0	0	3	1	5
	363	2	4	0	1	2	2	0	0	2	2	2	0	1	2	2	0	0	2	8	1	11	8	12	0	0	5	3	22	3	1	3	3	5	0	0	2	2	5
	364	1	8	0	1	0	2	2	0	4	1	3	0	1	0	2	2	0	4	7	0	5	8	10	0	1	4	1	26	4	0	4	3	5	0	1	3	1	5
	365	1	10	0	0	1	1	3	0	2	1	4	0	0	1	1	2	0	2	8	2	8	8	8	0	1	6	2	24	4	2	4	5	4	0	1	3	2	5
	366	1	6	1	0	0	2	3	0	4	1	3	1	0	0	1	3	0	3	6	3	8	5	6	0	0	2	1	19	3	3	4	3	3	0	0	2	1	5
	367	1	4	0	2	0	0	5	0	6	1	2	0	2	0	0	4	0	4	6	0	8	7	13	0	1	1	0	23	2	0	3	5	4	0	1	1	0	5
	368	1	5	2	1	1	5	1	0	2	1	3	2	1	1	3	1	0	2	5	1	5	7	11	0	0	2	1	20	3	1	3	4	4	0	0	2	1	5
	369	2	6	2	0	1	3	3	0	4	2	2	2	0	1	2	2	0	4	5	0	7	4	10	0	1	10	2	25	3	0	4	3	4	0	1	4	1	5
	370	1	4	2	1	0	4	2	0	3	1	3	2	1	0	2	2	0	3	5	2	12	8	7	0	0	3	1	22	3	2	3	4	5	0	0	2	1	5
	371	2	5	1	0	0	2	1	0	1	2	2	1	0	0	2	1	0	1	5	1	8	5	12	0	1	4	0	18	3	1	3	4	5	0	1	2	0	5
	372	0	7	0	1	1	2	1	0	3	0	3	0	1	1	2	1	0	3	4	1	13	6	11	0	1	5	1	22	3	1	5	3	5	0	1	4	1	5
	373	1	4	0	0	2	4	0	0	0	1	3	0	0	2	3	0	0	0	9	0	12	4	8	0	0	4	0	21	4	0	4	3	4	0	0	2	0	5
	374	0	9	0	0	1	1	3	0	3	0	3	0	0	1	1	3	0	3	4	2	9	5	9	0	1	2	1	26	2	2	4	4	4	0	1	2	1	5
	375	0	7	1	1	2	1	0	0	2	0	3	1	1	2	1	0	0	2	8	1	12	7	13	0	2	1	1	24	3	1	5	5	4	0	2	1	1	5
	376	2	10	1	1	2	3	2	0	1	2	4	1	1	2	3	2	0	1	8	2	11	6	9	0	2	2	2	18	4	2	3	3	4	0	2	2	2	4
	377	2	8	1	1	0	3	2	0	3	2	4	1	1	0	2	2	0	3	8	0	13	7	5	0	1	3	1	21	4	0	3	3	4	0	1	2	1	5
	378	1	7	1	0	1	4	0	0	4	1	4	1	0	1	3	0	0	3	5	1	6	8	9	1	1	3	0	14	4	1	3	4	5	1	1	3	0	4
	379	1	7	1	0	0	3	1	0	1	1	4	1	0	0	2	1	0	1	5	0	10	1	14	0	0	7	0	22	2	0	4	1	5	0	0	3	0	5
	380	0	5	2	2	2	2	5	0	3	0	3	2	2	2	2	4	0	3	10	1	11	7	8	0	2	2	2	19	4	1	3	3	4	0	2	1	2	5
	381	2	9	0	1	2	2	3	0	2	2	4	0	1	2	2	2	0	1	8	1	5	13	12	0	0	2	2	14	4	1	3	5	5	0	0	2	2	5
	382	2	7	1	2	1	1	2	0	1	2	4	1	2	1	1	2	0	1	6	1	9	7	9	0	0	1	0	20	4	1	4	5	4	0	0	1	0	5
	383	1	6	1	1	0	3	1	0	5	1	4	1	1	0	2	1	0	4	4	0	11	2	12	0	0	4	0	20	1	0	4	2	4	0	0	3	0	5
	384	1	9	0	1	2	2	2	0	3	1	3	0	1	2	2	2	0	3	7	1	11	5	8	0	2	2	0	18	3	1	3	3	4	0	2	2	0	5
	385	1	5	0	2	0	2	4	0	4	1	2	0	2	0	2	4	0	3	11	2	6	8	8	0	1	4	1	18	4	1	3	4	4	0	1	2	1	5
	386	0	6	2	3	2	2	2	0	3	0	3	2	2	2	2	2	0	3	8	1	10	6	9	0	0	5	1	23	3	1	4	5	5	0	0	3	1	5
	387	1	6	1	0	0	4	2	0	6	1	3	1	0	0	2	1	0	4	9	2	14	5	7	0	0	6	0	27	4	2	5	3	4	0	0	2	0	5
	388	2	5	2	1	1	4	4	0	2	2	3	2	1	1	3	3	0	2	8	3	9	7	9	0	2	7	2	22	4	3	3	5	5	0	2	2	2	5
	389	0	8	0	1	0	3	1	0	4	0	4	0	1	0	2	1	0	3	6	2	11	4	12	0	0	5	0	19	4	2	4	3	5	0	0	3	0	5
	390	1	6	2	0	3	1	3	0	4	1	3	2	0	2	1	3	0	3	6	1	6	7	8	0	0	3	3	20	4	1	3	4	4	0	0	2	3	5
	391	1	6	2	0	1	1	4	0	4	1	2	2	0	1	1	3	0	3	7	2	9	7	9	0	0	4	1	23	4	2	4	4	4	0	0	3	1	5
	392	1	8	1	0	0	2	2	0	4	1	3	1	0	0	2	2	0	3	6	2	10	5	12	1	0	1	2	17	4	2	4	4	5	1	0	1	1	5
	393	2	6	2	2	0	2	3	0	1	2	3	2	2	0	2	2	0	1	6	0	9	7	11	0	2	3	0	16	3	0	3	4	5	0	2	1	0	5
	394	0	7	1	0	1	1	2	0	2	0	3	1	0	1	1	2	0	2	12	2	10	11	11	0	1	5	1	22	4	1	3	4	4	0	1	3	1	5
	395	1	6	1	3	0	2	2	0	4	1	4	1	2	0	2	1	0	2	3	0	9	3	9	0	1	3	0	26	2	0	4	2	4	0	1	3	0	5
	396	1	5	1	2	2	1	1	0	5	1	4	1	2	2	1	1	0	4	5	1	17	4	6	0	1	4	0	19	3	1	4	3	4	0	1	3	0	5
	397	0	10	0	2	2	3	2	0	3	0	4	0	2	2	3	2	0	2	1	1	13	9	5	0	2	4	0	20	1	1	4	5	4	0	2	4	0	5
	398	0	4	1	2	0	4	3	0	2	0	2	1	2	0	3	2	0	2	5	0	7	6	12	0	2	5	2	23	2	0	4	4	5	0	2	2	2	5
	399	0	6	1	1	1	2	4	0	5	0	3	1	1	1	2	3	0	3	5	3	9	6	7	0	0	2	1	19	4	1	3	5	4	0	0	2	1	5
	400	1	10	0	1	0	4	3	0	2	1	3	0	1	0	2	3	0	2	6	4	12	3	9	0	1	4	0	24	3	3	5	2	5	0	1	3	0	5
	401	0	4	1	0	1	4	2	0	2	0	2	1	0	1	3	2	0	2	8	1	7	4	8	0	0	3	1	15	4	1	3	2	5	0	0	2	1	5
	402	0	8	0	2	1	2	1	0	3	0	4	0	1	1	1	1	0	3	7	1	15	7	10	0	0	5	0	24	4	1	4	2	4	0	0	3	0	5
	403	1	8	0	0	1	5	3	0	5	1	4	0	0	1	3	2	0	4	6	1	5	3	9	1	0	1	1	22	4	1	3	2	3	1	0	1	1	4
	404	1	5	1	1	1	1	4	0	4	1	4	1	1	1	1	3	0	4	4	1	9	8	10	0	0	4	2	22	3	1	3	5	4	0	0	2	2	5
	405	1	3	0	0	1	2	3	0	5	1	3	0	0	1	2	2	0	4	5	2	11	6	11	0	0	3	3	24	2	2	5	4	5	0	0	1	2	5
	406	1	6	0	0	0	3	4	0	1	1	3	0	0	0	3	4	0	1	5	0	9	10	16	0	2	5	0	19	2	0	4	4	5	0	2	2	0	5
	407	0	8	0	1	0	2	2	0	4	0	2	0	1	0	1	2	0	4	7	1	11	7	12	0	2	3	2	26	2	1	4	3	5	0	2	3	2	5
	408	0	8	0	0	1	1	2	0	0	0	4	0	0	1	1	2	0	0	4	1	11	4	9	1	2	4	2	21	3	1	4	3	5	1	2	3	2	5
	409	1	7	0	0	2	3	2	0	3	1	3	0	0	2	2	2	0	3	6	1	10	3	9	0	0	3	2	27	2	1	4	2	4	0	0	3	2	5
	410	1	7	1	1	1	4	1	0	1	1	3	1	1	1	3	1	0	1	8	2	8	8	12	0	1	6	4	16	4	2	5	3	5	0	1	2	1	4
	411	1	5	1	2	1	4	1	0	4	1	3	1	2	1	3	1	0	4	7	1	9	6	7	1	1	2	2	25	3	1	4	3	3	1	1	1	1	5
	412	1	10	0	0	1	5	3	0	1	1	4	0	0	1	2	2	0	1	7	0	4	7	6	0	1	2	1	15	4	0	2	3	4	0	1	1	1	5
	413	0	7	1	1	0	3	2	0	3	0	4	1	1	0	2	2	0	3	8	0	8	6	10	0	1	5	0	23	4	0	3	3	4	0	1	3	0	5
	414	1	6	1	1	2	3	4	0	3	1	3	1	1	2	2	3	0	3	4	2	17	10	11	0	0	3	0	18	3	2	4	5	5	0	0	3	0	5
	415	1	8	1	1	1	2	2	0	4	1	4	1	1	1	2	2	0	3	4	0	9	4	8	0	1	4	2	21	2	0	4	3	3	0	1	3	2	5
	416	0	7	0	0	1	1	3	0	3	0	2	0	0	1	1	3	0	3	5	0	12	7	12	0	0	3	0	25	3	0	4	4	4	0	0	1	0	5
	417	0	8	1	1	1	2	3	0	3	0	3	1	1	1	2	2	0	2	6	0	12	6	13	0	0	2	2	16	3	0	3	3	5	0	0	2	2	5
	418	1	11	0	1	0	1	2	0	4	1	4	0	1	0	1	2	0	3	8	1	11	9	10	0	1	1	1	22	3	1	4	4	4	0	1	1	1	5
	419	0	6	2	1	1	0	1	0	4	0	3	2	1	1	0	1	0	3	6	1	10	8	12	0	0	3	1	15	3	1	4	3	4	0	0	3	1	5
	420	1	11	0	0	1	4	2	0	3	1	4	0	0	1	2	2	0	3	5	1	10	7	7	0	0	4	1	21	2	1	3	3	4	0	0	4	1	5
	421	1	6	2	0	0	2	1	0	1	1	3	2	0	0	2	1	0	1	7	1	8	11	10	0	0	4	0	22	4	1	3	4	4	0	0	2	0	5
	422	0	5	0	1	1	4	1	0	2	0	3	0	1	1	2	1	0	2	6	1	8	9	9	0	0	5	0	22	3	1	3	5	4	0	0	3	0	5
	423	1	8	0	1	1	4	2	0	2	1	4	0	1	1	2	2	0	2	7	2	10	5	6	0	1	3	0	18	4	1	4	3	4	0	1	2	0	5
	424	0	7	1	0	1	2	2	0	3	0	3	1	0	1	2	2	0	2	6	2	13	1	9	0	0	0	1	24	4	2	4	1	4	0	0	0	1	5
	425	1	6	1	1	1	0	3	0	5	1	4	1	1	1	0	3	0	4	6	1	11	5	9	0	0	1	1	23	4	1	3	3	4	0	0	1	1	5
	426	2	4	1	1	2	5	1	0	3	2	3	1	1	2	3	1	0	2	6	4	14	3	12	0	0	2	0	26	2	3	4	3	4	0	0	1	0	5
	427	1	6	1	1	3	5	2	0	2	1	3	1	1	2	3	2	0	2	5	0	10	8	13	1	2	5	0	19	4	0	4	4	4	1	2	4	0	5
	428	0	7	0	1	2	3	1	0	4	0	4	0	1	2	2	1	0	4	3	1	8	6	9	0	1	4	1	20	2	1	3	3	5	0	1	3	1	5
	429	2	9	0	3	2	4	2	0	3	2	4	0	2	2	3	1	0	2	9	1	9	12	5	0	1	2	1	22	4	1	4	4	3	0	1	2	1	5
	430	0	4	2	3	0	1	2	0	3	0	3	2	2	0	1	2	0	2	8	0	12	6	9	0	1	2	2	29	4	0	5	3	4	0	1	2	1	5
	431	1	7	0	0	1	4	1	0	3	1	4	0	0	1	3	1	0	3	7	0	12	3	11	0	1	5	1	15	3	0	5	3	5	0	1	2	1	5
	432	0	7	0	2	1	3	2	0	3	0	4	0	2	1	2	2	0	3	10	4	13	11	11	0	0	6	1	24	4	3	4	4	5	0	0	4	1	5
	433	1	6	0	1	1	4	3	0	2	1	4	0	1	1	3	3	0	2	5	0	9	4	10	1	2	2	2	19	4	0	4	3	5	1	2	1	1	4
	434	0	7	1	1	2	2	2	0	3	0	3	1	1	1	2	2	0	3	5	1	11	6	11	0	0	3	1	21	4	1	4	3	5	0	0	2	1	5
	435	0	8	2	0	1	2	2	0	4	0	3	2	0	1	2	1	0	4	6	2	6	5	6	0	1	4	1	20	4	2	3	2	4	0	1	2	1	5
	436	1	7	1	2	0	0	2	0	3	1	2	1	2	0	0	1	0	3	7	2	13	6	10	0	1	4	0	18	4	2	4	4	5	0	1	2	0	5
	437	0	9	1	0	0	0	2	0	2	0	3	1	0	0	0	2	0	2	7	3	15	4	9	0	1	1	1	24	4	2	4	3	4	0	1	1	1	5
	438	0	8	1	1	1	2	4	0	5	0	4	1	1	1	2	3	0	4	9	2	14	8	13	0	1	3	1	21	4	2	5	4	5	0	1	2	1	5
	439	1	8	0	1	0	4	2	0	1	1	4	0	1	0	2	2	0	1	4	0	6	6	13	0	0	4	1	23	2	0	3	4	5	0	0	2	1	5
	440	2	6	2	2	1	3	1	0	2	2	4	2	2	1	2	1	0	2	7	2	9	7	6	0	1	3	0	28	3	1	3	5	3	0	1	2	0	5
	441	1	5	1	1	2	0	3	0	2	1	3	1	1	2	0	3	0	2	8	3	8	5	14	0	1	3	0	20	4	3	4	3	4	0	1	2	0	5
	442	1	7	0	1	2	1	2	0	2	1	4	0	1	2	1	1	0	1	6	3	3	9	13	0	2	8	1	19	2	2	2	4	4	0	2	3	1	5
	443	2	9	1	1	0	4	2	0	4	2	4	1	1	0	2	2	0	3	7	0	14	9	14	0	1	4	2	18	4	0	5	4	5	0	1	3	1	5
	444	1	8	2	0	1	4	2	0	2	1	3	2	0	1	3	1	0	2	9	1	9	7	8	0	0	3	3	21	4	1	4	3	4	0	0	2	2	5
	445	2	7	1	2	2	3	3	0	3	2	3	1	2	2	3	3	0	3	7	1	9	9	10	0	1	4	1	23	4	1	4	3	5	0	1	2	1	5
	446	2	7	1	2	1	1	3	0	1	2	2	1	2	1	1	3	0	1	6	3	11	5	11	1	0	4	0	27	4	2	3	2	5	1	0	2	0	5
	447	2	6	2	1	0	4	4	0	1	2	3	2	1	0	2	3	0	1	8	0	13	6	8	0	0	3	2	24	3	0	4	4	4	0	0	2	2	4
	448	0	8	1	1	0	2	1	0	3	0	4	1	1	0	2	1	0	2	6	2	9	3	7	0	2	3	1	25	3	1	3	3	4	0	2	3	1	5
	449	0	10	1	0	0	1	4	0	4	0	4	1	0	0	1	4	0	3	3	2	8	7	10	0	0	5	1	28	2	1	3	3	5	0	0	3	1	5
	450	1	3	1	1	1	3	3	0	2	1	2	1	1	1	2	3	0	2	8	1	6	10	16	0	2	2	0	18	4	1	3	5	5	0	2	2	0	4
	451	1	3	1	1	0	2	3	0	1	1	3	1	1	0	2	3	0	1	8	2	10	6	7	0	1	1	2	18	3	2	5	5	4	0	1	1	2	5
	452	1	8	2	1	2	3	3	0	1	1	4	2	1	2	3	3	0	1	4	1	9	9	13	0	1	5	0	29	3	1	4	5	5	0	1	3	0	5
	453	2	1	2	1	1	3	3	0	3	2	1	2	1	1	2	3	0	2	4	2	12	9	12	0	1	4	2	22	3	2	4	5	5	0	1	3	1	5
	454	1	9	1	1	2	2	0	0	2	1	4	1	1	2	2	0	0	2	5	0	7	1	9	0	1	2	1	17	3	0	3	1	5	0	1	2	1	5
	455	2	6	1	1	1	2	3	0	4	2	3	1	1	1	2	2	0	4	9	1	10	12	11	0	1	5	0	22	4	1	3	5	4	0	1	3	0	5
	456	2	5	0	2	2	2	3	0	2	2	3	0	2	2	2	3	0	2	5	1	9	8	14	0	1	4	2	17	4	1	3	3	5	0	1	3	2	4
	457	1	9	0	1	0	4	2	0	1	1	3	0	1	0	3	2	0	1	10	0	6	6	14	0	1	5	1	27	4	0	4	4	5	0	1	2	1	5
	458	1	5	0	0	1	3	2	0	3	1	4	0	0	1	2	2	0	2	10	2	7	4	10	0	0	5	0	18	4	2	4	3	5	0	0	2	0	4
	459	0	8	1	1	1	4	3	0	1	0	3	1	1	1	3	2	0	1	4	1	17	10	16	0	1	2	0	19	3	1	4	3	5	0	1	2	0	5
	460	1	7	0	2	1	3	2	0	1	1	3	0	2	1	2	2	0	1	2	1	8	7	9	0	1	4	0	20	1	1	3	3	5	0	1	2	0	4
	461	0	8	1	1	2	2	0	0	2	0	4	1	1	2	2	0	0	2	8	1	10	4	9	0	0	5	1	24	4	1	4	3	4	0	0	2	1	4
	462	1	4	0	1	0	4	2	0	1	1	2	0	1	0	3	2	0	1	7	1	10	5	6	1	0	3	1	27	3	1	3	2	5	1	0	3	1	5
	463	1	5	0	2	0	2	3	0	2	1	4	0	2	0	2	2	0	2	9	3	10	7	13	0	1	5	1	21	4	2	4	4	4	0	1	3	1	5
	464	2	9	0	2	2	2	3	0	1	2	4	0	2	2	2	2	0	1	7	0	8	6	12	0	0	4	0	20	4	0	4	4	5	0	0	2	0	5
	465	0	8	1	1	2	3	1	0	1	0	4	1	1	2	2	1	0	1	8	2	9	4	11	0	1	4	2	26	4	2	3	2	4	0	1	2	1	5
	466	1	7	0	2	1	3	2	0	5	1	3	0	1	1	3	2	0	4	7	2	13	5	11	0	1	6	1	17	4	2	4	3	5	0	1	3	1	5
	467	0	7	1	0	2	5	3	0	2	0	4	1	0	2	3	2	0	2	4	1	7	5	6	0	1	2	0	24	3	1	4	3	3	0	1	2	0	5
	468	0	6	1	0	1	1	0	0	2	0	4	1	0	1	1	0	0	2	6	2	11	8	10	1	1	3	1	23	4	2	5	4	4	1	1	2	1	5
	469	1	8	0	1	1	3	1	0	2	1	4	0	1	1	2	1	0	2	6	1	7	9	14	0	0	3	0	18	3	1	4	4	5	0	0	2	0	5
	470	1	7	1	0	0	2	2	0	2	1	4	1	0	0	2	2	0	1	3	1	5	11	13	0	0	5	3	15	2	1	3	5	5	0	0	2	2	5
	471	0	8	0	1	0	2	2	0	3	0	4	0	1	0	2	2	0	2	4	2	15	4	9	0	1	4	2	24	3	2	4	3	4	0	1	2	1	5
	472	1	11	0	1	1	4	2	0	4	1	3	0	1	1	3	2	0	3	5	1	8	7	6	0	1	3	1	23	3	1	4	4	5	0	1	2	1	5
	473	2	7	0	1	1	2	3	0	4	2	4	0	1	1	2	3	0	3	7	1	6	6	8	0	0	2	1	21	4	1	3	3	5	0	0	2	1	4
	474	1	11	0	2	1	4	3	0	2	1	3	0	2	1	2	2	0	2	7	1	11	4	10	0	1	3	1	17	4	1	4	2	5	0	1	2	1	5
	475	1	8	1	2	2	3	2	0	3	1	2	1	2	2	2	2	0	3	8	1	9	8	15	0	0	3	0	27	4	1	5	3	4	0	0	2	0	5
	476	1	6	0	1	1	1	4	0	2	1	3	0	1	1	1	4	0	1	7	1	5	3	9	0	0	4	1	31	3	1	3	2	5	0	0	2	1	5
	477	1	6	1	1	2	3	2	0	3	1	3	1	1	1	2	1	0	3	5	2	13	6	12	0	1	5	1	20	3	2	4	4	5	0	1	3	1	5
	478	2	7	1	1	0	2	2	0	4	2	3	1	1	0	1	2	0	3	8	0	8	7	9	0	0	3	0	24	2	0	5	4	4	0	0	3	0	5
	479	2	5	2	0	3	2	5	0	3	2	2	2	0	2	2	4	0	3	6	2	7	6	6	0	0	3	0	20	4	2	4	3	4	0	0	2	0	4
	480	1	10	1	0	2	2	2	0	2	1	4	1	0	2	2	2	0	2	7	3	7	12	10	1	1	4	2	24	4	2	4	5	4	1	1	4	2	5
	481	2	8	1	0	0	1	1	0	2	2	3	1	0	0	1	1	0	2	6	2	9	10	10	0	0	3	0	23	4	1	5	5	3	0	0	2	0	5
	482	2	6	0	0	3	2	2	0	4	2	3	0	0	2	2	2	0	3	7	1	13	5	13	0	2	3	0	19	4	1	4	3	4	0	2	3	0	5
	483	0	7	1	1	2	1	3	0	2	0	3	1	1	1	1	2	0	2	8	1	7	6	16	0	1	4	0	21	4	1	3	3	5	0	1	3	0	5
	484	2	4	0	2	1	2	1	0	2	2	3	0	2	1	2	1	0	2	5	1	8	6	9	0	2	4	1	21	4	1	4	5	4	0	2	4	1	5
	485	1	9	1	1	1	2	3	0	3	1	3	1	1	1	2	3	0	3	6	0	10	4	10	0	0	1	2	17	4	0	3	3	5	0	0	1	2	4
	486	1	7	0	1	2	3	4	0	5	1	3	0	1	2	2	3	0	4	5	1	12	9	12	0	2	3	3	27	4	1	4	4	5	0	2	3	2	5
	487	0	8	1	0	1	2	3	0	2	0	4	1	0	1	1	3	0	2	7	2	11	7	11	0	0	4	0	14	3	2	4	3	4	0	0	3	0	5
	488	1	2	1	0	2	3	3	0	5	1	2	1	0	2	3	3	0	4	8	2	11	7	10	0	1	7	0	19	4	2	4	4	4	0	1	3	0	5
	489	2	7	1	1	1	1	3	0	3	2	3	1	1	1	1	3	0	2	6	3	8	6	9	0	1	5	1	20	4	2	5	4	5	0	1	3	1	5
	490	1	5	1	1	1	0	2	0	3	1	1	1	1	1	0	2	0	3	5	3	11	6	8	0	0	4	0	22	4	1	4	4	5	0	0	2	0	5
	491	1	8	0	2	2	1	2	0	2	1	3	0	2	2	1	2	0	2	7	0	13	5	10	0	1	6	0	21	4	0	4	3	4	0	1	2	0	5
	492	2	7	1	0	0	3	2	0	4	2	4	1	0	0	2	2	0	3	6	2	9	7	12	0	0	2	0	17	4	1	5	5	5	0	0	2	0	4
	493	1	7	1	1	0	4	2	0	1	1	2	1	1	0	3	2	0	1	7	0	8	8	9	0	1	3	2	25	4	0	4	4	4	0	1	2	2	5
	494	2	6	1	0	0	4	1	0	0	2	3	1	0	0	3	1	0	0	6	1	8	9	10	0	0	5	0	14	4	1	3	3	5	0	0	3	0	5
	495	1	8	0	1	0	2	1	0	6	1	3	0	1	0	2	1	0	4	7	0	8	5	10	0	1	4	2	18	3	0	3	5	3	0	1	3	2	5
	496	0	6	2	2	1	2	2	0	2	0	3	2	2	1	2	2	0	2	8	2	7	3	11	0	0	5	3	19	4	2	4	2	5	0	0	3	3	5
	497	2	5	2	1	1	3	3	0	1	2	3	2	1	1	3	2	0	1	6	0	15	6	11	0	0	0	0	20	3	0	4	3	5	0	0	0	0	5
	498	1	3	1	2	0	2	3	0	5	1	2	1	2	0	2	3	0	4	6	2	11	6	8	0	1	3	2	23	4	2	4	4	4	0	1	3	2	5
	499	1	7	0	1	0	1	2	0	3	1	4	0	1	0	1	2	0	2	4	0	10	7	11	0	0	1	1	16	3	0	3	4	5	0	0	1	1	5
	500	0	7	0	2	1	2	3	0	1	0	3	0	2	1	2	3	0	1	6	2	15	6	11	0	0	4	0	16	4	1	3	4	5	0	0	2	0	5
	501	1	4	1	1	2	4	1	0	6	1	4	1	1	2	1	1	0	4	5	1	15	11	12	0	1	6	1	25	3	1	4	2	4	0	1	3	1	5
	502	2	8	1	0	0	2	2	0	1	2	2	1	0	0	2	2	0	1	6	4	10	8	11	0	0	5	1	26	3	2	4	4	4	0	0	3	1	5
	503	0	9	1	1	1	2	3	0	5	0	3	1	1	1	1	2	0	4	6	1	9	8	14	1	1	4	1	21	4	1	3	5	4	1	1	3	1	5
	504	0	7	0	2	2	2	3	0	4	0	4	0	1	2	2	3	0	3	5	1	15	7	11	0	1	5	0	26	4	1	4	3	4	0	1	3	0	5
	505	2	9	0	2	1	0	3	0	1	2	3	0	1	1	0	3	0	1	3	2	11	2	9	1	0	4	1	14	3	2	4	2	5	1	0	3	1	5
	506	1	6	0	2	0	1	3	0	2	1	4	0	2	0	1	2	0	2	4	1	11	6	6	0	1	2	1	19	2	1	5	4	4	0	1	1	1	5
	507	2	8	1	0	1	4	1	0	2	2	2	1	0	1	3	1	0	2	6	2	10	4	15	0	1	2	1	23	4	2	4	2	5	0	1	1	1	5
	508	2	4	1	0	1	3	1	0	2	2	2	1	0	1	3	1	0	2	6	2	11	7	13	0	0	6	0	28	3	2	5	4	5	0	0	3	0	5
	509	1	8	2	1	1	7	1	0	1	1	3	2	1	1	3	1	0	1	8	0	14	7	7	0	0	3	1	22	4	0	4	4	4	0	0	2	1	5
	510	1	6	0	1	2	2	2	0	3	1	4	0	1	2	2	2	0	3	3	0	6	6	7	0	1	4	2	29	2	0	3	2	4	0	1	3	1	5
	511	0	7	0	0	1	4	3	0	3	0	3	0	0	1	3	3	0	3	7	1	11	7	8	0	1	1	1	23	3	1	4	4	4	0	1	1	1	5
	512	0	9	0	1	0	0	1	0	3	0	2	0	1	0	0	1	0	2	6	0	9	5	12	0	0	5	1	23	3	0	4	3	5	0	0	3	1	5
	513	2	8	0	0	1	2	3	0	2	2	3	0	0	1	2	2	0	2	8	3	11	9	7	0	0	6	2	25	3	2	4	4	5	0	0	3	1	5
	514	2	6	0	1	1	4	3	0	2	2	4	0	1	1	2	3	0	1	6	0	14	8	8	0	1	1	1	19	4	0	4	4	4	0	1	1	1	5
	515	0	9	1	0	1	2	2	0	2	0	3	1	0	1	2	2	0	2	3	1	10	7	10	0	0	3	2	20	2	1	4	3	4	0	0	2	2	4
	516	1	7	1	2	2	2	2	0	4	1	3	1	2	1	2	1	0	3	5	0	6	13	14	0	0	3	0	24	3	0	3	5	5	0	0	3	0	5
	517	0	5	0	0	0	3	3	0	4	0	3	0	0	0	3	2	0	3	7	0	10	3	11	0	2	3	1	13	4	0	3	3	5	0	2	2	1	4
	518	1	6	0	0	1	0	3	0	3	1	3	0	0	1	0	2	0	3	5	2	9	5	9	0	1	3	0	16	4	2	4	4	5	0	1	2	0	5
	519	1	8	0	2	1	3	1	0	4	1	3	0	1	1	2	1	0	3	8	1	9	7	9	0	0	3	1	21	4	1	5	4	4	0	0	3	1	5
	520	1	4	1	3	0	4	2	0	3	1	3	1	2	0	3	2	0	2	5	2	15	4	12	0	1	2	2	25	2	1	5	3	5	0	1	2	1	5
	521	0	10	1	1	0	1	3	0	4	0	3	1	1	0	1	2	0	3	4	1	7	8	13	0	1	2	1	22	3	1	4	4	5	0	1	2	1	5
	522	0	3	0	3	1	1	1	0	4	0	2	0	2	1	1	1	0	3	6	0	12	7	15	0	1	4	1	29	4	0	4	4	5	0	1	2	1	5
	523	2	12	0	1	2	4	1	0	3	2	4	0	1	2	3	1	0	2	8	1	11	4	12	0	0	2	2	24	4	1	4	3	4	0	0	2	1	5
	524	1	5	1	0	0	3	3	0	3	1	4	1	0	0	2	2	0	3	3	0	9	6	9	0	1	2	2	21	2	0	3	5	3	0	1	1	1	5
	525	2	6	1	1	0	4	4	0	4	2	4	1	1	0	3	3	0	3	5	1	9	4	11	1	0	3	2	23	3	1	3	2	5	1	0	3	2	5
	526	2	4	1	3	2	3	2	0	4	2	3	1	2	2	3	2	0	4	8	1	11	7	7	0	1	3	1	20	4	1	4	5	5	0	1	3	1	5
	527	1	9	1	0	0	1	4	0	1	1	4	1	0	0	1	4	0	1	8	2	9	9	9	0	2	1	1	23	4	2	5	4	5	0	2	1	1	5
	528	1	7	2	2	2	3	2	0	1	1	4	2	2	1	2	2	0	1	8	0	8	8	8	0	2	4	1	25	4	0	3	5	4	0	2	3	1	5
	529	0	8	1	1	1	3	3	0	3	0	2	1	1	1	2	3	0	3	8	2	8	9	10	0	0	2	1	27	4	1	4	3	4	0	0	2	1	5
	530	0	3	0	1	0	2	2	0	3	0	2	0	1	0	2	2	0	3	6	1	9	9	11	0	0	4	2	24	3	1	3	4	4	0	0	3	2	5
	531	1	8	2	0	1	4	2	0	5	1	4	2	0	1	2	2	0	3	6	2	9	4	10	0	0	6	1	23	4	2	4	2	5	0	0	3	1	5
	532	1	6	1	1	0	1	1	0	0	1	2	1	1	0	1	1	0	0	7	0	14	8	11	0	1	2	1	16	4	0	4	4	5	0	1	1	1	5
	533	1	10	1	1	2	0	2	0	3	1	3	1	1	2	0	2	0	3	4	1	11	6	10	0	1	2	3	18	4	1	4	4	4	0	1	2	2	5
	534	2	8	1	2	1	3	1	0	4	2	4	1	2	1	3	1	0	3	7	2	11	6	12	0	0	5	0	26	4	2	4	2	4	0	0	3	0	5
	535	2	5	0	1	0	2	3	0	2	2	3	0	1	0	2	3	0	2	5	2	9	4	5	0	2	4	2	19	4	2	4	3	3	0	2	2	1	5
	536	1	9	0	1	1	3	4	0	3	1	4	0	1	1	3	4	0	3	6	3	8	5	10	0	1	3	1	25	3	3	4	4	5	0	1	2	1	5
	537	2	8	0	1	1	4	3	0	3	2	4	0	1	1	1	2	0	3	4	1	12	9	3	0	0	7	0	24	2	1	4	4	3	0	0	4	0	5
	538	2	10	1	1	1	2	2	0	3	2	4	1	1	1	2	2	0	3	3	2	8	10	11	0	1	3	0	18	2	2	4	3	4	0	1	2	0	5
	539	2	9	1	1	1	3	1	0	3	2	4	1	1	1	3	1	0	3	5	2	13	5	11	0	0	3	0	26	3	1	4	3	5	0	0	3	0	5
	540	1	9	0	1	2	3	1	0	4	1	4	0	1	2	2	1	0	3	4	0	8	4	5	0	1	4	2	20	3	0	4	3	3	0	1	2	2	5
	541	0	8	0	1	0	1	2	0	4	0	2	0	1	0	1	1	0	3	4	1	7	6	10	0	1	6	1	17	3	1	3	2	5	0	1	3	1	5
	542	1	6	1	1	0	0	1	0	0	1	2	1	1	0	0	1	0	0	7	1	6	8	7	0	1	4	0	22	3	1	4	3	4	0	1	3	0	5
	543	2	5	1	1	2	2	4	0	1	2	4	1	1	2	2	3	0	1	4	3	11	8	10	0	1	4	1	17	4	2	4	5	5	0	1	4	1	5
	544	1	10	1	0	1	2	3	0	5	1	4	1	0	1	2	2	0	4	7	3	8	6	13	0	1	2	2	25	3	2	4	4	5	0	1	2	2	5
	545	1	9	1	0	0	4	2	0	3	1	4	1	0	0	3	1	0	3	7	3	9	8	9	0	1	6	1	23	3	2	5	4	4	0	1	4	1	5
	546	1	3	1	1	0	1	2	0	3	1	3	1	1	0	1	2	0	2	8	0	10	6	9	0	1	1	1	26	4	0	4	4	4	0	1	1	1	5
	547	1	7	0	2	1	1	2	0	3	1	4	0	2	1	1	2	0	3	5	0	16	5	7	0	2	7	1	17	3	0	4	3	4	0	2	4	1	5
	548	0	6	0	1	2	1	2	0	2	0	3	0	1	2	1	1	0	2	7	1	9	8	11	0	1	2	0	26	4	1	4	3	4	0	1	2	0	5
	549	2	10	1	2	2	2	2	0	1	2	2	1	2	2	2	2	0	1	5	2	9	1	9	0	1	2	1	18	4	2	4	1	5	0	1	2	1	5
	550	0	5	1	2	0	3	1	0	2	0	2	1	2	0	2	1	0	2	6	0	13	3	10	0	1	6	2	15	2	0	4	3	4	0	1	3	2	5
	551	1	5	0	1	2	0	3	0	4	1	3	0	1	2	0	3	0	3	7	2	6	6	11	0	1	3	0	20	4	2	4	3	5	0	1	2	0	5
	552	2	8	0	0	1	3	2	0	1	2	3	0	0	1	2	2	0	1	5	1	10	7	9	0	0	3	1	19	3	1	4	4	5	0	0	2	1	5
	553	1	10	2	0	0	0	3	0	1	1	4	2	0	0	0	3	0	1	6	1	8	6	10	0	0	2	1	19	3	1	4	3	4	0	0	1	1	5
	554	1	3	0	3	2	2	3	0	5	1	3	0	2	2	2	3	0	3	7	0	12	5	12	0	0	3	2	24	4	0	5	3	5	0	0	2	1	5
	555	0	6	1	1	2	1	2	0	1	0	4	1	1	1	1	2	0	1	3	0	9	11	11	0	1	4	0	18	2	0	4	5	4	0	1	3	0	5
	556	1	8	1	0	2	3	2	0	4	1	3	1	0	2	2	1	0	3	6	1	8	9	11	0	0	4	2	18	3	1	3	3	4	0	0	3	1	4
	557	1	10	1	2	1	2	2	0	4	1	3	1	2	1	1	2	0	3	10	0	11	9	13	0	1	3	0	22	4	0	5	4	5	0	1	2	0	5
	558	1	7	1	1	0	2	1	0	3	1	4	1	1	0	2	1	0	3	6	0	12	10	9	0	1	4	0	23	3	0	4	3	4	0	1	3	0	5
	559	1	5	2	1	2	1	1	0	4	1	4	2	1	2	1	1	0	2	5	0	11	9	6	0	0	3	0	22	3	0	4	4	5	0	0	2	0	5
	560	1	7	0	1	1	3	2	0	3	1	3	0	1	1	3	2	0	3	5	0	12	7	9	0	0	5	1	13	4	0	4	2	4	0	0	2	1	5
	561	2	5	0	2	0	3	2	0	3	2	3	0	1	0	3	1	0	3	7	1	11	5	11	1	2	4	1	21	4	1	5	3	5	1	2	2	1	4
	562	0	5	1	1	1	1	3	0	2	0	4	1	1	1	1	3	0	2	3	2	6	7	9	0	0	6	2	18	3	1	4	4	5	0	0	3	2	5
	563	1	5	2	0	0	5	1	0	4	1	4	2	0	0	2	1	0	4	4	3	6	5	10	0	0	1	1	19	2	2	5	4	4	0	0	1	1	5
	564	0	6	1	1	1	1	3	0	3	0	3	1	1	1	1	2	0	3	8	2	9	7	12	0	1	3	1	14	3	1	4	5	5	0	1	2	1	4
	565	0	4	1	1	2	4	1	0	2	0	3	1	1	2	3	1	0	1	6	2	9	5	6	0	1	6	2	22	4	2	4	3	3	0	1	2	2	5
	566	1	6	1	0	1	1	2	0	1	1	3	1	0	1	1	2	0	1	4	1	9	10	10	0	0	6	1	27	3	1	4	4	4	0	0	3	1	5
	567	1	7	2	0	2	1	3	0	3	1	3	2	0	1	1	3	0	3	6	2	8	9	8	0	0	5	2	29	4	2	4	5	4	0	0	4	2	5
	568	2	4	2	1	0	2	1	0	1	2	2	2	1	0	2	1	0	1	2	0	10	7	12	0	0	2	1	18	2	0	4	4	4	0	0	2	1	5
	569	0	8	1	1	1	3	1	0	3	0	3	1	1	1	2	1	0	3	6	1	10	9	11	0	1	4	0	20	3	1	4	4	5	0	1	4	0	5
	570	1	3	0	0	2	2	3	0	2	1	3	0	0	2	1	2	0	2	4	0	6	10	9	0	1	4	0	15	1	0	3	4	5	0	1	2	0	5
	571	2	7	1	1	2	2	2	0	2	2	3	1	1	2	1	2	0	2	6	0	5	11	10	0	2	2	1	19	3	0	4	5	4	0	2	2	1	4
	572	1	11	2	0	2	2	2	0	3	1	3	2	0	2	2	2	0	3	4	1	6	9	9	0	1	6	1	18	2	1	4	4	4	0	1	4	1	5
	573	1	7	1	1	1	1	1	0	2	1	4	1	1	1	1	1	0	2	8	0	8	11	11	0	1	1	2	17	3	0	3	4	4	0	1	1	2	5
	574	0	5	2	1	1	2	1	0	3	0	4	2	1	1	2	1	0	3	6	2	11	3	10	0	1	5	0	20	2	2	4	2	4	0	1	2	0	5
	575	1	7	0	1	1	2	2	0	2	1	3	0	1	1	2	2	0	2	8	1	12	5	11	0	0	2	2	24	4	1	4	3	4	0	0	1	1	5
	576	1	7	1	0	1	1	1	0	4	1	3	1	0	1	1	1	0	3	6	1	7	10	12	0	1	3	1	26	4	1	4	4	5	0	1	2	1	5
	577	0	11	1	0	0	4	2	0	3	0	4	1	0	0	3	2	0	2	7	0	12	4	8	0	1	4	2	20	4	0	4	3	4	0	1	2	2	4
	578	2	5	1	2	0	3	0	0	3	2	3	1	2	0	3	0	0	3	6	2	9	6	11	0	1	4	0	19	3	1	4	5	4	0	1	2	0	4
	579	1	8	1	2	2	3	3	0	1	1	3	1	2	2	3	2	0	1	5	1	11	6	8	0	0	2	2	15	3	1	4	3	5	0	0	1	1	5
	580	1	8	1	1	1	2	3	0	3	1	3	1	1	1	2	2	0	2	6	2	13	5	8	0	0	3	1	13	4	1	5	3	4	0	0	2	1	5
	581	1	7	2	0	1	3	1	0	2	1	3	2	0	1	3	1	0	2	4	0	6	4	12	0	0	3	0	21	3	0	4	2	5	0	0	1	0	5
	582	2	8	0	3	2	2	2	0	1	2	4	0	2	2	2	2	0	1	9	0	13	10	7	0	0	3	1	30	4	0	3	5	3	0	0	2	1	5
	583	1	6	0	1	2	4	1	0	3	1	4	0	1	2	3	1	0	2	5	1	9	6	9	0	1	4	1	24	3	1	3	4	5	0	1	2	1	5
	584	2	8	0	1	2	5	1	0	3	2	3	0	1	2	3	1	0	3	3	2	10	6	10	0	0	4	3	22	2	2	4	4	5	0	0	2	2	5
	585	1	5	1	2	2	2	2	0	4	1	4	1	2	2	2	2	0	2	7	2	11	7	9	0	1	3	0	15	3	2	5	3	3	0	1	2	0	5
	586	1	11	1	1	1	3	1	0	1	1	4	1	1	1	2	1	0	1	6	1	7	6	9	0	1	1	1	20	3	1	4	4	4	0	1	1	1	5
	587	1	6	0	1	0	3	2	0	3	1	2	0	1	0	2	2	0	2	7	2	9	9	8	0	0	1	1	22	3	2	3	3	4	0	0	1	1	5
	588	0	5	2	1	1	3	0	0	3	0	2	2	1	1	3	0	0	2	5	1	5	6	10	0	1	1	1	24	3	1	2	2	5	0	1	1	1	4
	589	1	9	1	1	2	3	1	0	3	1	4	1	1	2	3	1	0	2	4	2	11	10	13	0	1	3	2	25	3	1	4	5	4	0	1	2	2	5
	590	0	11	1	0	2	4	4	0	3	0	4	1	0	2	3	3	0	3	11	1	10	7	9	1	1	5	1	21	4	1	4	4	5	1	1	3	1	5
	591	1	3	1	2	2	0	2	0	1	1	3	1	2	1	0	2	0	1	8	2	8	4	8	0	1	8	1	24	3	1	4	2	5	0	1	3	1	5
	592	0	7	0	1	1	1	3	0	2	0	3	0	1	1	1	3	0	2	4	1	10	6	10	0	1	4	1	15	2	1	4	4	5	0	1	2	1	4
	593	1	6	0	1	1	2	5	0	4	1	4	0	1	1	1	4	0	3	4	1	9	5	12	0	0	5	2	22	2	1	4	4	4	0	0	2	2	5
	594	1	4	0	0	1	2	1	0	2	1	3	0	0	1	2	1	0	1	8	1	8	5	11	0	0	2	1	19	4	1	2	3	5	0	0	2	1	5
	595	1	7	0	0	1	4	3	0	3	1	4	0	0	1	3	3	0	2	4	1	8	9	12	0	1	2	1	18	4	1	5	5	4	0	1	1	1	4
	596	1	8	1	0	0	3	3	0	2	1	2	1	0	0	2	2	0	1	8	2	7	4	14	0	1	3	0	26	4	1	4	3	5	0	1	3	0	5
	597	1	3	0	1	0	4	2	0	2	1	3	0	1	0	3	2	0	2	7	1	6	4	10	0	0	5	0	14	3	1	4	3	4	0	0	3	0	5
	598	1	4	1	0	0	2	4	0	3	1	2	1	0	0	2	4	0	2	5	0	9	9	9	0	1	5	1	15	3	0	4	5	5	0	1	2	1	5
	599	1	8	0	2	0	4	3	0	1	1	4	0	2	0	3	3	0	1	4	2	16	5	12	0	1	3	1	20	4	2	4	3	5	0	1	3	1	5
	600	1	6	1	1	1	2	2	0	3	1	2	1	1	1	1	2	0	2	6	3	8	6	12	0	0	5	2	22	4	3	5	3	5	0	0	3	2	5
	601	0	7	1	2	1	4	1	0	3	0	4	1	1	1	3	1	0	3	8	2	12	9	10	0	0	8	1	24	4	2	5	4	3	0	0	4	1	5
	602	1	6	1	2	2	3	2	0	5	1	2	1	1	1	2	2	0	3	5	2	11	6	9	0	1	2	0	17	4	2	5	4	4	0	1	2	0	5
	603	1	8	1	1	0	5	3	0	3	1	3	1	1	0	3	2	0	3	7	2	10	6	11	0	0	0	2	23	3	2	5	4	5	0	0	0	2	4
	604	1	7	1	2	1	3	3	0	3	1	3	1	2	1	3	2	0	3	10	3	9	4	12	0	0	6	0	22	4	2	4	3	5	0	0	2	0	5
	605	2	5	1	2	1	2	2	0	2	2	2	1	2	1	1	2	0	2	6	1	7	3	13	0	1	5	0	21	3	1	4	2	5	0	1	4	0	5
	606	1	4	2	1	1	2	2	0	4	1	2	2	1	1	2	2	0	3	10	1	11	9	4	0	2	5	0	22	4	1	4	5	3	0	2	3	0	5
	607	0	8	0	1	1	3	2	0	4	0	3	0	1	1	3	2	0	3	10	1	10	11	7	1	1	4	1	17	4	1	4	4	4	1	1	2	1	5
	608	1	4	0	1	2	3	3	0	4	1	3	0	1	1	3	3	0	3	10	0	12	5	7	0	2	4	2	20	4	0	4	4	4	0	2	4	2	5
	609	2	5	2	1	0	2	2	0	3	2	3	2	1	0	2	2	0	3	2	0	15	6	12	0	0	3	2	15	2	0	4	4	5	0	0	3	2	5
	610	0	6	2	2	2	0	1	0	1	0	3	2	2	2	0	1	0	1	5	1	7	4	12	0	1	4	2	21	2	1	3	2	4	0	1	3	2	5
	611	2	6	1	0	0	3	1	0	2	2	4	1	0	0	2	1	0	2	4	1	12	7	8	0	0	2	1	17	3	1	5	2	5	0	0	2	1	5
	612	1	9	0	2	2	3	2	0	3	1	4	0	2	2	2	2	0	2	4	1	11	5	11	1	0	3	0	22	2	1	4	3	5	1	0	3	0	5
	613	1	7	0	1	0	2	4	0	4	1	4	0	1	0	2	3	0	3	5	1	10	2	8	0	0	2	2	24	3	1	4	2	4	0	0	1	2	5
	614	0	9	0	2	0	3	2	0	2	0	4	0	2	0	2	2	0	2	3	1	12	9	11	1	2	3	1	30	2	1	4	4	5	1	2	2	1	5
	615	1	5	1	2	2	2	2	0	4	1	3	1	2	2	1	2	0	3	7	0	5	13	9	0	0	7	2	27	4	0	2	5	5	0	0	4	1	5
	616	1	8	1	1	0	4	3	0	2	1	4	1	1	0	2	2	0	2	10	0	11	5	9	0	2	5	1	16	4	0	4	4	5	0	2	2	1	4
	617	0	7	0	2	1	2	3	0	4	0	3	0	2	1	2	3	0	4	4	1	14	12	9	0	2	2	0	27	2	1	4	4	4	0	1	2	0	5
	618	0	5	1	1	1	4	2	0	3	0	4	1	1	1	2	2	0	3	7	3	9	5	11	0	1	3	0	21	4	2	5	4	4	0	1	3	0	5
	619	2	9	0	2	1	0	3	0	4	2	3	0	2	1	0	2	0	3	9	2	11	10	13	0	1	3	2	20	4	2	4	4	5	0	1	3	1	5
	620	2	5	1	1	0	3	3	0	3	2	3	1	1	0	2	3	0	2	8	0	7	6	11	0	1	3	0	27	4	0	3	4	5	0	1	2	0	5
	621	1	5	1	1	0	4	1	0	2	1	3	1	1	0	3	1	0	2	7	0	12	7	12	0	1	3	0	19	4	0	4	3	4	0	1	2	0	5
	622	1	7	1	1	1	2	0	0	4	1	4	1	1	1	2	0	0	4	3	1	12	13	12	0	2	3	0	23	2	1	3	3	4	0	1	3	0	5
	623	1	10	0	1	0	4	2	0	3	1	3	0	1	0	3	2	0	2	8	1	8	8	10	1	0	5	1	19	4	1	4	4	5	1	0	2	1	5
	624	1	7	1	2	1	3	0	0	3	1	4	1	2	1	2	0	0	3	6	1	16	8	9	0	1	5	2	17	3	1	4	3	4	0	1	3	2	5
	625	1	8	1	0	2	3	3	0	3	1	3	1	0	2	3	2	0	3	7	1	13	4	12	0	2	4	1	26	3	1	4	3	5	0	2	2	1	5
	626	1	10	1	1	0	2	3	0	2	1	4	1	1	0	1	3	0	2	8	3	7	5	15	0	1	5	1	16	4	2	5	4	5	0	1	1	1	5
	627	0	6	1	0	2	1	2	0	2	0	2	1	0	2	1	2	0	2	7	0	9	6	11	0	1	7	1	24	4	0	5	3	4	0	1	3	1	5
	628	1	6	1	1	1	2	2	0	2	1	4	1	1	1	1	2	0	1	3	0	14	7	11	0	1	3	2	23	3	0	4	3	4	0	1	2	2	5
	629	1	9	1	2	0	2	3	0	4	1	3	1	1	0	2	2	0	3	7	2	9	5	16	0	1	2	1	19	4	1	4	3	5	0	1	2	1	5
	630	1	9	1	2	1	3	3	0	2	1	3	1	2	1	3	3	0	2	8	1	11	7	9	0	0	5	1	21	4	1	4	4	5	0	0	2	1	4
	631	2	7	2	1	1	2	1	0	4	2	4	2	1	1	1	1	0	4	4	0	8	9	9	0	1	6	1	21	3	0	5	4	4	0	1	4	1	5
	632	1	9	0	1	1	2	2	0	2	1	4	0	1	1	1	2	0	2	7	0	7	10	8	0	1	4	2	21	3	0	4	5	5	0	1	3	1	5
	633	2	6	1	0	1	4	3	0	2	2	3	1	0	1	2	3	0	2	7	1	10	2	11	0	1	2	0	26	4	1	4	1	4	0	1	1	0	5
	634	2	7	1	1	0	1	4	0	1	2	4	1	1	0	1	3	0	1	7	0	7	10	10	0	1	1	0	23	4	0	4	4	5	0	1	1	0	5
	635	0	5	1	1	0	2	2	0	3	0	4	1	1	0	1	2	0	2	8	3	7	9	7	0	2	1	3	24	4	3	3	3	4	0	2	1	3	5
	636	1	6	0	0	2	2	1	0	2	1	4	0	0	2	2	1	0	2	4	1	10	8	10	0	1	5	0	17	4	1	4	3	5	0	1	3	0	4
	637	1	5	1	2	0	3	4	0	3	1	2	1	1	0	2	3	0	3	6	1	12	8	10	0	1	6	2	26	4	1	5	4	4	0	1	3	2	5
	638	1	6	0	1	1	1	2	0	0	1	3	0	1	1	1	2	0	0	6	0	8	4	11	0	2	2	0	20	3	0	4	3	5	0	2	1	0	5
	639	1	8	1	1	0	2	1	0	5	1	4	1	1	0	2	1	0	3	7	2	11	7	12	1	0	5	0	20	3	1	4	4	4	1	0	2	0	5
	640	1	7	2	1	0	2	1	0	4	1	3	2	1	0	1	1	0	3	5	0	11	4	12	0	1	2	0	17	3	0	4	3	5	0	1	2	0	5
	641	1	10	1	1	2	3	2	0	2	1	4	1	1	2	3	2	0	2	4	1	7	4	14	0	0	1	4	16	3	1	4	2	4	0	0	1	3	5
	642	0	4	0	1	1	4	1	0	2	0	3	0	1	1	2	1	0	2	6	0	11	11	15	1	1	3	0	21	4	0	4	2	5	1	1	1	0	5
	643	1	7	1	2	1	1	1	0	3	1	4	1	2	1	1	1	0	2	9	1	11	5	9	0	1	3	2	18	4	1	5	3	5	0	1	3	2	4
	644	1	6	0	3	1	4	2	0	4	1	2	0	2	1	3	1	0	3	1	0	8	8	10	0	0	3	1	24	1	0	3	5	5	0	0	2	1	5
	645	0	8	1	1	2	1	2	0	3	0	3	1	1	2	1	2	0	3	3	0	5	3	10	0	1	2	0	27	3	0	4	2	5	0	1	2	0	5
	646	0	8	1	0	1	2	4	0	3	0	3	1	0	1	2	3	0	3	6	3	7	4	12	0	1	3	2	20	3	2	3	3	5	0	1	3	1	5
	647	2	3	0	2	1	1	0	0	4	2	3	0	2	1	1	0	0	2	6	1	10	8	9	1	1	4	2	22	2	1	4	3	5	1	1	3	2	5
	648	1	6	0	2	0	4	3	0	4	1	4	0	2	0	3	3	0	4	6	0	4	5	10	0	1	4	1	21	4	0	2	3	4	0	1	3	1	5
	649	1	8	1	1	0	5	2	0	3	1	4	1	1	0	3	2	0	3	9	2	11	7	10	0	1	5	3	21	4	2	4	4	4	0	1	2	1	4
	650	1	5	0	2	2	3	0	0	5	1	3	0	2	2	2	0	0	4	8	2	11	12	13	0	1	3	0	23	4	2	4	4	5	0	1	2	0	5
	651	1	5	1	3	1	5	1	0	4	1	4	1	2	1	3	1	0	4	8	1	12	5	10	0	2	3	0	19	4	1	5	3	5	0	2	2	0	5
	652	1	9	1	2	2	3	2	0	1	1	4	1	2	2	2	1	0	1	6	1	17	7	7	0	0	0	0	24	3	1	4	3	4	0	0	0	0	4
	653	0	5	1	1	0	1	4	0	3	0	3	1	1	0	1	3	0	2	7	1	11	5	11	0	1	4	0	19	3	1	3	3	5	0	1	2	0	5
	654	1	7	1	0	1	4	4	0	3	1	4	1	0	1	3	3	0	3	5	1	10	8	11	0	0	3	1	21	3	1	4	4	5	0	0	3	1	5
	655	1	6	0	2	0	2	3	0	3	1	4	0	2	0	1	3	0	3	6	1	12	8	6	0	1	1	0	18	2	1	4	5	4	0	1	1	0	5
	656	1	7	1	1	1	1	0	0	2	1	4	1	1	1	1	0	0	2	5	3	9	8	9	0	0	2	0	21	4	2	4	3	4	0	0	2	0	5
	657	1	10	1	1	0	2	2	0	5	1	3	1	1	0	1	2	0	3	4	1	13	13	13	0	2	6	1	20	3	1	3	5	5	0	2	4	1	5
	658	1	9	0	3	1	3	2	0	3	1	3	0	2	1	2	2	0	3	7	0	11	7	11	0	2	3	2	18	4	0	5	3	4	0	2	3	2	5
	659	0	9	1	1	0	3	2	0	3	0	4	1	1	0	2	2	0	3	6	1	11	8	7	0	1	5	1	23	3	1	4	4	4	0	1	2	1	5
	660	2	7	1	1	1	1	1	0	5	2	3	1	1	1	1	1	0	4	11	4	12	8	8	0	1	1	1	25	4	2	5	3	4	0	1	1	1	5
	661	0	6	0	0	0	2	2	0	1	0	4	0	0	0	2	2	0	1	5	0	7	9	13	0	0	2	0	18	2	0	4	3	4	0	0	1	0	5
	662	1	6	1	0	1	3	2	0	3	1	2	1	0	1	2	2	0	2	3	1	11	5	8	0	1	1	0	25	2	1	4	5	4	0	1	1	0	5
	663	0	7	2	1	1	3	3	0	2	0	3	2	1	1	2	3	0	1	6	0	9	7	12	0	0	2	2	22	3	0	4	4	5	0	0	2	1	5
	664	1	7	2	2	0	4	3	0	5	1	4	2	2	0	3	2	0	4	8	1	7	4	7	0	0	5	0	17	3	1	4	3	5	0	0	2	0	5
	665	0	9	1	2	1	1	1	0	1	0	3	1	1	1	1	1	0	1	6	2	11	3	15	0	0	4	1	22	2	2	4	2	5	0	0	3	1	5
	666	2	10	0	1	2	0	1	0	1	2	3	0	1	1	0	1	0	1	3	2	12	9	9	0	1	2	2	22	3	2	4	4	4	0	1	2	2	5
	667	1	6	1	0	1	4	2	0	4	1	4	1	0	1	2	2	0	3	8	0	12	5	11	0	0	6	0	24	3	0	4	4	5	0	0	3	0	5
	668	1	6	0	2	0	1	3	0	4	1	2	0	2	0	1	2	0	3	4	1	14	5	13	0	1	4	0	22	3	1	5	2	4	0	1	3	0	5
	669	2	7	0	0	1	2	2	0	2	2	3	0	0	1	2	1	0	2	6	2	8	6	9	0	0	5	2	24	3	2	4	3	4	0	0	2	1	5
	670	1	9	2	1	0	2	3	0	3	1	3	2	1	0	1	3	0	3	8	0	11	5	15	0	1	2	2	25	4	0	4	2	4	0	1	2	1	5
	671	1	7	0	2	0	2	1	0	5	1	4	0	2	0	2	1	0	4	3	0	12	8	9	0	1	4	1	18	3	0	5	4	4	0	1	3	1	5
	672	1	7	0	1	2	2	3	0	3	1	3	0	1	2	2	3	0	3	6	0	13	7	9	0	0	1	1	14	3	0	3	4	5	0	0	1	1	5
	673	1	8	1	1	0	1	2	0	2	1	4	1	1	0	1	2	0	2	8	1	9	12	12	0	1	4	2	21	4	1	3	4	5	0	1	2	1	5
	674	0	4	0	1	1	2	2	0	5	0	3	0	1	1	2	1	0	4	5	0	12	6	11	0	0	4	2	19	3	0	3	4	4	0	0	2	1	5
	675	0	9	0	0	1	5	3	0	3	0	4	0	0	1	2	2	0	2	7	0	13	6	11	0	1	0	2	16	3	0	4	4	5	0	1	0	2	4
	676	1	2	1	2	0	3	2	0	3	1	2	1	2	0	3	2	0	3	8	3	7	4	8	0	1	4	1	16	4	1	4	3	4	0	1	3	1	5
	677	2	5	1	1	0	3	2	0	3	2	3	1	1	0	2	2	0	3	8	0	10	6	16	0	0	3	2	28	4	0	4	3	5	0	0	1	2	5
	678	0	7	0	1	1	3	3	0	3	0	3	0	1	1	2	3	0	3	9	0	15	8	8	1	0	5	3	27	4	0	5	3	4	1	0	2	2	5
	679	2	6	0	0	1	5	2	0	4	2	3	0	0	1	3	2	0	4	6	1	11	6	12	0	0	1	2	24	4	1	4	5	4	0	0	1	2	5
	680	1	6	1	0	1	3	1	0	4	1	2	1	0	1	3	1	0	4	7	2	5	3	10	0	1	3	1	20	4	2	3	3	5	0	1	2	1	5
	681	2	11	0	0	1	2	3	0	2	2	4	0	0	1	2	2	0	2	6	2	15	10	6	0	1	2	1	18	3	2	3	5	3	0	1	1	1	5
	682	1	7	1	0	1	3	3	0	2	1	3	1	0	1	3	3	0	2	5	0	16	5	9	0	1	3	2	22	4	0	4	3	3	0	1	2	2	5
	683	1	5	2	1	2	3	3	0	4	1	2	2	1	2	2	3	0	2	7	0	4	6	11	0	1	5	0	22	3	0	2	4	4	0	1	3	0	5
	684	1	6	1	1	1	3	5	0	2	1	4	1	1	1	2	4	0	2	3	2	12	7	8	0	0	3	1	19	3	2	5	4	4	0	0	3	1	5
	685	1	6	1	2	0	3	2	0	1	1	3	1	2	0	3	1	0	1	4	0	5	6	11	0	0	2	3	23	2	0	4	4	5	0	0	1	2	5
	686	2	10	1	0	1	1	0	0	2	2	4	1	0	1	1	0	0	2	9	0	12	7	12	0	2	6	1	24	4	0	5	3	4	0	2	4	1	5
	687	0	1	1	1	0	4	1	0	3	0	1	1	1	0	3	1	0	2	4	0	14	9	5	0	0	5	3	25	3	0	5	5	3	0	0	3	2	5
	688	1	8	0	2	1	1	1	0	3	1	4	0	2	1	1	1	0	3	8	3	11	2	10	0	0	6	0	15	4	2	4	2	5	0	0	3	0	5
	689	1	7	0	1	1	2	1	0	4	1	3	0	1	1	2	1	0	3	6	1	14	4	10	0	1	1	1	18	4	1	5	2	4	0	1	1	1	4
	690	0	5	0	0	0	4	3	0	4	0	3	0	0	0	3	3	0	3	4	0	9	6	10	0	0	4	1	18	3	0	5	3	5	0	0	2	1	5
	691	2	7	0	0	1	5	2	0	3	2	3	0	0	1	3	2	0	3	8	1	9	6	8	1	1	1	2	19	3	1	4	4	4	1	1	1	1	5
	692	0	8	1	1	3	2	2	0	2	0	2	1	1	2	2	1	0	2	7	0	8	4	11	0	0	2	1	19	3	0	4	3	4	0	0	2	1	5
	693	1	8	2	1	1	3	3	0	3	1	3	2	1	1	2	2	0	3	6	1	9	9	7	0	0	3	0	20	4	1	3	4	3	0	0	1	0	5
	694	0	8	1	0	0	3	2	0	1	0	2	1	0	0	3	2	0	1	7	2	9	8	9	0	2	3	3	18	4	2	4	5	5	0	2	2	3	5
	695	0	7	1	1	2	1	2	0	2	0	3	1	1	2	1	2	0	2	7	1	13	5	11	0	1	3	1	29	4	1	3	3	4	0	1	2	1	5
	696	2	8	1	1	2	3	1	0	2	2	4	1	1	2	2	1	0	2	7	0	10	9	15	0	0	4	2	23	3	0	4	4	5	0	0	2	1	5
	697	0	7	1	2	1	3	1	0	2	0	3	1	2	1	2	1	0	2	8	1	9	4	10	0	1	3	1	24	4	1	5	2	4	0	1	2	1	5
	698	1	5	1	2	2	3	2	0	2	1	3	1	2	2	2	2	0	2	9	2	15	6	9	0	0	3	0	19	4	2	4	4	5	0	0	1	0	5
	699	1	7	0	0	2	3	1	0	3	1	3	0	0	2	2	1	0	2	5	1	5	7	8	0	1	5	2	18	2	1	4	3	5	0	1	3	2	5
	700	1	4	0	0	1	3	2	0	2	1	3	0	0	1	3	2	0	2	9	1	12	11	6	0	0	3	1	22	4	1	4	4	4	0	0	3	1	5
	701	1	6	1	1	1	2	3	0	2	1	4	1	1	1	2	3	0	2	6	0	12	9	11	0	2	3	2	24	4	0	5	3	4	0	2	2	1	5
	702	1	7	1	2	2	2	2	0	2	1	3	1	2	2	2	1	0	2	6	1	8	6	11	0	1	5	0	28	3	1	4	3	4	0	1	2	0	5
	703	0	4	0	0	1	1	2	0	2	0	4	0	0	1	1	1	0	1	7	2	7	2	9	1	1	3	1	24	3	2	4	2	4	1	1	3	1	5
	704	1	10	1	2	0	2	1	0	1	1	3	1	2	0	1	1	0	1	7	1	8	5	10	0	1	2	1	17	4	1	4	3	5	0	1	2	1	5
	705	0	9	1	2	1	4	3	0	4	0	4	1	2	1	3	3	0	3	4	2	9	5	11	0	1	2	0	20	3	2	4	3	5	0	1	2	0	5
	706	0	7	1	1	0	1	4	0	5	0	3	1	1	0	1	4	0	4	8	0	12	6	14	0	0	1	1	17	4	0	5	3	5	0	0	1	1	5
	707	2	6	0	0	0	2	3	0	3	2	3	0	0	0	2	3	0	2	3	0	7	5	5	0	1	2	3	20	3	0	3	4	4	0	1	2	2	5
	708	1	7	1	2	2	3	3	0	2	1	4	1	1	2	3	3	0	2	8	1	11	5	9	0	1	3	1	20	4	1	5	4	4	0	1	2	1	5
	709	1	7	0	1	1	3	2	0	5	1	3	0	1	1	2	1	0	4	8	1	11	9	8	0	1	4	0	14	4	1	4	4	4	0	1	2	0	5
	710	1	8	1	1	1	2	2	0	1	1	3	1	1	1	2	2	0	1	5	0	10	6	11	0	2	5	2	23	3	0	3	4	4	0	2	3	1	5
	711	1	9	1	0	1	3	3	0	1	1	4	1	0	1	2	2	0	1	7	0	8	8	8	0	1	2	1	23	3	0	4	4	5	0	1	2	1	5
	712	1	7	0	3	3	4	2	0	4	1	3	0	2	2	3	2	0	3	7	3	7	1	11	0	0	1	1	21	4	2	3	1	5	0	0	1	1	5
	713	1	8	0	2	0	2	1	0	3	1	3	0	2	0	1	1	0	3	4	2	6	4	14	0	3	6	2	16	3	2	5	4	5	0	2	2	2	5
	714	1	4	1	0	1	3	1	0	4	1	3	1	0	1	2	1	0	3	5	0	10	4	15	0	1	1	1	21	3	0	4	3	5	0	1	1	1	5
	715	0	5	0	3	2	3	2	0	4	0	4	0	2	2	2	2	0	3	3	4	8	9	8	0	1	4	1	23	3	3	4	4	5	0	1	1	1	5
	716	1	6	0	3	2	4	2	0	3	1	4	0	2	2	3	2	0	2	4	5	10	3	8	0	0	7	0	20	3	3	4	3	5	0	0	3	0	5
	717	1	7	1	0	1	1	2	0	4	1	4	1	0	1	1	2	0	4	5	0	6	9	13	0	0	2	0	26	4	0	3	3	5	0	0	2	0	5
	718	2	4	0	2	0	2	2	0	4	2	2	0	2	0	2	2	0	4	7	2	9	13	12	0	1	2	0	24	3	2	4	4	4	0	1	1	0	5
	719	2	1	0	3	1	3	3	0	4	2	1	0	2	1	2	3	0	3	8	2	12	4	11	0	1	6	1	22	3	2	4	2	4	0	1	3	1	5
	720	2	4	1	3	1	3	2	0	4	2	3	1	2	1	3	2	0	3	3	0	10	5	12	0	0	5	0	25	2	0	5	2	5	0	0	3	0	5
	721	1	9	1	1	1	1	3	0	3	1	4	1	1	1	1	3	0	2	9	0	9	6	9	0	0	4	0	18	4	0	3	4	5	0	0	2	0	5
	722	1	10	1	1	1	2	2	0	2	1	4	1	1	1	2	2	0	1	6	2	9	7	9	0	0	2	3	29	4	2	4	5	5	0	0	2	2	5
	723	1	6	0	1	1	2	3	0	2	1	3	0	1	1	2	2	0	2	6	1	12	7	8	0	0	5	1	20	3	1	4	5	4	0	0	4	1	5
	724	0	6	0	0	1	1	2	0	2	0	3	0	0	1	1	2	0	2	6	0	12	10	11	0	1	3	0	22	3	0	5	4	5	0	1	2	0	5
	725	2	8	1	1	1	4	1	0	3	2	3	1	1	1	3	1	0	3	4	1	8	5	11	0	0	4	2	25	2	1	3	4	5	0	0	2	2	5
	726	0	7	0	0	2	3	1	0	3	0	4	0	0	2	2	1	0	2	9	0	10	4	7	0	1	4	0	25	4	0	4	4	4	0	1	2	0	5
	727	0	9	2	0	1	2	3	0	3	0	2	2	0	1	1	2	0	2	6	4	10	4	12	0	1	2	0	16	3	2	3	2	5	0	1	2	0	4
	728	0	4	0	0	0	3	3	0	2	0	2	0	0	0	2	3	0	2	8	3	7	7	12	0	1	4	0	24	3	2	4	5	4	0	1	2	0	5
	729	1	8	0	2	0	6	3	0	5	1	4	0	1	0	3	3	0	4	7	0	11	8	10	0	2	4	2	25	3	0	4	4	5	0	2	3	1	5
	730	0	6	1	1	2	2	2	0	3	0	4	1	1	2	1	2	0	3	3	1	10	6	9	0	1	5	1	23	3	1	4	3	4	0	1	3	1	5
	731	0	8	1	0	1	1	4	0	2	0	4	1	0	1	1	3	0	2	5	0	8	3	10	1	1	1	1	28	2	0	4	2	5	1	1	1	1	5
	732	2	4	2	2	0	1	2	0	3	2	2	2	2	0	1	2	0	3	5	1	7	6	10	0	1	3	0	18	3	1	3	4	5	0	1	2	0	5
	733	2	7	0	1	1	4	4	0	2	2	3	0	1	1	3	4	0	2	7	3	6	8	13	0	1	3	1	22	4	3	3	4	4	0	1	1	1	5
	734	2	3	0	1	2	0	4	0	4	2	2	0	1	2	0	3	0	3	8	1	8	7	8	0	0	4	2	17	2	1	3	3	5	0	0	2	2	5
	735	2	5	1	1	1	1	2	0	2	2	2	1	1	1	1	2	0	2	7	1	6	10	8	0	1	4	1	16	3	1	3	2	5	0	1	3	1	5
	736	2	8	1	1	2	3	1	0	2	2	4	1	1	2	3	1	0	2	10	1	11	2	13	1	2	3	0	17	4	1	4	2	5	1	2	1	0	4
	737	2	7	1	1	2	3	2	0	5	2	3	1	1	2	3	2	0	4	5	3	10	9	12	0	0	2	0	19	4	2	3	3	4	0	0	2	0	5
	738	1	8	1	0	0	3	3	0	2	1	4	1	0	0	2	3	0	2	6	1	9	5	7	0	0	3	2	24	3	1	4	4	4	0	0	2	2	5
	739	2	8	1	0	0	1	2	0	2	2	4	1	0	0	1	2	0	1	4	1	10	8	10	0	1	3	1	23	3	1	4	3	5	0	1	2	1	5
	740	0	7	0	2	2	2	5	0	5	0	3	0	2	2	2	4	0	4	7	1	10	8	11	0	0	2	0	21	4	1	4	4	5	0	0	1	0	5
	741	2	4	1	1	1	3	4	0	2	2	3	1	1	1	3	3	0	2	5	1	14	4	11	0	0	5	0	26	3	1	5	3	4	0	0	2	0	5
	742	1	4	1	1	1	2	2	0	3	1	2	1	1	1	2	2	0	3	6	2	7	4	7	0	0	3	0	15	2	2	4	4	5	0	0	2	0	5
	743	1	7	0	2	0	3	3	0	4	1	3	0	2	0	3	2	0	3	8	1	12	5	11	0	1	6	1	22	4	1	4	3	5	0	1	3	1	5
	744	0	6	1	2	2	3	3	0	3	0	4	1	1	2	3	3	0	2	6	2	10	10	10	0	0	4	0	26	4	2	3	4	4	0	0	3	0	5
	745	2	6	1	1	0	4	3	0	3	2	4	1	1	0	3	2	0	3	5	2	13	10	12	0	0	2	0	15	4	2	5	4	5	0	0	1	0	5
	746	1	10	0	1	2	2	2	0	3	1	3	0	1	2	2	2	0	3	7	0	11	8	7	0	1	2	1	20	4	0	5	5	4	0	1	1	1	4
	747	2	6	0	1	0	4	4	0	0	2	3	0	1	0	3	4	0	0	8	0	8	6	8	0	1	2	1	22	4	0	4	3	5	0	1	2	1	5
	748	1	9	0	1	1	3	2	0	1	1	3	0	1	1	3	2	0	1	6	2	11	5	7	0	0	1	1	23	2	2	4	3	3	0	0	1	1	5
	749	0	2	0	1	1	4	2	0	3	0	2	0	1	1	2	2	0	3	8	0	13	9	9	0	1	5	1	16	3	0	4	3	4	0	1	4	1	5
	750	1	6	1	0	1	2	1	0	1	1	4	1	0	1	1	1	0	1	8	0	13	8	9	0	1	5	1	20	4	0	4	3	5	0	1	2	1	5
	751	2	1	0	1	0	3	2	0	3	2	1	0	1	0	2	2	0	3	6	2	12	12	11	0	2	2	2	25	3	1	4	5	5	0	2	1	2	5
	752	1	8	1	2	0	3	1	0	3	1	4	1	2	0	2	1	0	2	6	1	9	14	8	0	1	3	1	19	3	1	4	5	4	0	1	2	1	4
	753	1	2	0	2	0	3	3	0	2	1	2	0	1	0	2	2	0	2	7	0	6	2	9	0	1	6	1	16	4	0	3	1	4	0	1	3	1	4
	754	0	7	1	0	1	2	3	0	2	0	3	1	0	1	1	2	0	1	8	3	10	8	12	0	0	3	1	25	4	2	4	4	4	0	0	2	1	5
	755	1	10	1	2	0	2	3	0	1	1	4	1	2	0	2	3	0	1	1	2	13	6	7	0	1	3	0	20	1	1	5	4	4	0	1	3	0	5
	756	0	9	0	1	1	3	2	0	1	0	3	0	1	1	3	2	0	1	10	1	10	8	9	0	2	5	4	21	4	1	4	4	4	0	2	3	3	5
	757	2	7	1	0	1	2	3	0	2	2	2	1	0	1	2	2	0	2	4	3	10	5	8	0	0	4	1	21	3	3	4	4	4	0	0	3	1	5
	758	1	9	0	1	1	5	2	0	6	1	3	0	1	1	3	2	0	4	6	0	14	7	8	0	0	7	2	17	4	0	4	3	4	0	0	4	2	4
	759	2	7	0	0	1	4	4	0	3	2	3	0	0	1	3	3	0	2	6	0	7	7	10	0	1	4	0	29	3	0	3	4	5	0	1	3	0	5
	760	0	8	1	2	2	2	0	0	2	0	4	1	2	2	2	0	0	2	6	0	9	2	7	0	0	4	1	21	3	0	3	1	4	0	0	2	1	4
	761	1	6	1	1	1	4	2	0	2	1	2	1	1	1	3	1	0	2	6	0	6	6	8	0	1	4	1	20	3	0	4	4	5	0	1	2	1	5
	762	1	9	0	2	0	3	3	0	3	1	4	0	2	0	2	3	0	3	7	1	7	4	8	0	1	6	0	22	4	1	4	3	5	0	1	4	0	5
	763	1	7	1	1	1	3	2	0	2	1	3	1	1	1	2	2	0	1	5	1	13	12	5	0	0	3	0	17	3	1	5	5	3	0	0	2	0	5
	764	1	6	0	2	1	3	3	0	2	1	4	0	2	1	2	3	0	2	3	1	8	8	10	0	0	3	1	24	3	1	3	3	5	0	0	2	1	5
	765	0	6	1	1	0	2	3	0	3	0	3	1	1	0	2	3	0	3	8	2	10	3	10	0	1	2	2	16	4	2	4	3	5	0	1	2	2	5
	766	0	4	1	2	1	3	3	0	3	0	3	1	1	1	2	3	0	3	5	1	8	7	12	0	2	2	1	22	3	1	4	4	4	0	2	1	1	5
	767	1	6	1	0	2	2	1	0	4	1	3	1	0	2	1	1	0	3	6	2	15	4	13	0	1	0	0	14	4	2	5	3	5	0	1	0	0	5
	768	0	3	0	0	1	4	3	0	3	0	3	0	0	1	2	3	0	2	5	0	8	8	7	0	2	4	3	19	3	0	4	5	4	0	2	3	3	5
	769	1	7	0	1	1	1	2	0	2	1	4	0	1	1	1	1	0	2	5	1	11	8	6	0	0	4	2	22	2	1	4	4	3	0	0	3	2	5
	770	1	11	2	1	0	3	3	0	2	1	4	2	1	0	3	2	0	2	5	1	8	5	8	0	2	2	1	20	3	1	3	4	4	0	2	1	1	5
	771	2	9	0	1	0	3	2	0	3	2	4	0	1	0	3	1	0	3	6	0	9	5	13	0	0	4	1	28	3	0	4	4	4	0	0	2	1	5
	772	2	8	0	0	2	4	2	0	3	2	2	0	0	2	3	2	0	3	4	1	12	7	11	0	1	6	2	23	2	1	4	3	4	0	1	3	1	5
	773	0	7	1	1	0	4	2	0	1	0	4	1	1	0	3	1	0	1	6	0	11	4	12	0	1	3	1	22	4	0	4	2	4	0	1	2	1	4
	774	1	3	2	1	0	2	3	0	2	1	3	2	1	0	1	3	0	1	4	2	7	4	7	0	0	3	1	24	3	2	3	2	4	0	0	1	1	5
	775	1	4	1	0	1	2	2	0	2	1	2	1	0	1	2	2	0	2	10	2	5	11	12	0	1	4	0	19	4	2	3	3	5	0	1	2	0	5
	776	1	4	1	1	1	2	2	0	3	1	3	1	1	1	2	2	0	3	6	0	11	7	4	0	1	6	0	16	3	0	4	4	3	0	1	4	0	4
	777	1	7	1	1	2	3	3	0	0	1	3	1	1	2	2	3	0	0	6	0	9	2	5	0	1	5	2	20	3	0	4	1	3	0	1	3	2	5
	778	2	11	1	1	0	4	0	0	4	2	4	1	1	0	2	0	0	3	10	1	10	7	8	0	2	5	2	21	4	1	3	4	4	0	2	3	1	4
	779	1	7	1	2	0	2	4	0	3	1	4	1	2	0	1	4	0	3	3	1	13	8	9	0	1	2	2	18	3	1	4	3	4	0	1	2	2	5
	780	1	6	0	1	0	3	2	0	3	1	3	0	1	0	3	2	0	2	9	1	11	10	11	0	0	3	2	21	4	1	4	5	5	0	0	2	1	5
	781	1	10	0	1	2	2	3	0	1	1	4	0	1	2	2	2	0	1	5	1	16	6	13	0	0	5	2	25	3	1	4	4	5	0	0	2	2	5
	782	2	4	1	1	2	1	2	0	2	2	2	1	1	2	1	2	0	2	6	1	10	6	6	0	0	2	0	30	4	1	2	3	4	0	0	2	0	5
	783	0	5	0	1	1	5	1	0	0	0	3	0	1	1	3	1	0	0	8	0	10	4	12	0	0	2	1	23	4	0	4	3	3	0	0	2	1	5
	784	0	8	1	1	1	2	4	0	4	0	4	1	1	1	2	4	0	3	2	2	13	9	8	0	1	3	1	18	1	2	4	4	3	0	1	2	1	5
	785	2	6	0	1	1	4	2	0	2	2	2	0	1	1	2	2	0	2	5	1	12	6	12	0	0	1	2	32	3	1	5	4	5	0	0	1	2	5
	786	1	10	1	0	2	3	1	0	2	1	4	1	0	1	2	1	0	1	6	1	8	5	8	0	1	4	1	17	3	1	4	3	3	0	1	3	1	5
	787	1	6	1	0	1	0	3	0	5	1	3	1	0	1	0	2	0	4	8	0	13	10	8	0	1	3	0	16	4	0	4	5	4	0	1	2	0	5
	788	1	7	0	1	1	4	4	0	4	1	4	0	1	1	3	3	0	3	5	1	11	12	6	0	1	5	1	24	3	1	4	4	5	0	1	3	1	5
	789	1	7	0	1	2	3	3	0	3	1	4	0	1	2	2	3	0	3	6	1	11	4	10	0	0	8	0	21	3	1	5	1	4	0	0	2	0	5
	790	1	4	0	0	1	2	4	0	2	1	2	0	0	1	2	3	0	1	6	0	10	14	10	0	0	3	1	19	4	0	4	4	4	0	0	3	1	5
	791	0	2	1	2	1	4	2	0	3	0	2	1	1	1	2	2	0	3	6	1	10	3	9	0	1	4	0	11	3	1	4	3	4	0	1	3	0	5
	792	0	9	1	1	2	2	3	0	4	0	4	1	1	2	2	3	0	4	1	0	10	7	7	1	1	2	1	14	1	0	4	4	4	1	1	2	1	5
	793	1	6	0	1	1	3	3	0	4	1	3	0	1	1	2	2	0	4	9	2	12	6	8	0	1	6	2	21	4	1	4	3	5	0	1	3	1	5
	794	1	8	1	1	1	1	2	0	5	1	3	1	1	1	1	1	0	4	3	1	8	8	12	0	1	0	1	23	3	1	4	4	4	0	1	0	1	5
	795	2	5	2	1	0	2	3	0	2	2	2	2	1	0	2	2	0	2	5	0	14	8	11	0	1	5	0	12	3	0	4	5	5	0	1	2	0	5
	796	0	6	0	1	1	1	3	0	2	0	3	0	1	1	1	2	0	2	7	0	12	4	10	0	0	3	0	22	3	0	4	3	5	0	0	3	0	5
	797	1	6	0	2	2	5	3	0	2	1	2	0	2	2	3	3	0	2	8	3	11	9	8	0	0	1	1	20	3	2	4	4	5	0	0	1	1	5
	798	0	4	1	1	1	1	1	0	3	0	3	1	1	1	1	1	0	3	8	1	8	8	7	0	2	8	2	23	4	1	3	5	4	0	1	4	2	5
	799	1	4	1	1	2	3	3	0	4	1	3	1	1	1	2	3	0	4	5	1	9	8	6	0	0	5	2	20	3	1	4	3	3	0	0	3	2	5
	800	0	7	0	1	1	3	2	0	1	0	3	0	1	1	2	2	0	1	6	1	10	6	9	0	1	6	1	20	4	1	4	2	5	0	1	3	1	5
	801	0	8	0	1	0	0	2	0	0	0	3	0	1	0	0	2	0	0	9	0	7	11	10	0	1	5	1	21	4	0	3	3	5	0	1	3	1	5
	802	1	10	1	2	1	4	1	0	5	1	3	1	2	1	3	1	0	3	8	0	13	7	5	0	0	4	0	15	4	0	5	4	3	0	0	2	0	5
	803	0	7	1	0	1	5	1	0	4	0	4	1	0	1	3	1	0	3	4	3	7	9	6	0	1	5	1	20	2	2	5	4	4	0	1	3	1	5
	804	1	5	0	0	1	2	2	0	1	1	2	0	0	1	2	1	0	1	3	2	13	6	8	0	1	3	2	18	2	2	4	3	5	0	1	2	1	5
	805	1	8	2	1	1	4	2	0	5	1	3	2	1	1	3	2	0	4	3	2	8	6	10	0	1	7	1	23	3	2	4	4	4	0	1	4	1	5
	806	0	6	0	0	1	3	3	0	4	0	4	0	0	1	3	2	0	4	6	3	9	2	12	0	1	4	1	18	3	2	3	2	5	0	1	2	1	5
	807	2	2	2	2	0	1	1	0	3	2	2	2	2	0	1	1	0	3	2	1	10	8	12	0	1	2	1	17	2	1	5	3	4	0	1	2	1	5
	808	2	9	1	1	2	2	1	0	2	2	4	1	1	2	2	1	0	2	7	2	12	8	8	0	1	1	0	28	3	2	5	3	4	0	1	1	0	5
	809	2	6	1	1	2	2	1	0	1	2	3	1	1	2	2	1	0	1	8	2	10	4	8	0	1	3	0	23	4	2	4	4	4	0	1	3	0	5
	810	2	4	0	1	2	1	5	0	1	2	3	0	1	2	1	4	0	1	7	2	10	9	12	0	1	4	1	20	4	2	3	4	5	0	1	3	1	5
	811	1	9	0	1	1	3	3	0	2	1	3	0	1	1	2	3	0	2	4	0	8	6	14	0	0	4	1	19	2	0	4	3	5	0	0	2	1	5
	812	1	9	1	1	1	5	3	0	2	1	3	1	1	1	2	2	0	2	4	5	7	9	6	0	0	4	1	15	4	3	4	3	5	0	0	2	1	3
	813	1	13	0	1	1	2	2	0	1	1	4	0	1	1	2	2	0	1	9	2	9	5	17	0	0	1	2	16	4	2	3	2	5	0	0	1	2	5
	814	1	5	0	2	0	1	1	0	1	1	3	0	2	0	1	1	0	1	5	0	10	6	13	0	1	2	1	15	3	0	3	4	4	0	1	2	1	5
	815	1	6	0	0	1	3	2	0	5	1	2	0	0	1	2	2	0	4	7	3	15	4	11	1	0	3	2	22	4	1	4	3	5	1	0	3	2	5
	816	1	10	2	0	1	1	2	0	3	1	4	2	0	1	1	2	0	2	4	0	15	3	12	0	0	5	0	19	3	0	4	2	5	0	0	3	0	4
	817	2	6	0	2	1	2	3	0	4	2	4	0	2	1	2	2	0	4	8	2	7	7	8	1	0	6	1	26	3	1	3	3	4	1	0	2	1	5
	818	1	6	0	1	1	1	2	0	2	1	2	0	1	1	1	1	0	2	5	0	7	7	9	0	1	5	2	23	3	0	3	5	4	0	1	2	1	5
	819	1	5	1	1	1	1	2	0	3	1	3	1	1	1	1	2	0	3	10	2	16	2	10	0	1	4	0	21	4	1	4	2	4	0	1	1	0	5
	820	1	10	0	2	1	1	3	0	2	1	4	0	2	1	1	2	0	2	6	1	9	8	13	0	2	6	1	19	3	1	4	5	5	0	2	3	1	5
	821	1	8	1	1	2	1	1	0	4	1	3	1	1	2	1	1	0	3	4	2	13	4	11	0	0	5	2	17	3	2	4	2	4	0	0	2	2	4
	822	0	9	1	1	2	1	2	0	3	0	4	1	1	2	1	2	0	3	6	2	6	7	12	0	0	4	0	20	3	2	4	4	5	0	0	2	0	5
	823	0	6	1	2	1	2	2	0	2	0	4	1	2	1	2	2	0	2	10	1	8	8	5	0	2	3	1	22	4	1	3	5	4	0	2	2	1	5
	824	1	11	1	2	1	4	2	0	3	1	4	1	2	1	3	2	0	1	9	2	10	7	11	0	1	3	2	29	4	1	4	5	5	0	1	2	1	4
	825	1	3	1	1	2	3	2	0	1	1	1	1	1	2	2	2	0	1	7	2	5	4	11	0	1	3	1	20	4	2	3	2	4	0	1	3	1	5
	826	1	5	1	1	2	2	1	0	1	1	3	1	1	2	2	1	0	1	9	0	11	6	16	0	1	2	2	21	4	0	3	4	5	0	1	1	2	5
	827	1	7	1	1	1	1	0	0	3	1	4	1	1	1	1	0	0	3	4	0	9	6	8	0	1	2	1	19	3	0	4	3	5	0	1	2	1	4
	828	1	6	1	0	1	2	5	0	3	1	4	1	0	1	2	4	0	3	7	1	11	9	8	0	0	3	0	16	4	1	4	4	3	0	0	2	0	5
	829	1	6	0	1	2	4	3	0	4	1	3	0	1	2	3	3	0	3	7	0	8	5	8	1	1	1	2	20	3	0	3	3	5	1	1	1	2	5
	830	1	8	0	0	1	1	4	0	1	1	4	0	0	1	1	3	0	1	7	1	5	5	11	0	1	1	4	20	4	1	3	2	5	0	1	1	2	5
	831	1	7	2	1	0	3	1	0	4	1	4	2	1	0	2	1	0	3	6	3	7	7	8	0	0	6	2	21	3	2	4	3	5	0	0	3	2	5
	832	1	6	1	1	1	3	2	0	4	1	3	1	1	1	3	2	0	3	6	0	6	7	6	0	1	4	1	23	3	0	3	4	4	0	1	2	1	4
	833	1	5	0	0	1	1	4	0	4	1	3	0	0	1	1	4	0	4	4	2	9	6	12	0	3	4	1	16	3	2	4	4	5	0	2	3	1	5
	834	0	8	1	0	2	2	3	0	3	0	3	1	0	1	2	3	0	2	5	1	9	5	8	0	1	4	2	30	4	1	4	3	5	0	1	2	2	5
	835	1	5	0	1	2	3	4	0	1	1	3	0	1	1	2	4	0	1	5	1	13	5	9	0	1	4	1	21	3	1	5	4	4	0	1	2	1	5
	836	2	8	1	1	0	1	3	0	3	2	4	1	1	0	1	3	0	3	7	3	11	4	7	0	1	3	1	20	4	2	4	2	3	0	1	3	1	5
	837	0	7	0	1	1	3	2	0	1	0	4	0	1	1	2	2	0	1	5	3	9	5	9	0	2	2	1	20	2	2	4	3	5	0	2	2	1	5
	838	0	9	1	1	0	1	3	0	3	0	3	1	1	0	1	3	0	2	8	1	8	3	9	0	1	5	2	23	3	1	4	3	4	0	1	3	1	5
	839	2	5	0	1	0	2	3	0	3	2	3	0	1	0	1	3	0	2	6	0	8	9	12	0	0	4	0	13	4	0	4	4	5	0	0	2	0	3
	840	0	7	0	1	0	5	1	0	3	0	4	0	1	0	3	1	0	3	5	0	11	6	9	1	0	4	1	25	3	0	4	3	4	1	0	2	1	5
	841	2	6	1	2	2	3	5	0	3	2	3	1	1	2	3	4	0	3	6	0	14	6	9	0	1	2	2	29	4	0	5	4	4	0	1	1	1	5
	842	1	6	0	2	0	4	2	0	2	1	3	0	2	0	3	2	0	2	8	0	10	5	11	0	0	4	1	17	4	0	3	3	4	0	0	2	1	5
	843	1	8	2	2	1	2	1	0	1	1	4	2	2	1	2	1	0	1	5	1	8	7	12	0	0	2	1	19	2	1	3	3	5	0	0	1	1	5
	844	2	7	1	1	1	2	2	0	2	2	3	1	1	1	2	1	0	2	3	4	8	9	10	0	0	4	0	18	1	3	3	4	4	0	0	3	0	5
	845	2	5	0	1	0	6	1	0	0	2	2	0	1	0	3	1	0	0	12	2	8	7	9	0	2	2	3	21	4	2	4	4	5	0	2	2	2	5
	846	2	5	2	1	2	5	3	0	2	2	3	2	1	1	3	2	0	2	4	2	10	4	7	0	1	7	0	17	3	2	3	3	4	0	1	4	0	4
	847	2	3	1	2	1	1	1	0	1	2	2	1	2	1	1	1	0	1	5	2	9	6	8	0	1	1	0	23	4	2	5	3	3	0	1	1	0	5
	848	1	7	0	1	1	2	2	0	3	1	3	0	1	1	2	2	0	3	1	0	12	3	9	0	1	3	0	20	1	0	5	3	5	0	1	1	0	5
	849	1	5	0	2	2	2	2	0	3	1	3	0	2	1	2	2	0	2	9	0	9	3	6	0	0	5	0	23	4	0	4	3	5	0	0	3	0	5
	850	0	8	1	2	0	2	1	0	5	0	3	1	2	0	1	1	0	4	6	1	12	8	12	0	0	4	0	30	3	1	3	5	5	0	0	3	0	5
	851	1	6	2	1	2	2	3	0	1	1	3	2	1	2	1	2	0	1	6	3	14	9	9	0	2	4	0	23	3	2	4	4	5	0	2	3	0	5
	852	2	8	0	0	1	2	2	0	3	2	3	0	0	1	2	2	0	3	6	2	9	5	11	0	2	2	3	19	2	2	4	3	4	0	2	2	1	5
	853	2	7	1	1	1	4	3	0	3	2	2	1	1	1	2	2	0	2	3	2	9	6	16	0	0	4	1	16	1	1	5	4	5	0	0	3	1	4
	854	2	6	1	0	2	1	1	0	3	2	4	1	0	2	1	1	0	3	8	1	9	1	10	0	0	4	1	20	4	1	3	1	5	0	0	2	1	5
	855	1	7	0	1	1	3	1	0	1	1	3	0	1	1	3	1	0	1	8	3	14	9	9	0	1	2	0	21	4	3	4	5	5	0	1	2	0	5
	856	1	6	0	1	1	3	1	0	4	1	3	0	1	1	2	1	0	3	7	2	13	6	7	0	1	1	2	19	4	2	4	3	5	0	1	1	2	5
	857	1	8	0	2	1	3	2	0	1	1	4	0	2	1	2	2	0	1	3	0	12	11	8	0	1	3	1	20	2	0	4	5	4	0	1	3	1	5
	858	1	4	1	0	0	1	2	0	2	1	2	1	0	0	1	2	0	2	7	0	10	11	10	0	1	9	0	12	4	0	4	4	4	0	1	3	0	5
	859	2	7	0	1	2	3	4	0	3	2	3	0	1	2	3	3	0	3	6	0	7	2	8	0	1	1	1	20	4	0	4	1	4	0	1	1	1	4
	860	1	7	0	1	1	2	3	0	1	1	3	0	1	1	2	3	0	1	7	0	9	9	8	0	1	3	1	22	4	0	3	5	5	0	1	2	1	5
	861	0	7	0	1	0	1	3	0	2	0	3	0	1	0	1	3	0	2	7	2	9	8	8	0	1	7	1	21	4	2	3	3	4	0	1	2	1	4
	862	1	5	0	1	2	2	2	0	2	1	2	0	1	2	2	2	0	2	5	1	11	10	9	0	2	1	0	19	3	1	4	5	4	0	2	1	0	5
	863	2	6	1	1	0	2	2	0	1	2	3	1	1	0	2	2	0	1	4	3	12	8	10	0	0	4	3	10	4	3	4	4	5	0	0	2	3	4
	864	2	7	1	1	2	3	2	0	4	2	3	1	1	2	3	1	0	3	3	2	11	6	10	0	1	3	0	31	2	1	5	3	5	0	1	2	0	5
	865	1	6	0	1	1	4	3	0	4	1	3	0	1	1	3	3	0	3	5	0	14	7	10	0	0	3	2	26	3	0	4	5	5	0	0	2	2	5
	866	2	5	1	1	2	1	0	0	2	2	3	1	1	2	1	0	0	2	9	1	11	6	12	0	0	3	1	23	4	1	4	4	5	0	0	2	1	5
	867	0	10	0	1	0	1	4	0	3	0	4	0	1	0	1	3	0	2	8	0	10	3	11	0	0	2	1	20	4	0	3	2	5	0	0	2	1	5
	868	1	7	0	2	1	3	1	0	5	1	4	0	2	1	2	1	0	3	5	2	8	2	8	0	2	5	1	16	3	2	3	2	5	0	2	3	1	5
	869	2	7	1	1	0	1	2	0	2	2	3	1	1	0	1	2	0	1	6	0	9	8	7	1	1	5	2	24	3	0	3	2	3	1	1	2	2	5
	870	1	7	1	2	1	4	2	0	2	1	4	1	2	1	3	2	0	2	6	2	10	6	6	0	0	3	1	19	4	2	4	3	3	0	0	3	1	5
	871	1	10	0	2	2	1	1	0	4	1	4	0	2	2	1	1	0	4	6	0	5	11	8	0	1	8	1	18	4	0	3	4	4	0	1	2	1	5
	872	0	10	0	1	2	2	1	0	2	0	4	0	1	2	2	1	0	2	9	2	9	9	13	0	1	2	2	23	4	2	4	3	4	0	1	2	2	4
	873	2	5	2	1	2	0	2	0	2	2	3	2	1	2	0	2	0	2	7	0	9	4	12	0	0	4	2	20	4	0	5	2	5	0	0	3	2	5
	874	1	7	0	1	1	3	2	0	4	1	3	0	1	1	2	2	0	4	9	2	10	6	13	0	0	3	0	16	4	1	4	4	5	0	0	2	0	5
	875	1	8	1	2	1	2	2	0	2	1	2	1	2	1	2	2	0	2	4	1	13	6	3	0	0	3	0	15	4	1	5	3	2	0	0	2	0	4
	876	1	9	2	1	1	2	1	0	1	1	3	2	1	1	2	1	0	1	7	0	12	3	9	0	0	5	1	16	4	0	5	3	4	0	0	3	1	5
	877	2	6	0	0	1	3	0	0	3	2	4	0	0	1	2	0	0	3	7	0	6	7	14	0	0	4	1	21	3	0	3	4	5	0	0	2	1	4
	878	1	4	1	1	2	3	1	0	5	1	2	1	1	1	3	1	0	4	3	1	11	8	11	0	1	2	1	14	2	1	4	3	5	0	1	2	1	4
	879	1	8	0	3	2	1	3	0	2	1	4	0	2	2	1	2	0	2	8	1	7	7	9	0	1	1	1	27	4	1	4	3	4	0	1	1	1	5
	880	1	9	1	1	2	1	3	0	3	1	4	1	1	1	1	2	0	3	5	2	9	5	13	0	1	4	0	26	3	2	4	3	4	0	1	3	0	5
	881	2	6	1	1	3	3	1	0	5	2	3	1	1	2	3	1	0	4	5	1	8	5	8	1	1	3	1	20	2	1	5	3	5	1	1	2	1	5
	882	2	8	2	3	0	3	3	0	1	2	3	2	2	0	3	3	0	1	9	3	11	10	11	1	1	3	0	12	4	1	3	4	4	1	1	1	0	4
	883	1	6	0	1	2	3	3	0	2	1	4	0	1	2	3	3	0	2	4	0	5	5	16	0	2	2	1	24	3	0	3	2	5	0	2	2	1	5
	884	1	3	1	0	3	2	4	0	1	1	3	1	0	2	2	4	0	1	11	2	7	6	11	0	0	1	1	35	4	2	4	3	5	0	0	1	1	5
	885	1	9	0	2	1	1	1	0	4	1	4	0	2	1	1	1	0	4	5	1	9	2	7	0	1	5	0	27	4	1	4	2	4	0	1	2	0	5
	886	2	6	0	2	0	3	3	0	3	2	3	0	2	0	3	3	0	2	6	0	8	8	11	1	0	5	1	32	4	0	4	4	5	1	0	4	1	5
	887	0	2	0	1	2	2	2	0	4	0	2	0	1	1	2	2	0	3	3	3	12	7	15	0	1	7	1	26	3	2	5	4	5	0	1	3	1	5
	888	1	9	1	2	1	3	0	0	1	1	4	1	2	1	2	0	0	1	7	0	9	5	12	0	0	4	1	23	3	0	4	4	5	0	0	3	1	5
	889	1	5	0	0	2	4	3	0	2	1	3	0	0	2	3	3	0	2	4	1	9	6	13	0	0	6	0	19	2	1	4	4	4	0	0	3	0	5
	890	2	6	0	1	0	4	3	0	3	2	3	0	1	0	3	3	0	3	5	2	9	5	7	0	0	3	1	21	4	2	4	3	5	0	0	2	1	5
	891	0	4	0	0	0	1	3	0	5	0	3	0	0	0	1	2	0	4	5	0	6	7	13	0	0	3	0	17	3	0	4	3	4	0	0	2	0	5
	892	2	8	0	0	1	3	1	0	3	2	3	0	0	1	3	1	0	2	5	0	12	2	7	0	2	5	1	23	3	0	5	2	4	0	2	3	1	5
	893	0	7	1	0	2	3	2	0	5	0	3	1	0	2	3	2	0	4	7	2	11	4	12	0	0	3	2	22	4	2	3	2	5	0	0	2	2	5
	894	1	5	1	2	2	3	3	0	3	1	4	1	2	2	2	2	0	3	7	1	11	9	8	0	0	5	2	19	4	1	4	5	4	0	0	4	2	5
	895	2	8	1	0	2	4	2	0	2	2	4	1	0	2	3	1	0	2	5	1	13	8	12	0	1	1	1	19	2	1	4	4	5	0	1	1	1	5
	896	2	2	1	1	0	2	2	0	6	2	1	1	1	0	2	2	0	4	6	1	14	3	9	0	1	3	0	18	4	1	4	3	5	0	1	2	0	4
	897	0	9	0	2	1	0	4	0	2	0	4	0	2	1	0	3	0	2	5	0	11	9	14	0	2	3	1	13	3	0	4	3	5	0	2	1	1	4
	898	1	8	2	2	2	4	1	0	4	1	4	2	2	2	3	1	0	3	7	1	13	4	11	0	0	5	1	19	4	1	4	3	5	0	0	2	1	5
	899	1	10	0	0	3	4	3	0	2	1	4	0	0	2	3	3	0	2	6	1	7	5	7	0	1	3	0	17	4	1	4	4	5	0	1	2	0	5
	900	2	8	0	2	0	1	1	0	4	2	4	0	2	0	1	1	0	4	5	0	10	8	13	0	0	6	0	17	3	0	4	5	4	0	0	4	0	5
	901	2	10	0	2	1	3	2	0	2	2	4	0	2	1	3	2	0	2	9	2	9	8	9	0	2	6	0	20	4	2	3	3	5	0	2	3	0	5
	902	1	6	1	1	1	1	3	0	3	1	4	1	1	1	1	3	0	3	9	0	9	3	11	0	0	4	3	24	3	0	4	2	4	0	0	2	3	5
	903	1	8	0	2	2	3	2	0	3	1	4	0	2	2	2	2	0	2	6	2	6	6	8	1	0	4	1	21	3	2	4	4	5	1	0	2	1	5
	904	1	8	0	1	2	1	1	0	4	1	4	0	1	2	1	1	0	4	4	2	7	8	7	0	0	4	0	20	3	2	4	3	4	0	0	3	0	5
	905	1	10	0	2	2	4	3	0	3	1	4	0	2	2	2	2	0	3	8	1	10	6	11	0	0	4	1	18	4	1	5	4	4	0	0	1	1	5
	906	1	10	1	0	1	2	2	0	1	1	3	1	0	1	2	2	0	1	4	1	12	10	8	0	1	3	1	22	3	1	4	4	4	0	1	3	1	5
	907	1	5	0	1	2	4	4	0	1	1	3	0	1	2	3	3	0	1	4	2	12	4	8	0	1	4	1	22	4	2	3	4	5	0	1	4	1	5
	908	2	6	0	1	3	2	3	0	1	2	3	0	1	2	2	3	0	1	5	2	7	4	10	0	1	6	4	20	4	2	4	3	4	0	1	4	3	5
	909	0	4	1	0	2	2	0	0	2	0	2	1	0	2	2	0	0	2	6	0	8	2	10	0	2	9	1	23	3	0	4	2	5	0	2	4	1	5
	910	2	8	1	1	1	3	1	0	3	2	4	1	1	1	3	1	0	3	4	1	13	9	9	0	2	2	1	19	1	1	4	5	5	0	2	2	1	5
	911	2	2	2	2	2	5	2	0	2	2	2	2	2	2	3	2	0	1	9	3	11	9	13	0	0	2	1	17	3	3	5	4	5	0	0	2	1	5
	912	2	9	1	1	1	3	5	0	4	2	4	1	1	1	2	4	0	4	5	2	10	9	8	0	0	4	1	16	3	2	4	4	5	0	0	3	1	5
	913	1	5	2	0	1	2	1	0	4	1	3	2	0	1	1	1	0	2	5	2	10	3	13	1	0	4	1	20	3	1	5	2	4	1	0	3	1	4
	914	2	6	0	1	1	4	2	0	1	2	3	0	1	1	3	2	0	1	5	1	12	5	10	0	0	4	1	25	3	1	4	4	5	0	0	2	1	5
	915	1	2	1	1	2	2	1	0	0	1	2	1	1	2	1	1	0	0	4	0	12	2	8	0	1	3	1	18	3	0	4	1	4	0	1	3	1	5
	916	1	6	1	2	1	4	3	0	4	1	4	1	2	1	3	3	0	3	4	2	11	6	6	0	0	4	0	30	2	2	4	4	3	0	0	3	0	5
	917	2	7	1	2	1	3	3	0	3	2	2	1	2	1	3	3	0	3	4	1	10	9	10	0	2	2	2	15	4	1	4	3	5	0	2	2	2	5
	918	1	7	0	1	0	1	2	0	0	1	2	0	1	0	1	2	0	0	6	1	13	9	7	0	0	4	2	18	2	1	4	5	3	0	0	3	2	5
	919	1	6	1	0	1	2	1	0	2	1	4	1	0	1	2	1	0	1	4	2	6	12	12	0	1	3	2	17	1	2	3	4	5	0	1	2	2	5
	920	1	5	1	1	0	3	3	0	6	1	3	1	1	0	2	3	0	4	5	1	10	7	11	0	1	5	1	23	2	1	4	4	5	0	1	2	1	5
	921	1	10	1	0	2	2	3	0	3	1	4	1	0	2	1	2	0	3	7	3	12	12	7	0	0	5	2	22	4	2	4	5	5	0	0	3	2	5
	922	2	5	1	1	1	4	3	0	2	2	3	1	1	1	2	3	0	2	4	2	11	9	11	0	1	3	0	19	3	2	4	5	5	0	1	2	0	5
	923	0	3	2	1	2	1	2	0	3	0	2	2	1	1	1	2	0	2	4	1	7	11	11	0	0	4	1	22	2	1	4	5	4	0	0	3	1	5
	924	1	9	2	1	0	5	1	0	3	1	3	2	1	0	3	1	0	3	7	0	9	14	13	0	1	2	1	15	4	0	4	4	5	0	1	2	1	5
	925	1	5	0	1	0	3	1	0	4	1	3	0	1	0	3	1	0	3	6	3	7	8	10	0	0	3	0	28	4	2	3	4	5	0	0	3	0	5
	926	0	5	1	3	0	4	2	0	6	0	3	1	2	0	3	2	0	4	5	0	5	7	10	0	1	5	0	17	3	0	4	2	5	0	1	4	0	5
	927	2	6	0	0	2	2	2	0	4	2	3	0	0	2	2	2	0	3	3	0	9	6	16	1	1	4	1	24	2	0	5	4	5	1	1	3	1	5
	928	2	10	1	0	2	2	2	0	1	2	4	1	0	2	1	2	0	1	11	2	15	4	10	0	0	1	0	18	4	2	3	4	4	0	0	1	0	5
	929	2	4	1	1	1	1	3	0	4	2	2	1	1	1	1	2	0	4	7	2	8	4	12	0	1	4	0	27	4	2	4	2	5	0	1	2	0	5
	930	1	4	0	1	0	2	2	0	3	1	4	0	1	0	2	2	0	2	7	1	9	8	11	0	1	3	0	23	4	1	3	4	5	0	1	1	0	5
	931	0	9	2	0	1	2	2	0	3	0	4	2	0	1	2	2	0	3	5	1	10	6	9	0	0	3	0	20	3	1	4	5	5	0	0	2	0	5
	932	2	10	1	1	0	3	1	0	3	2	4	1	1	0	2	1	0	2	3	1	7	10	9	0	0	5	2	23	2	1	3	5	5	0	0	3	2	5
	933	1	3	1	1	1	2	2	0	4	1	3	1	1	1	2	2	0	4	8	1	6	3	7	0	1	4	0	30	4	1	3	2	3	0	1	2	0	5
	934	0	8	1	2	2	3	3	0	2	0	3	1	2	1	3	2	0	2	6	1	11	10	8	0	1	1	1	23	4	1	4	4	5	0	1	1	1	5
	935	2	10	1	1	1	1	1	0	4	2	4	1	1	1	1	1	0	4	7	2	8	7	12	0	1	0	1	21	4	2	3	3	5	0	1	0	1	5
	936	1	10	1	0	1	2	0	0	3	1	3	1	0	1	2	0	0	2	4	1	19	11	8	0	1	2	1	19	3	1	4	3	5	0	1	2	1	5
	937	1	7	2	1	1	2	3	0	1	1	4	2	1	1	1	3	0	1	4	2	7	9	11	0	2	4	1	32	3	2	4	3	5	0	2	3	1	5
	938	2	6	2	3	0	5	2	0	4	2	3	2	2	0	3	2	0	3	8	0	12	3	12	0	0	3	2	25	4	0	4	3	5	0	0	3	2	5
	939	1	5	0	1	1	2	3	0	3	1	4	0	1	1	2	3	0	3	4	0	9	5	6	0	2	1	2	27	4	0	4	3	4	0	2	1	2	5
	940	1	8	1	1	0	4	3	0	2	1	3	1	1	0	3	2	0	2	6	0	8	9	9	0	1	3	1	17	4	0	4	4	4	0	1	2	1	5
	941	1	7	0	2	1	2	3	0	4	1	3	0	2	1	1	2	0	2	4	0	9	4	9	0	2	2	0	26	2	0	4	2	4	0	2	2	0	5
	942	1	7	1	0	1	2	1	0	3	1	4	1	0	1	2	1	0	2	4	0	10	10	10	0	0	7	1	23	4	0	4	4	5	0	0	3	1	5
	943	1	6	0	1	0	2	2	0	3	1	3	0	1	0	2	2	0	3	6	1	13	8	8	0	0	6	1	24	4	1	5	3	3	0	0	2	1	5
	944	0	12	2	1	1	3	1	0	5	0	4	2	1	1	3	1	0	4	8	1	10	4	13	0	1	2	3	19	4	1	3	2	5	0	1	2	1	5
	945	1	4	1	3	1	5	2	0	4	1	3	1	2	1	3	2	0	4	7	2	10	8	8	0	1	1	1	21	3	1	4	4	4	0	1	1	1	5
	946	0	10	1	0	1	2	3	0	4	0	4	1	0	1	2	2	0	4	6	1	11	6	11	0	1	4	1	18	4	1	4	3	5	0	1	2	1	5
	947	1	5	1	3	1	1	2	0	3	1	3	1	2	1	1	2	0	3	5	1	8	7	7	0	0	3	1	27	3	1	4	4	4	0	0	2	1	5
	948	1	8	1	0	1	3	2	0	3	1	3	1	0	1	2	2	0	3	7	2	5	2	8	0	1	4	2	23	4	2	4	1	4	0	1	3	2	5
	949	1	6	0	1	1	3	0	0	4	1	3	0	1	1	2	0	0	3	5	1	9	7	13	0	0	1	2	20	3	1	3	4	5	0	0	1	2	5
	950	2	12	0	2	0	2	3	0	3	2	4	0	2	0	1	3	0	3	8	1	11	7	11	0	1	3	2	23	4	1	4	5	5	0	1	2	2	5
	951	1	15	0	1	2	5	4	0	1	1	4	0	1	2	3	3	0	1	6	2	6	7	12	0	1	2	3	17	3	1	5	4	5	0	1	2	2	5
	952	1	5	0	1	0	3	1	0	1	1	3	0	1	0	2	1	0	1	4	1	8	8	7	0	0	3	0	24	3	1	4	5	4	0	0	2	0	5
	953	0	7	0	2	1	3	1	0	3	0	3	0	2	1	3	1	0	3	6	2	8	5	10	0	1	3	1	23	3	1	5	3	5	0	1	3	1	5
	954	0	5	0	1	2	2	3	0	0	0	3	0	1	2	2	2	0	0	8	1	13	5	13	0	1	1	1	29	4	1	4	3	5	0	1	1	1	5
	955	0	7	1	2	1	3	3	0	2	0	3	1	2	1	3	2	0	2	6	2	6	11	8	0	1	2	1	27	4	2	3	4	5	0	1	2	1	5
	956	1	5	1	0	2	0	2	0	2	1	4	1	0	2	0	1	0	2	7	3	12	8	11	0	1	3	1	20	4	2	4	5	4	0	1	2	1	5
	957	0	4	1	2	1	4	3	0	2	0	3	1	2	1	2	3	0	2	4	1	12	7	9	0	1	3	2	19	4	1	4	4	5	0	1	2	2	5
	958	0	5	1	1	1	4	2	0	6	0	4	1	1	1	3	2	0	4	8	1	11	11	12	0	0	4	2	27	4	1	5	5	4	0	0	2	1	5
	959	0	7	2	0	2	2	1	0	5	0	4	2	0	2	2	1	0	3	7	1	12	7	10	0	1	2	1	25	4	1	4	4	4	0	1	2	1	5
	960	0	8	2	1	1	2	4	0	3	0	4	2	1	1	2	4	0	3	6	1	6	7	14	0	0	1	2	21	4	1	4	5	5	0	0	1	2	5
	961	1	6	0	1	1	3	3	0	2	1	4	0	1	1	3	3	0	2	6	0	8	10	8	0	1	5	2	21	4	0	4	5	4	0	1	2	2	5
	962	0	8	1	0	1	2	3	0	2	0	3	1	0	1	2	2	0	2	5	1	7	5	8	1	0	2	2	26	3	1	3	3	5	1	0	1	2	5
	963	1	6	1	1	1	4	3	0	3	1	4	1	1	1	2	3	0	3	4	1	12	8	10	0	1	4	3	27	3	1	4	4	4	0	1	2	2	5
	964	1	7	0	2	1	4	3	0	0	1	2	0	2	1	2	3	0	0	5	3	8	8	9	0	2	4	2	25	3	2	4	4	5	0	2	1	2	5
	965	0	6	0	1	1	4	3	0	3	0	3	0	1	1	3	3	0	2	8	2	10	4	9	0	0	6	2	20	4	2	4	1	4	0	0	4	2	5
	966	2	4	1	1	1	3	3	0	2	2	2	1	1	1	2	3	0	1	7	0	10	5	8	0	2	6	1	21	4	0	4	4	4	0	2	3	1	5
	967	2	5	1	1	1	4	2	0	6	2	4	1	1	1	3	2	0	4	5	1	16	9	13	0	1	4	0	20	3	1	4	5	4	0	1	1	0	5
	968	1	9	0	1	0	1	2	0	1	1	3	0	1	0	1	1	0	1	9	1	9	10	11	0	2	3	0	25	4	1	4	4	4	0	2	2	0	5
	969	0	6	0	1	0	2	2	0	2	0	3	0	1	0	2	2	0	2	8	1	7	7	12	0	0	1	2	26	4	1	4	4	4	0	0	1	2	5
	970	2	3	0	0	0	4	3	0	4	2	2	0	0	0	3	3	0	4	5	0	13	4	8	0	1	4	1	20	3	0	5	3	5	0	1	2	1	5
	971	1	6	2	0	0	3	3	0	3	1	3	2	0	0	3	3	0	3	7	1	7	3	7	0	1	1	1	22	3	1	4	2	5	0	1	1	1	5
	972	1	8	1	0	1	1	3	0	4	1	3	1	0	1	1	3	0	3	6	0	13	5	7	0	0	6	1	19	3	0	4	3	5	0	0	3	1	5
	973	1	2	1	1	2	4	2	0	2	1	2	1	1	2	3	1	0	2	8	1	9	5	12	0	1	4	0	22	4	1	4	4	4	0	1	2	0	5
	974	1	5	1	2	1	3	3	0	3	1	3	1	2	1	2	2	0	3	8	1	15	6	13	0	2	1	1	17	4	1	5	5	5	0	2	1	1	5
	975	1	5	0	1	0	3	1	0	2	1	2	0	1	0	2	1	0	2	4	2	9	5	10	0	1	4	2	24	2	2	3	4	5	0	1	1	2	5
	976	2	8	1	1	1	2	5	0	4	2	4	1	1	1	2	4	0	3	5	0	11	9	10	0	1	5	1	23	2	0	4	3	4	0	1	3	1	5
	977	2	6	2	1	1	1	3	0	5	2	3	2	1	1	1	2	0	4	5	0	12	7	15	0	1	6	1	18	3	0	4	3	4	0	1	3	1	5
	978	1	3	1	0	2	1	1	0	2	1	3	1	0	2	1	1	0	2	7	3	10	9	8	0	1	3	0	27	3	2	4	3	4	0	1	2	0	5
	979	2	4	1	2	0	6	2	0	2	2	2	1	1	0	3	2	0	2	8	2	9	8	10	0	0	4	1	15	4	2	3	4	5	0	0	3	1	5
	980	1	4	0	2	2	5	1	0	2	1	3	0	2	2	3	1	0	1	6	0	5	10	8	0	0	4	2	22	3	0	3	4	4	0	0	3	2	5
	981	0	7	1	1	1	2	2	0	4	0	3	1	1	1	2	2	0	3	7	2	7	4	9	0	1	3	0	29	3	2	3	2	4	0	1	3	0	5
	982	2	9	1	1	1	2	3	0	3	2	3	1	1	1	2	3	0	2	7	4	13	6	11	0	1	4	1	21	3	3	4	3	5	0	1	3	1	5
	983	0	4	0	1	2	3	1	0	1	0	2	0	1	2	2	1	0	1	6	0	8	9	12	1	0	7	0	20	4	0	4	4	4	1	0	3	0	5
	984	1	10	0	2	0	3	3	0	1	1	3	0	2	0	2	3	0	1	8	2	5	7	9	0	2	4	2	21	4	2	4	3	4	0	2	3	2	5
	985	2	4	1	1	0	1	2	0	3	2	2	1	1	0	1	2	0	2	8	3	6	6	13	1	1	3	0	22	4	2	3	3	4	1	1	2	0	5
	986	2	7	1	1	2	4	3	0	4	2	2	1	1	2	3	2	0	3	5	4	12	7	7	0	0	4	2	17	3	3	4	3	5	0	0	2	2	4
	987	2	9	2	2	1	1	3	0	1	2	4	2	2	1	1	3	0	1	8	1	6	4	7	0	1	5	0	25	4	1	4	3	4	0	1	4	0	5
	988	1	7	1	0	1	3	1	0	1	1	4	1	0	1	3	1	0	1	8	1	9	6	12	1	0	4	0	21	4	1	5	4	4	1	0	3	0	4
	989	1	10	1	2	2	3	2	0	2	1	3	1	2	1	1	2	0	2	5	3	10	4	9	0	1	2	1	22	3	3	4	3	4	0	1	2	1	5
	990	2	8	1	1	0	3	1	0	3	2	2	1	1	0	1	1	0	2	4	2	7	8	11	0	1	2	1	21	2	2	4	4	5	0	1	2	1	5
	991	1	6	0	1	2	5	3	0	3	1	2	0	1	2	3	2	0	3	3	2	8	9	11	0	0	2	1	23	2	2	3	3	4	0	0	2	1	5
	992	1	7	0	1	0	3	3	0	3	1	4	0	1	0	3	3	0	3	10	0	6	3	9	0	0	5	2	22	4	0	3	2	5	0	0	2	2	5
	993	1	2	1	2	1	3	1	0	3	1	2	1	2	1	2	1	0	2	9	1	11	8	12	0	0	6	0	19	4	1	4	5	5	0	0	4	0	5
	994	0	8	0	1	1	4	3	0	0	0	2	0	1	1	3	3	0	0	4	0	9	10	9	0	1	1	0	17	2	0	3	5	3	0	1	1	0	5
	995	0	5	0	0	0	2	1	0	4	0	2	0	0	0	1	1	0	4	3	2	14	5	14	0	0	3	1	14	2	2	4	3	4	0	0	2	1	4
	996	0	5	1	1	0	2	3	0	3	0	3	1	1	0	1	3	0	3	5	3	12	5	7	0	2	5	0	19	3	2	4	3	4	0	2	3	0	5
	997	2	6	1	1	1	1	2	0	3	2	3	1	1	1	1	1	0	3	7	3	9	9	8	0	1	5	1	26	4	2	4	3	5	0	1	3	1	5
	998	2	5	0	1	1	1	2	0	4	2	3	0	1	1	1	2	0	3	6	1	10	7	6	0	1	2	1	23	4	1	5	4	4	0	1	2	1	5
	999	0	9	0	1	0	3	1	0	1	0	4	0	1	0	2	1	0	1	7	2	13	6	8	0	0	2	0	21	3	2	4	3	4	0	0	1	0	5
	1000	1	5	1	0	0	1	3	0	2	1	3	1	0	0	1	3	0	2	2	1	11	4	10	0	0	3	2	24	2	1	4	2	4	0	0	3	1	5

## Sheet: Fig S1
GI_ORF12_junction_amplicon				GII_ORF12_junction_amplicon				GI_regionC_amplicon			GII_regionC_amplicon			GI_VP1_amplicon			GII_VP1_amplicon
GenBank_ID	polymerase_genotype	capsid_genotype		GenBank_ID	polymerase_genotype	capsid_genotype		GenBank_ID	capsid_genotype		GenBank_ID	capsid_genotype		GenBank_ID	capsid_genotype		GenBank_ID	capsid_genotype
MN421552	GI.P4	GI.4		KU687029	GII.P21 (GII.Pb)	GII.21		KT383850	GI.3		KT383957	GII.21		MN494916	GI.3		KT864684	GII.17
MN421553	GI.P7	GI.7		KU687030	GII.P21 (GII.Pb)	GII.21		KT383851	GI.3		KT383958	GII.21		MN494917	GI.3		KT864685	GII.17
MN421554	GI.P4	GI.4		KU687031	GII.P21 (GII.Pb)	GII.21		KT383852	GI.4		KT383959	GII.6		MN494918	GI.3		KT864686	GII.17
MN421555	GI.P4	GI.4		KU687032	GII.P17	GII.17		KT383853	GI.9		KT383960	GII.5		MN494919	GI.3		KT864687	GII.17
MN421556	GI.P9	GI.9		KU687033	GII.P17	GII.17		KT383854	GI.4		KT383961	GII.13		MN494920	GI.2		KU687012	GII.21
MN421557	GI.P3	GI.3		KU687034	GII.P17	GII.17		KT383855	GI.3		KT383962	GII.5		MN494921	GI.5		KU687013	GII.17
MN421558	GI.P7	GI.7		KU687035	GII.P21 (GII.Pb)	GII.21		KT383856	GI.4		KT383963	GII.6		MN494922	GI.3		KU687014	GII.21
MN421559	GI.P4	GI.4		KU687036	GII.P17	GII.17		KT383857	GI.9		KT383969	GII.6		MN494923	GI.2		KU687015	GII.17
MN421560	GI.P3	GI.3		KU687037	GII.P17	GII.17		KT383858	GI.4		KT383970	GII.4		MN494924	GI.2		KU687016	GII.17
MN421561	GI.P7	GI.7		KU687038	GII.P17	GII.17		KT383862	GI.4		KT383972	GII.5		MN494925	GI.6		KU687017	GII.21
MN421562	GI.P9	GI.9		KU687039	GII.P17	GII.17		KT383863	GI.3		KT383973	GII.6		MN494926	GI.6		KU687018	GII.21
MN421563	GI.P9	GI.9		KX764848	GII.P16	GII.4		KT383864	GI.7		KT383978	GII.6		MN494927	GI.2		KU687019	GII.21
MN421564	GI.P3	GI.3		KX764849	GII.P16	GII.4		KT383865	GI.4		KT383979	GII.6		MN494928	GI.3		KU687020	GII.21
MN421565	GI.P4	GI.4		KX764850	GII.P16	GII.4		KT383866	GI.9		KT383980	GII.21		MN494929	GI.3		KU687021	GII.21
MN421566	GI.P4	GI.4		KX764851	GII.P16	GII.4		KT383867	GI.5		KT383981	GII.6		MN494930	GI.2		KU687022	GII.21
MN421567	GI.P4	GI.4		KX764852	GII.P16	GII.4		KT383868	Could_not_assign		KT383982	GII.21		MN494931	GI.6		KU687023	GII.21
MN421568	GI.P4	GI.4		KX764853	GII.P16	GII.4		KT383869	GI.4		KT383985	GII.21		MN494932	GI.6		KU687024	GII.21
MN421569	GI.P7	GI.7		KX764854	GII.P16	GII.4		KT383870	GI.5		KT383987	GII.2		MN494933	GI.6		KU687025	GII.4
MN421570	GI.P9	GI.9		KX764855	GII.P16	GII.4		KT383871	GI.4		KT383988	GII.21		MN494934	GI.6		KU687026	GII.4
MN421571	GI.P1	GI.1		KX764856	GII.P16	GII.4		KT383872	GI.4		KT383989	GII.21		MN494935	GI.3		KU687027	GII.4
MN421572	GI.P9	GI.9		KX764857	GII.P17	GII.17		KT383873	GI.3		KT383990	GII.6		MN494936	GI.3		KU687028	GII.4
MN421573	GI.P9	GI.9		KX764858	GII.P17	GII.17		KT383874	GI.4		KT383991	GII.5		MN494937	GI.6		KX764831	GII.4
MN421574	GI.P4	GI.4		KX764859	GII.P17	GII.17		KT383875	GI.4		KT383992	GII.6		MN494938	GI.3		KX764832	GII.4
MN421575	GI.P3	GI.3		KX764860	GII.P17	GII.17		KT383876	GI.9		KT383993	GII.5		MN494939	GI.3		KX764833	GII.4
MN421576	GI.P5	GI.5		KX764861	GII.P17	GII.17		KT383877	GI.3		KT383997	GII.5		MN494940	GI.5		KX764834	GII.4
MN421577	GI.P3	GI.3		KX764862	GII.P17	GII.17		KT383879	GI.4		KT383998	GII.4		MN494941	GI.5		KX764835	GII.4
MN421578	GI.P4	GI.4		KX764863	GII.P17	GII.17		KT383880	GI.3		KT384000	GII.21		MN494942	GI.3		KX764836	GII.17
MN421579	GI.P10 (GI.Pa)	GI.3		KX764864	GII.P17	GII.17		KT383881	GI.4		KT384001	GII.21		MN494943	GI.2		KX764837	GII.17
MN421580	GI.P9	GI.9		KX764865	GII.P17	GII.17		KT383882	GI.2		KT384002	GII.21		MN494944	GI.3		KX764838	GII.17
MN421581	GI.P4	GI.4		KX764866	GII.P17	GII.17		KT383883	GI.5		KT384003	GII.6		MN494945	GI.3		KX764839	GII.17
MN421582	GI.P4	GI.4		KX764867	GII.P17	GII.17		KT383884	GI.4		KT384004	GII.13		MN494946	GI.3		KX764840	GII.17
MN421583	GI.P1	GI.1		KX764868	GII.P17	GII.17		KT383885	GI.9		KT384005	GII.5		MN494947	GI.3		KX764841	GII.17
MN421584	GI.P1	GI.1		KX764869	GII.P17	GII.17		KT383886	GI.5		KT384006	GII.3		MN494959	GI.6		KX764842	GII.17
MN421585	GI.P9	GI.9		KX764870	GII.P31 (GII.Pe)	GII.4		KT383887	GI.2		KT384007	GII.17		MN494960	GI.5		KX764843	GII.17
MN421586	GI.P4	GI.4		KX764871	GII.P31 (GII.Pe)	GII.4		KT383888	GI.4		KT384009	GII.6		MN494961	GI.2		KX764844	GII.17
MN421587	GI.P10 (GI.Pa)	GI.3		KX764872	GII.P31 (GII.Pe)	GII.4		KT383889	GI.4		KT384010	GII.6		MN494962	GI.6		KX764845	GII.17
MN421588	GI.P1	GI.1		KX764873	GII.P31 (GII.Pe)	GII.4		KT383890	GI.4		KT384011	GII.6		MN494963	GI.3		KX764846	GII.4
MN421589	GI.P4	GI.4		MN461015	GII.P16	GII.13		KT383891	GI.3		KT384012	GII.6		MN494964	GI.3		KX764847	GII.4
MN421590	GI.P1	GI.1		MN461016	GII.P16	GII.13		KT383892	GI.4		KT384013	GII.21		MN494965	GI.3		MH513591	GII.2
MN421591	GI.P4	GI.4		MN461017	GII.P7	GII.6		KT383893	GI.5		KT384014	GII.21		MN494966	GI.3		MH513592	GII.2
MN421592	GI.P4	GI.4		MN461018	GII.P31 (GII.Pe)	GII.4		KT383894	GI.4		KT384015	GII.21		MN494967	GI.5		MH513593	GII.2
MN421593	GI.P6	GI.6		MN461019	GII.P40 (GII.P22)	GII.5		KT383895	GI.4		KT384016	GII.6		MN494968	GI.6		MH513594	GII.2
MN421594	GI.P4	GI.4		MN461020	GII.P31 (GII.Pe)	GII.4		KT383896	GI.4		KT384017	GII.6		MN494969	GI.3		MH513595	GII.2
MN421595	GI.P9	GI.9		MN461021	GII.P8	GII.8		KT383897	GI.5		KT384018	GII.6		MN494970	GI.3		MN502848	GII.17
MN421596	GI.P1	GI.1		MN461022	GII.P7	GII.6		KT383898	GI.4		KT384019	GII.17		MN494971	GI.3		MN502849	GII.6
MN421597	GI.P4	GI.4		MN461023	GII.P31 (GII.Pe)	GII.4		KT383899	GI.4		KT384020	GII.4		MN494972	GI.3		MN502850	GII.9
MN421598	GI.P9	GI.9		MN461024	GII.P17	GII.17		KT383900	GI.4		KT384021	GII.17		MN494973	GI.3		MN502851	GII.2
MN421599	GI.P4	GI.4		MN461025	GII.P17	GII.17		KT383901	GI.5		KT384022	GII.21		MN494974	GI.3		MN502852	GII.8
MN421600	GI.P6	GI.6		MN461026	GII.P17	GII.17		KT383902	GI.2		KT384023	GII.17		MN494975	GI.7		MN502853	GII.21
MN421601	GI.P7	GI.7		MN461027	GII.P2	GII.2		KT383903	GI.4		KT384024	GII.6		MN494976	GI.5		MN502854	GII.12
MN421602	GI.P4	GI.4		MN461028	GII.P17	GII.17		KT383904	GI.4		KT384025	GII.13		MN494977	GI.5		MN502855	GII.21
MN421603	GI.P9	GI.9		MN461029	GII.P16	GII.13		KT383905	GI.4		KT384026	GII.17		MN494978	GI.3		MN502856	GII.6
MN421604	GI.P4	GI.4		MN461030	GII.P17	GII.17		KT383906	GI.3		KT384027	GII.21		MN494979	GI.3		MN502857	GII.4
MN421605	GI.P9	GI.9		MN461031	GII.P17	GII.17		KT383907	GI.5		KT384028	GII.17		MN494980	GI.2		MN502858	GII.14
MN421606	GI.P4	GI.4		MN461032	GII.P17	GII.17		KT383908	GI.4		KT384030	GII.17		MN494981	GI.5		MN502859	GII.4
MN421607	GI.P4	GI.4		MN461033	GII.P17	GII.17		KT383909	GI.9		KT384031	GII.4		MN494982	GI.3		MN502860	GII.3
MN421608	GI.P6	GI.6		MN461034	GII.P17	GII.17		KT383910	GI.3		KT384032	GII.17		MN494983	GI.3		MN502861	GII.17
MN421609	GI.P5	GI.5		MN461035	GII.P17	GII.17		KT383912	GI.4		KT384033	GII.13		MN494984	GI.3		MN502862	GII.6
MN421610	GI.P4	GI.4		MN461036	GII.P17	GII.17		KT383913	GI.3		KT384034	GII.17		MN494985	GI.3		MN502863	GII.8
MN421611	GI.P9	GI.9		MN461037	GII.P17	GII.17		KT383914	GI.4		KT384035	GII.17		MN494986	GI.5		MN502864	GII.8
MN421612	GI.P3	GI.3		MN461038	GII.P16	GII.2		KT383915	GI.3		KT384038	GII.17		MN494987	GI.3		MN502865	GII.14
MN421613	GI.P4	GI.4		MN461039	GII.P17	GII.17		KT383916	GI.5		KT384039	GII.17		MN494988	GI.3		MN502866	GII.12
MN421614	GI.P6	GI.6		MN461040	GII.P2	GII.2		KT383917	GI.7		KT384040	GII.21		MN494989	GI.6		MN502867	GII.14
MN421615	GI.P4	GI.4		MN461041	GII.P17	GII.17		KT383918	GI.5		KT384041	GII.17		MN494990	GI.3		MN502868	GII.4
MN421616	GI.P4	GI.4		MN461042	GII.P17	GII.17		KT383919	GI.9		KT384042	GII.21		MN494991	GI.5		MN502869	GII.4
MN421617	GI.P4	GI.4		MN461043	GII.P17	GII.17		KT383920	GI.9		KT384043	GII.17		MN494992	GI.3		MN502870	GII.3
MN421618	GI.P4	GI.4		MN461044	GII.P17	GII.17		KT383921	GI.5		KT384044	GII.13		MN494993	GI.5		MN502871	GII.4
MN421619	GI.P6	GI.6		MN461045	GII.P17	GII.17		KT383922	GI.9		KT384049	GII.17		MN494994	GI.3		MN502872	GII.4
MN421620	GI.P4	GI.4		MN461046	GII.P17	GII.17		KT383923	GI.3		KT384050	GII.13		MN494995	GI.2		MN502873	GII.17
MN421621	GI.P3	GI.3		MN461047	GII.P17	GII.17		KT383924	GI.5		KT384051	GII.17		MN494996	GI.3		MN502874	GII.4
MN421622	GI.P6	GI.6		MN461048	GII.P17	GII.17		KT383925	GI.3		KT384052	GII.4		MN494997	GI.5		MN502875	GII.3
MN421623	GI.P3	GI.3		MN461049	GII.P17	GII.17		KT383926	GI.6		KT384053	GII.17		MN494998	GI.3		MN502876	GII.4
MN421624	GI.P3	GI.3		MN461050	GII.P7	GII.6		KT383927	GI.9		KT384054	GII.13		MN494999	GI.3		MN502877	GII.17
MN421625	GI.P1	GI.1		MN461051	GII.P40 (GII.P22)	GII.5		KT383928	GI.5		KT384055	GII.4		MN495000	GI.5		MN502878	GII.14
MN421626	GI.P3	GI.3		MN461052	GII.P7	GII.6		KT383929	GI.4		KT384056	GII.17		MN495001	GI.3		MN502879	GII.17
MN421627	GI.P3	GI.3		MN461053	GII.P7	GII.6		KT383932	GI.5		KT384057	GII.17		MN495002	GI.2		MN502880	GII.21
MN421628	GI.P3	GI.3		MN461054	GII.P17	GII.17		KT383933	GI.2		KT384058	GII.21		MN495003	GI.5		MN502881	GII.8
MN421629	GI.P3	GI.3		MN461055	GII.P16	GII.4		KT383934	GI.2		KT384059	GII.17		MN495004	GI.3		MN502882	GII.6
MN421630	GI.P4	GI.4		MN461056	GII.P17	GII.17		KT383935	GI.5		KT384060	GII.21		MN495005	GI.3		MN502883	GII.14
MN421631	GI.P9	GI.9		MN461057	GII.P16	GII.4		KT383936	GI.6		KT384063	GII.17		MN495006	GI.3		MN502884	GII.17
MN421632	GI.P9	GI.9		MN461058	GII.P16	GII.4		KT383937	GI.4		KT384064	GII.21		MN495007	GI.3		MN502885	GII.4
MN421633	GI.P9	GI.9		MN461059	GII.P17	GII.17		KT383938	GI.9		KT384065	GII.4		MN495008	GI.3		MN502886	GII.6
MN421634	GI.P3	GI.3		MN461060	GII.P17	GII.17		KT383939	GI.9		KT384066	GII.17		MN495009	GI.3		MN502887	GII.4
MN421635	GI.P6	GI.6		MN461061	GII.P17	GII.17		KT383940	GI.4		KT384067	GII.17		MN495010	GI.3		MN502888	GII.17
MN421636	GI.P1	GI.1		MN461062	GII.P17	GII.17		KT383941	GI.2		KT384068	GII.17		MN495011	GI.5		MN502889	GII.21
MN421637	GI.P6	GI.6		MN461063	GII.P17	GII.17		KT383942	GI.1		KT384069	GII.13		MN495012	GI.2		MN502890	GII.8
MN421638	GI.P6	GI.6		MN461064	GII.P17	GII.17		KT383943	GI.5		KT384070	GII.17		MN495013	GI.3		MN502891	GII.3
MN421639	GI.P1	GI.1		MN461065	GII.P16	GII.2		KT383944	GI.9		KT384071	GII.17		MN495014	GI.5		MN502892	GII.5
MN421640	GI.P9	GI.9		MN461066	GII.P33 (GII.Pg)	GII.1		KT383945	GI.4		KT384072	GII.17		MN495015	GI.2		MN502893	GII.8
MN421641	GI.P3	GI.3		MN461067	GII.P17	GII.17		KT383946	GI.1		KT384073	GII.21		MN495016	GI.3		MN502894	GII.6
MN421642	GI.P3	GI.3		MN461068	GII.P31 (GII.Pe)	GII.4		KT383948	GI.4		KT384074	GII.4		MN495017	GI.3		MN502895	GII.4
MN421643	GI.P5	GI.5		MN461069	GII.P17	GII.17		KT383949	GI.9		KT438785	GII.17		MN525232	GI.3		MN502896	GII.17
MN421644	GI.P3	GI.3		MN461070	GII.P31 (GII.Pe)	GII.4		KT383950	GI.1		KT438786	GII.21					MN502897	GII.21
MN421645	GI.P3	GI.3		MN461071	GII.P33 (GII.Pg)	GII.1		KT383951	GI.2		KT438787	GII.21					MN502898	GII.6
MN421646	GI.P9	GI.9		MN461072	GII.P31 (GII.Pe)	GII.4		KT383952	GI.4		KT438788	GII.21					MN502899	GII.8
MN421647	GI.P3	GI.3		MN461073	GII.P7	GII.9		KT383953	GI.7		KT438789	GII.21					MN502900	GII.4
MN421648	GI.P4	GI.4		MN461092	GII.P16	GII.13		KT383954	GI.5		KT438790	GII.17					MN502901	GII.3
MN421649	GI.P5	GI.5		MN461093	GII.P7	GII.6		KT383955	GI.6		KT438791	GII.21					MN502902	GII.6
MN421650	GI.P3	GI.3		MN461094	GII.P17	GII.17		KT383956	GI.3		KT438792	GII.17					MN502903	GII.4
MN421651	GI.P13 (GI.Pd)	GI.3		MN461095	GII.P31 (GII.Pe)	GII.4		MN494143	GI.4		KT438793	GII.17					MN502904	GII.8
MN421652	GI.P1	GI.1		MN461096	GII.P16	GII.4		MN494144	GI.5		KT438794	GII.17					MN502905	GII.14
MN421653	GI.P7	GI.7		MN461097	GII.P7	GII.6		MN494145	GI.2		KT438795	GII.13					MN502906	GII.21
MN421654	GI.P9	GI.9		MN461098	GII.P12	GII.3		MN494146	GI.5		KU687006	GII.17					MN502907	GII.4
MN421655	GI.P3	GI.3		MN461099	GII.P16	GII.4		MN494147	GI.2		KU687007	GII.21					MN502908	GII.8
MN421656	GI.P1	GI.1		MN461100	GII.P17	GII.17		MN494148	GI.5		KU687008	GII.21					MN502909	GII.1
MN421657	GI.P4	GI.4		MN461101	GII.P12	GII.3		MN494149	GI.9		KU687009	GII.17					MN502910	GII.17
MN421658	GI.P3	GI.3		MN461102	GII.P31 (GII.Pe)	GII.4		MN494150	GI.4		KU687010	GII.4					MN502911	GII.6
MN421659	GI.P13 (GI.Pd)	GI.3		MN461103	GII.P16	GII.13		MN494151	GI.4		KU687011	GII.17					MN502912	GII.6
MN421660	GI.P13 (GI.Pd)	GI.3		MN461104	GII.P17	GII.17		MN494152	GI.6		KX764646	GII.4					MN502913	GII.8
MN421661	GI.P1	GI.1		MN461105	GII.P16	GII.4		MN494153	GI.9		KX764647	GII.4					MN502914	GII.4
MN421662	GI.P1	GI.1		MN461106	GII.P31 (GII.Pe)	GII.4		MN494154	GI.5		KX764648	GII.4					MN502915	GII.6
MN421663	GI.P13 (GI.Pd)	GI.3		MN461107	GII.P31 (GII.Pe)	GII.4		MN494155	GI.2		KX764649	GII.4					MN502916	GII.21
MN421664	GI.P4	GI.4		MN461108	GII.P17	GII.17		MN494156	GI.5		KX764650	GII.4					MN502917	GII.5
MN421665	GI.P13 (GI.Pd)	GI.3		MN461109	GII.P16	GII.4		MN494157	GI.2		KX764651	GII.4					MN502918	GII.1
MN421666	GI.P14 (GI.Pf)	GI.3		MN461110	GII.P31 (GII.Pe)	GII.4		MN494158	GI.1		KX764652	GII.4					MN502919	GII.14
MN421667	GI.P13 (GI.Pd)	GI.3		MN461111	GII.P16	GII.4		MN494159	GI.5		KX764653	GII.4					MN502920	GII.6
MN421668	GI.P4	GI.4		MN461112	GII.P31 (GII.Pe)	GII.4		MN494160	GI.9		KX764654	GII.4					MN502921	GII.6
MN421669	GI.P13 (GI.Pd)	GI.3		MN461113	GII.P16	GII.4		MN494161	GI.1		KX764655	GII.4					MN502922	GII.14
MN421670	GI.P13 (GI.Pd)	GI.3		MN461114	GII.P31 (GII.Pe)	GII.4		MN494162	GI.5		KX764656	GII.4					MN502923	GII.9
MN421671	GI.P13 (GI.Pd)	GI.3		MN461115	GII.P16	GII.2		MN494163	GI.9		KX764657	GII.4					MN502924	GII.8
MN421672	GI.P13 (GI.Pd)	GI.3		MN461116	GII.P16	GII.2		MN494164	GI.9		KX764658	GII.4					MN502925	GII.2
MN421673	GI.P13 (GI.Pd)	GI.3		MN461117	GII.P17	GII.17		MN494165	GI.5		KX764659	GII.4					MN502926	GII.1
MN421674	GI.P13 (GI.Pd)	GI.3		MN461118	GII.P31 (GII.Pe)	GII.4		MN494166	GI.2		KX764660	GII.4					MN502927	GII.4
MN421699	GI.P6	GI.6		MN461119	GII.P7	GII.14		MN494167	GI.5		KX764661	GII.4					MN502928	GII.4
MN421700	GI.P1	GI.1		MN461120	GII.P16	GII.2		MN494168	GI.1		KX764662	GII.4					MN502929	GII.8
MN421701	GI.P4	GI.4		MN461121	GII.P16	GII.4		MN494169	GI.5		KX764663	GII.4					MN502930	GII.4
MN421702	GI.P3	GI.3		MN461122	GII.P16	GII.4		MN494170	GI.9		KX764664	GII.4					MN502931	GII.9
MN421703	GI.P3	GI.3		MN461123	GII.P17	GII.17		MN494171	GI.3		KX764665	GII.4					MN502932	GII.8
MN421704	GI.P4	GI.4		MN461124	GII.P31 (GII.Pe)	GII.4		MN494172	GI.6		KX764666	GII.4					MN502933	GII.3
MN421705	GI.P3	GI.3		MN461125	GII.P33 (GII.Pg)	GII.1		MN494173	GI.4		KX764667	GII.4					MN502934	GII.4
MN421706	GI.P6	GI.6		MN461126	GII.P7	GII.9		MN494174	GI.9		KX764668	GII.4					MN502935	GII.8
MN421707	GI.P5	GI.5		MN461127	GII.P31 (GII.Pe)	GII.4		MN494175	GI.6		KX764669	GII.4					MN502936	GII.1
MN421708	GI.P4	GI.4		MN461128	GII.P17	GII.17		MN494176	GI.1		KX764670	GII.4					MN502937	GII.4
MN421709	GI.P6	GI.6		MN461129	GII.P31 (GII.Pe)	GII.4		MN494177	GI.9		KX764671	GII.4					MN502938	GII.9
MN421710	GI.P3	GI.3		MN461130	GII.P8	GII.8		MN494178	GI.3		KX764672	GII.4					MN502939	GII.1
MN421711	GI.P4	GI.4		MN461131	GII.P17	GII.17		MN494179	GI.1		KX764673	GII.4					MN502940	GII.9
MN421712	GI.P6	GI.6		MN461132	GII.P7	GII.9		MN494180	GI.6		KX764674	GII.4					MN502941	GII.8
MN421713	GI.P6	GI.6		MN461133	GII.P7	GII.6		MN494181	GI.2		KX764675	GII.4					MN502942	GII.9
MN421714	GI.P4	GI.4		MN461134	GII.P17	GII.17		MN494182	GI.5		KX764676	GII.4					MN502943	GII.17
MN421715	GI.P3	GI.3		MN461135	GII.P31 (GII.Pe)	GII.4		MN494183	GI.2		KX764677	GII.4					MN502944	GII.9
MN421716	GI.P11 (GI.Pb)	GI.6		MN461136	GII.P12	GII.3		MN494184	GI.3		KX764678	GII.4					MN502945	GII.8
MN421717	GI.P6	GI.6		MN461137	GII.P17	GII.17		MN494185	GI.3		KX764679	GII.4					MN502946	GII.17
MN421718	GI.P6	GI.6		MN461138	GII.P8	GII.8		MN494186	GI.5		KX764680	GII.4					MN502947	GII.6
MN421719	GI.P3	GI.3		MN461139	GII.P17	GII.17		MN494187	GI.3		KX764681	GII.4					MN502948	GII.14
MN421720	GI.P3	GI.3		MN461140	GII.P7	GII.9		MN494188	GI.1		KX764682	GII.4					MN502949	GII.8
MN421721	GI.P6	GI.6		MN461141	GII.P17	GII.17		MN494189	GI.6		KX764683	GII.4					MN502950	GII.17
MN421722	GI.P4	GI.4		MN461142	GII.P33 (GII.Pg)	GII.1		MN494190	GI.3		KX764684	GII.4					MN502951	GII.17
MN421723	GI.P3	GI.3		MN461143	GII.P16	GII.2		MN494191	GI.9		KX764685	GII.4					MN502952	GII.9
MN421724	GI.P4	GI.4		MN461144	GII.P17	GII.17		MN494192	GI.3		KX764686	GII.4					MN502953	GII.1
MN421725	GI.P9	GI.9		MN461145	GII.P7	GII.9		MN494193	GI.5		KX764687	GII.4					MN502954	GII.8
MN421726	GI.P3	GI.3		MN461146	GII.P33 (GII.Pg)	GII.1		MN494194	GI.6		KX764688	GII.4					MN502955	GII.9
MN421727	GI.P4	GI.4		MN461147	GII.P17	GII.17		MN494195	GI.6		KX764689	GII.4					MN502956	GII.17
MN421728	GI.P3	GI.3		MN461148	GII.P8	GII.8		MN494196	GI.3		KX764690	GII.4					MN502957	GII.9
MN421729	GI.P5	GI.5		MN461149	GII.P7	GII.9		MN494197	GI.9		KX764691	GII.4					MN502958	GII.8
MN421730	GI.P6	GI.6		MN461150	GII.P33 (GII.Pg)	GII.1		MN494198	GI.1		KX764692	GII.4					MN502959	GII.4
MN421731	GI.P3	GI.3		MN461152	GII.P16	GII.13		MN494199	GI.1		KX764693	GII.17					MN502960	GII.5
MN421732	GI.P6	GI.6		MN461153	GII.P2	GII.2		MN494200	GI.5		KX764694	GII.17					MN502961	GII.5
MN421733	GI.P3	GI.3		MN461154	GII.P16	GII.2		MN494201	GI.3		KX764695	GII.17					MN502962	GII.8
MN421734	GI.P4	GI.4		MN461155	GII.P17	GII.17		MN494202	GI.6		KX764696	GII.17					MN502963	GII.17
MN421735	GI.P9	GI.9		MN461156	GII.P31 (GII.Pe)	GII.4		MN494203	GI.1		KX764697	GII.17					MN502964	GII.5
MN421736	GI.P3	GI.3		MN461157	GII.P12	GII.3		MN494204	GI.3		KX764698	GII.17					MN502965	GII.9
MN421737	GI.P10 (GI.Pa)	GI.3		MN461158	GII.P17	GII.17		MN494205	GI.3		KX764699	GII.17					MN502966	GII.14
MN421738	GI.P1	GI.1		MN461159	GII.P7	GII.6		MN494206	GI.4		KX764700	GII.17					MN502967	GII.4
MN421739	GI.P3	GI.3		MN461160	GII.P7	GII.9		MN494207	GI.9		KX764701	GII.17					MN502968	GII.8
MN421740	GI.P9	GI.9		MN525219	GII.P7	GII.4		MN494208	GI.3		KX764702	GII.17					MN502969	GII.17
MN421741	GI.P3	GI.3		MN525220	GII.P16	GII.17		MN494209	GI.9		KX764703	GII.17					MN502970	GII.8
MN421742	GI.P3	GI.3		MN525221	GII.P31 (GII.Pe)	GII.17		MN494210	GI.3		KX764704	GII.17					MN502971	GII.4
MN421743	GI.P5	GI.5						MN494211	GI.1		KX764705	GII.17					MN502972	GII.17
MN421744	GI.P7	GI.7						MN494212	GI.3		KX764706	GII.17					MN502973	GII.4
MN421745	GI.P3	GI.3						MN494213	GI.3		KX764707	GII.17					MN502974	GII.6
MN421746	GI.P3	GI.3						MN494214	GI.2		KX764708	GII.17					MN502975	GII.8
MN421747	GI.P7	GI.7						MN494215	GI.3		KX764709	GII.17					MN502976	GII.9
MN421748	GI.P1	GI.1						MN494216	GI.5		KX764710	GII.17					MN502977	GII.17
MN421749	GI.P4	GI.4						MN494217	GI.3		KX764711	GII.17					MN502978	GII.6
MN421750	GI.P3	GI.3						MN494218	GI.9		KX764712	GII.17					MN502979	GII.6
MN421751	GI.P4	GI.4						MN494219	GI.3		KX764713	GII.17					MN502980	GII.21
MN421752	GI.P13 (GI.Pd)	GI.3						MN494220	GI.5		KX764714	GII.17					MN502981	GII.17
MN421753	GI.P11 (GI.Pb)	GI.6						MN494221	GI.6		KX764715	GII.17					MN502982	GII.17
MN421754	GI.P1	GI.1						MN494222	GI.2		KX764716	GII.17					MN502983	GII.8
MN421755	GI.P13 (GI.Pd)	GI.3						MN494223	GI.4		KX764717	GII.17					MN502984	GII.4
MN421756	GI.P7	GI.7						MN494224	GI.4		KX764718	GII.17					MN502985	GII.21
MN421757	GI.P9	GI.9						MN494225	GI.5		KX764719	GII.17					MN502986	GII.17
MN421758	GI.P13 (GI.Pd)	GI.3						MN494226	GI.3		KX764720	GII.17					MN502987	GII.6
MN421759	GI.P13 (GI.Pd)	GI.3						MN494227	GI.2		KX764721	GII.17					MN502988	GII.4
MN421760	GI.P1	GI.1						MN494228	GI.1		KX764722	GII.17					MN502989	GII.4
MN421761	GI.P13 (GI.Pd)	GI.3						MN494229	GI.5		KX764723	GII.17					MN502990	GII.14
MN421762	GI.P1	GI.1						MN494230	GI.3		KX764724	GII.17					MN502991	GII.21
MN421763	GI.P7	GI.7						MN494231	GI.3		KX764725	GII.17					MN502992	GII.8
MN421764	GI.P4	GI.4						MN494232	GI.9		KX764726	GII.17					MN502993	GII.5
MN421765	GI.P7	GI.7						MN494233	GI.9		KX764727	GII.17					MN502994	GII.17
MN421766	GI.P12 (GI.Pc)	GI.5						MN494234	GI.3		KX764728	GII.17					MN502995	GII.2
MN421767	GI.P12 (GI.Pc)	GI.5						MN494235	GI.9		KX764729	GII.17					MN502996	GII.17
MN421768	GI.P3	GI.3						MN494236	GI.3		KX764730	GII.17					MN502997	GII.21
MN421769	GI.P13 (GI.Pd)	GI.3						MN494237	GI.4		KX764731	GII.17					MN502998	GII.6
MN421770	GI.P13 (GI.Pd)	GI.3						MN494238	GI.4		KX764732	GII.17					MN502999	GII.17
MN421771	GI.P4	GI.4						MN494239	GI.4		KX764733	GII.17					MN503000	GII.17
MN421772	GI.P1	GI.1						MN494240	GI.9		KX764734	GII.17					MN503001	GII.6
MN421773	GI.P13 (GI.Pd)	GI.3						MN494241	GI.5		KX764735	GII.17					MN503002	GII.6
MN421774	GI.P7	GI.7						MN494242	GI.9		KX764736	GII.17					MN503003	GII.6
MN421775	GI.P13 (GI.Pd)	GI.3						MN494243	GI.3		KX764737	GII.17					MN503004	GII.17
MN421776	GI.P3	GI.3						MN494244	GI.1		KX764738	GII.17					MN503005	GII.17
MN421777	GI.P12 (GI.Pc)	GI.5						MN494245	GI.9		KX764739	GII.17					MN503006	GII.1
MN421778	GI.P13 (GI.Pd)	GI.3						MN494246	GI.3		KX764740	GII.17					MN503007	GII.17
MN421779	GI.P13 (GI.Pd)	GI.3						MN494247	GI.6		KX764741	GII.17					MN503008	GII.17
MN421780	GI.P1	GI.1						MN494248	GI.3		KX764742	GII.17					MN503009	GII.1
MN421781	GI.P12 (GI.Pc)	GI.5						MN494249	GI.1		KX764743	GII.17					MN503010	GII.8
MN421782	GI.P13 (GI.Pd)	GI.3						MN494250	GI.3		KX764744	GII.17					MN503011	GII.4
MN421783	GI.P4	GI.4						MN494251	GI.1		KX764745	GII.17					MN503012	GII.17
MN421784	GI.P1	GI.1						MN494252	GI.4		KX764746	GII.17					MN503013	GII.8
MN421785	GI.P7	GI.7						MN494253	GI.9		KX764747	GII.17					MN503014	GII.21
MN421786	GI.P12 (GI.Pc)	GI.5						MN494254	GI.5		KX764748	GII.5					MN503015	GII.6
MN421787	GI.P1	GI.1						MN494255	GI.3		KX764749	GII.21					MN503016	GII.6
MN421788	GI.P4	GI.4						MN494256	GI.5		KX764750	GII.21					MN503017	GII.13
MN421789	GI.P13 (GI.Pd)	GI.3						MN494257	GI.1		KX764751	GII.13					MN503018	GII.4
MN421790	GI.P4	GI.4						MN494258	GI.4		KX764752	GII.21					MN503019	GII.17
MN421791	GI.P13 (GI.Pd)	GI.3						MN494259	GI.5		KX764753	GII.6					MN503020	GII.21
MN421792	GI.P1	GI.1						MN494260	GI.5		KX764754	GII.13					MN503021	GII.2
MN453674	GI.P7	GI.7						MN494261	GI.1		KX764755	GII.21					MN503022	GII.17
MN453675	GI.P7	GI.7						MN494262	GI.3		KX764756	GII.21					MN503023	GII.17
MN453676	GI.P7	GI.7						MN494263	GI.1		KX764757	GII.12					MN503024	GII.6
MN453677	GI.P7	GI.7						MN494264	GI.4		KX764758	GII.21					MN503025	GII.6
MN453678	GI.P7	GI.7						MN494265	GI.9		KX764759	GII.21					MN503026	GII.21
MN453679	GI.P7	GI.7						MN494266	GI.3		KX764760	GII.13					MN503027	GII.17
MN453680	GI.P7	GI.7						MN494267	GI.9		KX764761	GII.13					MN503028	GII.6
MN453681	GI.P7	GI.7						MN494268	GI.2		KX764762	GII.21					MN503029	GII.6
MN525233	GI.P4	GI.5						MN494269	GI.1		KX764763	GII.21					MN503030	GII.17
MN525234	GI.P4	GI.5						MN494270	GI.9		KX764764	GII.2					MN503031	GII.8
MN525235	GI.P4	GI.5						MN494271	GI.5		KX764765	GII.2					MN503032	GII.21
MN525236	GI.P7	GI.3						MN494272	GI.3		KX764766	GII.21					MN503033	GII.17
MN525237	GI.P4	GI.5						MN494273	GI.7		KX764767	GII.21					MN503034	GII.17
MN525238	GI.P4	GI.5						MN494274	GI.3		KX764768	GII.2					MN503035	GII.2
								MN494275	GI.3		KX764769	GII.13					MN503036	GII.21
								MN494276	GI.3		KX764770	GII.25					MN503037	GII.6
								MN494277	GI.3		KX764771	GII.21					MN503038	GII.5
								MN494278	GI.3		KX764772	GII.5					MN503039	GII.8
								MN494279	GI.4		KX764773	GII.6					MN503040	GII.21
								MN494280	GI.3		KX764774	GII.21					MN503041	GII.6
								MN494281	GI.3		KX764775	GII.13					MN503042	GII.6
								MN494282	GI.4		KX764776	GII.21					MN503043	GII.17
								MN494283	GI.3		KX764777	GII.13					MN503044	GII.17
								MN494284	GI.6		KX764778	GII.13					MN503045	GII.14
								MN494285	GI.5		KX764779	GII.21					MN503046	GII.17
								MN494286	GI.4		KX764780	GII.8					MN503047	GII.17
								MN494287	GI.3		KX764781	GII.21					MN503048	GII.17
								MN494288	GI.4		KX764782	GII.13					MN503049	GII.17
								MN494289	GI.9		KX764783	GII.6					MN503050	GII.1
								MN494290	GI.3		KX764784	GII.2					MN503051	GII.1
								MN494291	GI.9		KX764785	GII.6					MN503052	GII.8
								MN494292	GI.5		KX764786	GII.3					MN503053	GII.8
								MN494293	GI.9		KX764787	GII.13					MN503054	GII.21
								MN494294	GI.1		KX764788	GII.3					MN503055	GII.8
								MN494295	GI.9		KX764789	GII.6					MN503056	GII.8
								MN494296	GI.3		KX764790	GII.6					MN503057	GII.3
								MN494297	GI.3		KX764791	GII.13					MN503058	GII.14
								MN494298	GI.5		KX764792	GII.21					MN503059	GII.4
								MN494299	GI.1		KX764793	GII.3					MN503060	GII.3
								MN494300	GI.6		KX764794	GII.6					MN503061	GII.4
								MN494301	GI.1		KX764795	GII.5					MN503062	GII.4
								MN494302	GI.1		KX764796	GII.1					MN503063	GII.13
								MN494303	GI.3		KX764797	GII.1					MN503064	GII.17
								MN494304	GI.3		KX764798	GII.6					MN503065	GII.5
								MN494305	GI.3		KX764799	GII.21					MN503066	GII.17
								MN494306	GI.4		KX764800	GII.13					MN503067	GII.4
								MN494307	GI.3		KX764801	GII.8					MN503068	GII.17
								MN494308	GI.5		KX764802	GII.21					MN503069	GII.17
								MN494309	GI.5		KX764803	GII.6					MN503070	GII.14
								MN494310	GI.5		KX764804	GII.21					MN503071	GII.14
								MN494311	GI.3		KX764805	GII.6					MN503072	GII.4
								MN494312	GI.3		KX764806	GII.6					MN503073	GII.4
								MN494313	GI.7		KX764807	GII.13					MN503074	GII.6
								MN494314	GI.4		KX764808	GII.8					MN503075	GII.1
								MN494315	GI.5		KX764809	GII.21					MN503076	GII.4
								MN494316	GI.9		KX764810	GII.6					MN503077	GII.6
								MN494317	GI.5		KX764811	GII.3					MN503078	GII.1
								MN494318	GI.1		KX764812	GII.3					MN503079	GII.9
								MN494319	GI.9		KX764813	GII.13					MN503080	GII.8
								MN494320	GI.1		KX764814	GII.1					MN503081	GII.17
								MN494321	GI.3		KX764815	GII.21					MN503082	GII.13
								MN494322	GI.9		KX764816	GII.12					MN503083	GII.8
								MN494323	GI.1		KX764817	GII.13					MN503084	GII.17
								MN494324	GI.4		KX764818	GII.21					MN503085	GII.9
								MN494325	GI.9		KX764819	GII.21					MN503086	GII.1
								MN494326	GI.1		KX764820	GII.5					MN525214	GII.4
								MN494327	GI.5		KX764821	GII.2					MN525215	GII.8
								MN494328	GI.1		KX764822	GII.3					MN525216	GII.2
								MN494329	GI.3		KX764823	GII.6					MN525217	GII.8
								MN494330	GI.9		KX764824	GII.6					MN525218	GII.17
								MN494331	GI.9		KX764825	GII.21
								MN494332	GI.1		KX764826	GII.21
								MN494333	GI.9		KX764827	GII.21
								MN494334	GI.3		KX764828	GII.21
								MN494335	GI.5		KX764829	GII.6
								MN494336	GI.1		KX764830	GII.12
								MN494337	GI.5		MN494564	GII.4
								MN494338	GI.5		MN494565	GII.4
								MN494339	GI.3		MN494566	GII.17
								MN494340	GI.1		MN494567	GII.2
								MN494341	GI.9		MN494570	GII.17
								MN494342	GI.5		MN494571	GII.17
								MN494343	GI.5		MN494572	GII.17
								MN494344	GI.9		MN494573	GII.21
								MN494345	GI.3		MN494574	GII.17
								MN494346	GI.5		MN494575	GII.4
								MN494347	GI.5		MN494576	GII.17
								MN494348	GI.3		MN494577	GII.3
								MN494349	GI.9		MN494578	GII.4
								MN494350	GI.5		MN494579	GII.3
								MN494351	GI.9		MN494580	GII.17
								MN494352	GI.1		MN494581	GII.4
								MN494353	GI.9		MN494582	GII.4
								MN494354	GI.3		MN494583	GII.5
								MN494355	GI.1		MN494584	GII.17
								MN494356	GI.4		MN494585	GII.21
								MN494357	GI.3		MN494586	GII.4
								MN494358	GI.2		MN494587	GII.17
								MN494359	GI.5		MN494588	GII.13
								MN494360	GI.1		MN494589	GII.2
								MN494361	GI.5		MN494590	GII.4
								MN494362	GI.9		MN494591	GII.4
								MN494363	GI.7		MN494592	GII.4
								MN494364	GI.4		MN494593	GII.4
								MN494365	GI.4		MN494594	GII.14
								MN494366	GI.9		MN494595	GII.14
								MN494367	GI.9		MN494596	GII.21
								MN494368	GI.2		MN494597	GII.17
								MN494369	GI.3		MN494598	GII.17
								MN494370	GI.1		MN494599	GII.4
								MN494371	GI.4		MN494600	GII.12
								MN494372	GI.1		MN494601	GII.17
								MN494373	GI.3		MN494602	GII.21
								MN494374	GI.5		MN494603	GII.12
								MN494375	GI.5		MN494604	GII.17
								MN494376	GI.1		MN494605	GII.17
								MN494377	GI.5		MN494606	GII.4
								MN494378	GI.4		MN494607	GII.21
								MN494379	GI.1		MN494608	GII.4
								MN494380	GI.5		MN494609	GII.4
								MN494381	GI.4		MN494610	GII.4
								MN494382	GI.2		MN494611	GII.17
								MN494383	GI.1		MN494612	GII.2
								MN494384	GI.3		MN494613	GII.17
								MN494385	GI.5		MN494614	GII.4
								MN494386	GI.4		MN494615	GII.4
								MN494387	GI.5		MN494616	GII.5
								MN494388	GI.5		MN494617	GII.21
								MN494389	GI.1		MN494618	GII.1
								MN494390	GI.5		MN494619	GII.21
								MN494391	GI.2		MN494620	GII.3
								MN494392	GI.5		MN494621	GII.21
								MN494393	GI.5		MN494622	GII.3
								MN494394	GI.4		MN494623	GII.21
								MN494395	GI.1		MN494624	GII.17
								MN494396	GI.5		MN494625	GII.17
								MN494426	GI.5		MN494626	GII.17
								MN494427	GI.4		MN494627	GII.2
								MN494428	GI.3		MN494628	GII.17
								MN494429	GI.3		MN494629	GII.17
								MN494430	GI.5		MN494630	GII.17
								MN494431	GI.3		MN494631	GII.17
								MN494432	GI.3		MN494632	GII.3
								MN494433	GI.4		MN494633	GII.21
								MN494434	GI.4		MN494634	GII.4
								MN494435	GI.5		MN494635	GII.17
								MN494436	GI.9		MN494636	GII.21
								MN494437	GI.3		MN494637	GII.21
								MN494438	GI.6		MN494638	GII.4
								MN494439	GI.1		MN494639	GII.17
								MN494440	GI.3		MN494640	GII.4
								MN494441	GI.1		MN494641	GII.2
								MN494442	GI.9		MN494642	GII.17
								MN494443	GI.5		MN494643	GII.4
								MN494444	GI.2		MN494644	GII.2
								MN494445	GI.3		MN494645	GII.4
								MN494446	GI.9		MN494646	GII.6
								MN494447	GI.5		MN494647	GII.1
								MN494448	GI.3		MN494648	GII.4
								MN494449	GI.3		MN494649	GII.17
								MN494450	GI.3		MN494650	GII.6
								MN494451	GI.9		MN494651	GII.4
								MN494452	GI.5		MN494652	GII.17
								MN494453	GI.9		MN494653	GII.13
								MN494454	GI.4		MN494654	GII.4
								MN494455	GI.3		MN494655	GII.4
								MN494456	GI.5		MN494656	GII.17
								MN494457	GI.5		MN494657	GII.9
								MN494458	GI.1		MN494658	GII.6
								MN494459	GI.3		MN494659	GII.4
								MN494460	GI.3		MN494660	GII.1
								MN494461	GI.3		MN494661	GII.17
								MN494462	GI.5		MN494662	GII.2
								MN494463	GI.4		MN494663	GII.1
								MN494464	GI.5		MN494664	GII.1
								MN494465	GI.6		MN494665	GII.6
								MN494466	GI.3		MN494666	GII.17
								MN494467	GI.3		MN494667	GII.4
								MN494468	GI.9		MN494668	GII.2
								MN494469	GI.5		MN494669	GII.4
								MN494470	GI.9		MN494670	GII.6
								MN494471	GI.5		MN494723	GII.17
								MN494472	GI.3		MN494724	GII.21
								MN494473	GI.5		MN494725	GII.17
								MN494474	GI.1		MN494726	GII.2
								MN494475	GI.9		MN494727	GII.21
								MN494476	GI.3		MN494728	GII.17
								MN494477	GI.3		MN494729	GII.21
								MN494478	GI.3		MN494730	GII.12
								MN494479	GI.9		MN494731	GII.13
								MN494480	GI.5		MN494732	GII.17
								MN494481	GI.3		MN494733	GII.6
								MN494482	GI.9		MN494734	GII.17
								MN494483	GI.4		MN494735	GII.21
								MN494484	GI.1		MN494736	GII.17
								MN494485	GI.3		MN494737	GII.4
								MN494486	GI.4		MN494738	GII.6
								MN494487	GI.3		MN494739	GII.17
								MN494488	GI.9		MN494740	GII.4
								MN494489	GI.3		MN494741	GII.1
								MN494490	GI.3		MN494742	GII.4
								MN494491	GI.5		MN494743	GII.21
								MN494492	GI.3		MN494744	GII.6
								MN494493	GI.5		MN494745	GII.4
								MN494494	GI.1		MN494746	GII.4
								MN494495	GI.5		MN494747	GII.4
								MN494496	GI.6		MN494748	GII.17
								MN494497	GI.2		MN494749	GII.3
								MN494498	GI.9		MN494750	GII.2
								MN494499	GI.1		MN494751	GII.17
								MN494500	GI.7		MN494752	GII.4
								MN494501	GI.9		MN494753	GII.21
								MN494502	GI.5		MN494754	GII.4
								MN494503	GI.5		MN494755	GII.3
								MN494504	GI.1		MN494756	GII.6
								MN494505	GI.6		MN494757	GII.17
								MN494506	GI.5		MN494758	GII.4
								MN494507	GI.7		MN494759	GII.17
								MN494508	GI.1		MN494760	GII.14
								MN494509	GI.2		MN494761	GII.5
								MN494510	GI.5		MN494762	GII.4
								MN494511	GI.3		MN494764	GII.21
								MN494512	GI.7		MN494765	GII.17
								MN494513	GI.2		MN494766	GII.17
								MN494514	GI.1		MN494767	GII.4
								MN494515	GI.5		MN494768	GII.21
								MN494516	GI.6		MN494769	GII.2
								MN494517	GI.7		MN494770	GII.4
								MN494518	GI.1		MN494771	GII.17
								MN494519	GI.5		MN494772	GII.21
								MN494520	GI.3		MN494773	GII.4
								MN494521	GI.1		MN494774	GII.4
								MN494522	GI.3		MN494775	GII.4
								MN494523	GI.1		MN494776	GII.6
								MN494524	GI.7		MN494777	GII.21
								MN494525	GI.3		MN494778	GII.4
								MN494526	GI.5		MN494779	GII.4
								MN494527	GI.1		MN494780	GII.6
								MN494528	GI.3		MN494781	GII.2
								MN494529	GI.7		MN494782	GII.17
								MN494530	GI.1		MN494783	GII.17
								MN494531	GI.2		MN494784	GII.13
								MN494532	GI.1		MN494785	GII.6
								MN494533	GI.2		MN494786	GII.2
								MN494534	GI.3		MN494787	GII.17
								MN494535	GI.7		MN494788	GII.21
								MN494536	GI.2		MN494789	GII.6
								MN494537	GI.5		MN494790	GII.2
								MN494538	GI.2		MN494791	GII.2
								MN494539	GI.6		MN494792	GII.4
								MN494540	GI.5		MN494793	GII.17
								MN494541	GI.5		MN494794	GII.6
								MN494542	GI.1		MN494795	GII.2
								MN494543	GI.2		MN494796	GII.4
								MN494544	GI.1		MN494797	GII.6
								MN494545	GI.5		MN494798	GII.17
								MN494546	GI.6		MN494799	GII.1
								MN494547	GI.5		MN494800	GII.6
								MN494548	GI.4		MN494801	GII.4
								MN494549	GI.3		MN494802	GII.1
								MN494550	GI.5		MN494804	GII.6
								MN494551	GI.1		MN494805	GII.4
								MN494552	GI.2		MN494806	GII.1
								MN494553	GI.4		MN494807	GII.2
								MN494554	GI.1		MN494808	GII.6
								MN494555	GI.5		MN494809	GII.17
								MN494556	GI.6		MN494810	GII.1
								MN494557	GI.5		MN494811	GII.4
								MN494558	GI.2		MN494812	GII.6
								MN494559	GI.1		MN494813	GII.2
								MN494560	GI.1		MN494814	GII.2
								MN494561	GI.5		MN494815	GII.4
								MN494562	GI.2		MN494816	GII.17
								MN494563	GI.5		MN494817	GII.4
								MN525231	GI.7		MN494818	GII.2
											MN494819	GII.17
											MN494820	GII.1
											MN494821	GII.2
											MN494822	GII.17
											MN494823	GII.4
											MN494824	GII.4
											MN494825	GII.17
											MN494826	GII.1
											MN494827	GII.8
											MN494828	GII.21
											MN494829	GII.17
											MN494830	GII.17
											MN494831	GII.6
											MN494832	GII.4
											MN494833	GII.9
											MN494834	GII.4
											MN494835	GII.2
											MN494836	GII.17
											MN525213	GII.6
											MN548777	GII.2

## Sheet: Fig S9
GenBank_ID	Isolation_year
AB447417.1	2007
AB545151.2	2001
AB592962.1	2009
AB629946.1	2011
AB662861.1	2008
AB662868.1	2008
AB662870.1	2009
AB662876.1	2010
AB662880.1	2010
AB662881.1	2009
AB662884.1	2009
AB662889.1	2010
AB662893.1	2010
AB662894.1	2010
AB662895.1	2010
AB662896.1	2010
AB662897.1	2010
AB662899.1	2010
AB662900.1	2010
AB682733.1	2010
AB684676.1	1975
AB757783.1	2010
AB757784.1	2010
AB757788.1	2010
AB757793.1	2011
AB809990.1	2009
AB809993.1	2009
AB809997.1	2009
AB809998.1	2009
AB810001.1	2010
AB810004.1	2010
AB810005.1	2010
AY682551.1	1999
FJ383877.1	2005
GQ856476.1	2008
JQ751039.1	2010
JQ751040.1	2010
JQ751041.1	2010
JQ889817.1	2011
JX439783.1	2010
JX439829.1	2010
JX439906.1	2012
JX683114.1	2012
JX683115.1	2011
KC110854.1	2011
KC110856.1	2011
KC832470.1	2012
KC832471.1	2012
KC832472.1	2012
KC832473.1	2012
KC962460.1	2011
KF738695.1	2013
KF738696.1	2013
KF895841.2	2012
KF920739.3	2012
KF944110.2	2011
KF944111.3	2011
KJ145320.1	2012
KJ145321.1	2012
KJ145322.1	2013
KJ156623.1	2010
KJ196286.1	2002
KJ407074.2	2011
KJ473823.1	2011
KJ473824.1	2012
KJ473825.1	2010
KJ473826.1	2012
KJ504415.1	2012
KJ504416.1	2012
KJ504417.1	2012
KJ504418.1	2012
KJ504419.1	2012
KJ504420.1	2012
KJ504421.1	2012
KJ504422.1	2012
KJ504423.1	2012
KM036380.1	2013
KM044122.1	2010
KM044166.1	2011
KM044183.1	2011
KM044193.1	2012
KM044238.1	2013
KM289170.1	2014
KM289172.1	2013
KM501037.1	2013
KM501038.1	2013
KP174834.1	2013
KP195703.1	2013
KT779557.1	2012
KX458250.1	2014
KX764848.1	2016
KX764849.1	2016
KX764850.1	2016
KX764851.1	2016
KX764852.1	2016
KX764853.1	2016
KX764854.1	2016
KX764855.1	2016
KX764856.1	2016
KX907727.1	2015
KY210917.1	2016
KY210920.2	2016
KY210922.1	2016
KY210980.2	2016
KY357449.1	2016
KY357450.1	2016
KY357451.1	2016
KY357452.1	2016
KY357453.1	2016
KY357454.1	2016
KY357455.1	2016
KY357456.1	2016
KY357457.1	2016
KY357458.1	2016
KY357459.1	2016
KY357460.1	2016
KY357461.1	2016
KY357462.1	2016
KY421121.1	2016
KY457721.1	2014
KY457723.1	2014
KY457724.1	2015
KY457725.1	2015
KY457728.1	2016
KY457729.1	2016
KY457734.1	2016
KY457736.1	2016
KY471405.1	2013
KY471406.1	2013
KY471407.1	2012
KY471408.1	2012
KY471409.1	2013
KY485107.1	2016
KY485108.1	2016
KY485109.1	2016
KY485110.1	2016
KY485111.1	2016
KY485112.1	2016
KY485113.1	2016
KY485114.1	2016
KY653724.1	2017
KY709117.1	2013
KY709118.1	2013
KY709119.1	2012
KY709120.1	2012
KY771081.1	2016
KY806290.1	2017
KY806291.1	2017
KY806292.1	2017
KY806293.1	2017
KY806294.1	2017
KY806295.1	2017
KY806296.1	2017
KY806297.1	2017
KY806298.1	2017
KY806299.1	2017
KY806300.1	2017
KY806301.1	2017
KY817495.1	2016
KY817496.1	2016
KY817497.1	2016
KY817498.1	2016
KY817499.1	2016
KY817500.1	2016
KY817501.1	2016
KY817502.1	2016
KY817503.1	2016
KY817504.1	2016
KY817505.1	2017
KY817506.1	2017
KY817507.1	2017
KY817508.1	2017
KY817509.1	2017
KY817510.1	2016
KY817511.1	2016
KY817512.1	2016
KY817513.1	2016
KY817514.1	2016
KY817515.1	2016
KY817517.1	2016
KY817518.1	2016
KY817519.1	2017
KY817520.1	2017
KY817521.1	2017
KY865306.1	2016
KY865307.1	2016
KY887597.1	2016
KY887598.1	2016
KY887599.1	2016
KY887600.1	2016
KY887601.1	2016
KY887602.1	2015
KY887603.1	2015
KY887604.1	2015
KY887605.1	2015
KY887606.1	2016
KY905335.1	2016
KY905336.1	2016
KY905337.1	2016
KY905338.1	2016
KY947548.1	2016
KY947549.1	2016
KY947550.1	2015
LC145787.1	2012
LC145788.1	2012
LC145789.1	2012
LC145790.1	2012
LC145791.1	2012
LC145792.1	2012
LC145794.1	2012
LC145795.1	2012
LC145796.1	2012
LC145797.1	2012
LC145798.1	2014
LC145799.1	2014
LC145800.1	2014
LC145801.1	2014
LC145802.1	2014
LC145803.1	2014
LC145804.1	2014
LC145805.1	2014
LC145806.1	2014
LC145807.1	2014
LC145808.1	2014
LC153121.1	2016
LC153122.1	2016
LC175468.1	2016
LC209431.1	2013
LC209432.1	2012
LC209433.1	2012
LC209434.1	2014
LC209441.1	2014
LC209444.1	2013
LC209445.1	2012
LC209446.1	2012
LC209447.1	2011
LC209448.1	2011
LC209449.1	2011
LC209450.1	2014
LC209451.1	2011
LC209452.1	2011
LC209453.1	2011
LC209454.1	2010
LC209455.1	2013
LC209456.1	2013
LC209458.1	2014
LC209459.1	2010
LC209460.1	2010
LC209461.1	2009
LC209466.1	2012
LC209467.1	2011
LC209468.1	2011
LC209470.1	2014
LC209471.1	2011
LC209475.1	2013
LC209476.1	2013
LC209477.1	2013
LC209478.1	2012
LC209479.1	2011
LC209480.1	2010
LC209481.1	2010
LC213885.1	2015
LC213886.1	2016
LC213887.1	2016
LC213888.1	2016
LC213889.1	2016
LC213890.1	2016
LC213891.1	2016
LC213892.1	2016
LC213893.1	2016
LC213894.1	2016
LC213895.1	2016
LC213896.1	2016
LC213897.1	2016
LC213898.1	2016
LC213899.1	2016
LC213900.1	2016
LC213901.1	2016
LC215413.1	2016
LC215414.1	2016
LC215415.1	2016
LC228948.1	2014
LC279234.1	2016
LC279235.1	2016
LC279236.1	2016
LC279238.1	2016
LC325213.1	2016
LC325214.1	2016
LC325215.1	2016
LC325216.1	2016
LC325217.1	2016
LC331997.1	2017
LC349981.1	2016
LC349982.1	2016
LC349983.1	2016
LC349984.1	2017
LC349985.1	2017
MF073228.1	2017
MF073229.1	2017
MF073230.1	2017
MF073231.1	2017
MF073232.1	2017
MF073233.1	2017
MF073234.1	2017
MF073235.1	2017
MF073236.1	2017
MF073237.1	2017
MF167650.1	2017
MF167651.1	2017
MF167652.1	2017
MF279924.1	2017
MF279925.1	2017
MF279926.1	2017
MF279927.1	2017
MF279928.1	2017
MF279929.1	2017
MF279930.1	2017
MF279931.1	2017
MF279932.1	2017
MF279933.1	2017
MF279934.1	2017
MF279935.1	2017
MF279936.1	2017
MF279937.1	2017
MF279938.1	2017
MF279939.1	2017
MF279940.1	2017
MF279941.1	2017
MF279942.1	2017
MF279943.1	2017
MF279944.1	2017
MF279945.1	2017
MF279946.1	2017
MF279947.1	2017
MF279948.1	2017
MF279949.1	2017
MF279950.1	2017
MF279951.1	2017
MF279952.1	2017
MF279953.1	2017
MF279954.1	2017
MF279955.1	2017
MF279956.1	2017
MF279957.1	2017
MF279958.1	2017
MF279959.1	2017
MF279960.1	2017
MF279961.1	2017
MF279962.1	2017
MF279963.1	2017
MF279964.1	2017
MF279965.1	2017
MF279966.1	2017
MF279967.1	2017
MF279968.1	2017
MF279969.1	2017
MF279970.1	2017
MF279971.1	2017
MF279972.1	2017
MF279973.1	2017
MF279974.1	2017
MF279975.1	2017
MF279976.1	2017
MF279977.1	2017
MF279978.1	2017
MF279979.1	2017
MF621948.1	2011
MF621949.1	2010
MF621950.1	2011
MF621951.1	2011
MF621952.1	2010
MF621953.1	2010
MF621954.1	2010
MF621955.1	2010
MF621957.1	2010
MF737447.1	2017
MF737456.1	2017
MF802551.1	2016
MF972301.1	2016
MF972302.1	2016
MF972303.1	2016
MF972304.1	2016
MF972305.1	2016
MF972306.1	2016
MF972307.1	2016
MF972308.1	2016
MF972309.1	2007
MG002630.1	2017
MG002631.1	2017
MG002633.1	2017
MG557581.1	2017
MG572182.1	2017
MG745985.1	2017
MG745986.1	2017
MG745987.1	2017
MG745988.1	2017
MG745989.1	2017
MG745991.1	2017
MG745992.1	2017
MG745993.1	2017
MG745994.1	2017
MG745995.1	2016
MG745996.1	2016
MG745997.1	2016
MG745998.1	2016
MG745999.1	2016
MG746000.1	2017
MG746001.1	2016
MG746002.1	2016
MG746003.1	2016
MG746004.1	2016
MG746005.1	2017
MG746006.1	2017
MG746008.1	2016
MG746009.1	2016
MG746010.1	2016
MG746011.1	2017
MG746012.1	2017
MG746013.1	2016
MG746014.1	2016
MG746015.1	2016
MG746016.1	2016
MG746017.1	2016
MG746018.1	2017
MG746019.1	2017
MG746020.1	2017
MG746021.1	2017
MG746022.1	2017
MG746023.1	2017
MG746024.1	2017
MG746025.1	2017
MG746026.1	2017
MG746027.1	2016
MG746028.1	2016
MG746029.1	2016
MG746030.1	2017
MG746031.1	2017
MG746032.1	2017
MG746033.1	2016
MG746034.1	2017
MG746035.1	2016
MG746036.1	2016
MG746037.1	2016
MG746038.1	2016
MG746039.1	2017
MG746040.1	2016
MG746041.1	2017
MG746042.1	2017
MG746043.1	2017
MG746044.1	2017
MG746045.1	2017
MG746226.1	2016
MG746227.1	2016
MG746228.1	2016
MG746229.1	2016
MG746230.1	2016
MG746231.1	2016
MG746232.1	2016
MG746233.1	2016
MG746234.1	2016
MG746235.1	2016
MG746236.1	2016
MG746237.1	2016
MG746238.1	2016
MG746239.1	2016
MG746240.1	2016
MG746241.1	2016
MG746242.1	2016
MG746243.1	2016
MG746244.1	2016
MG746245.1	2016
MG746246.1	2016
MG746247.1	2016
MG746248.1	2016
MG746249.1	2016
MG746250.1	2016
MG746251.1	2016
MG746252.1	2016
MG746253.1	2016
MG746254.1	2016
MG746255.1	2016
MG746256.1	2016
MG746257.1	2016
MG746258.1	2016
MG746259.1	2016
MG746260.1	2016
MG746261.1	2016
MG746262.1	2016
MG746263.1	2016
MG746264.1	2016
MG746265.1	2016
MG746266.1	2016
MG746267.1	2016
MG746268.1	2016
MG746269.1	2016
MG746270.1	2016
MG746271.1	2016
MG746272.1	2016
MG746273.1	2016
MG746274.1	2017
MG746275.1	2017
MG746276.1	2016
MG746277.1	2016
MG746278.1	2016
MG746279.1	2016
MG746280.1	2016
MG746281.1	2016
MG746282.1	2016
MG746283.1	2016
MG746284.1	2016
MG746285.1	2016
MG746286.1	2016
MG746287.1	2016
MG746288.1	2017
MG746289.1	2017
MG746290.1	2017
MG746291.1	2017
MG746292.1	2017
MG746293.1	2017
MG746294.1	2017
MG746295.1	2017
MG746296.1	2017
MG746297.1	2017
MG746298.1	2016
MG746299.1	2016
MG746300.1	2016
MG746301.1	2016
MG746302.1	2016
MG746303.1	2016
MG746304.1	2016
MG746305.1	2016
MG746306.1	2016
MG746307.1	2016
MG746308.1	2016
MG746309.1	2017
MG746310.1	2017
MG746311.1	2017
MG746312.1	2017
MG746313.1	2016
MG746314.1	2016
MG746315.1	2016
MG746316.1	2016
MG746317.1	2017
MG746318.1	2017
MG746319.1	2017
MG746320.1	2017
MG746321.1	2017
MG746322.1	2017
MG746323.1	2017
MG746324.1	2016
MG746325.1	2017
MG746326.1	2016
MG746327.1	2017
MG746328.1	2017
MG746329.1	2017
MG746330.1	2017
MG746331.1	2017
MG746332.1	2017
MG746333.1	2017
MG746334.1	2017
MG746335.1	2017
MG746336.1	2017
MG746337.1	2017
MG746338.1	2017
MG746339.1	2017
MG746340.1	2017
MG746341.1	2017
MG746342.1	2017
MG746343.1	2017
MG746344.1	2017
MG746345.1	2017
MG746346.1	2017
MG746347.1	2017
MG746348.1	2017
MG746349.1	2017
MG746350.1	2017
MG746351.1	2017
MG746352.1	2017
MG746353.1	2017
MG746354.1	2017
MG746355.1	2017
MG746356.1	2017
MG746357.1	2017
MG746358.1	2016
MG746359.1	2017
MG746360.1	2016
MG746361.1	2016
MG746362.1	2017
MG746363.1	2017
MG746364.1	2017
MG746365.1	2017
MG746366.1	2017
MG746367.1	2017
MG746368.1	2017
MG746369.1	2017
MG746370.1	2017
MG746371.1	2017
MG746372.1	2017
MG746373.1	2017
MG746374.1	2017
MG746375.1	2017
MG746376.1	2017
MG763354.1	2017
MG763355.1	2017
MG763356.1	2017
MG763357.1	2017
MG763358.1	2017
MG763359.1	2017
MG763360.1	2017
MG763361.1	2017
MG763362.1	2017
MG763363.1	2017
MG763364.1	2017
MG763365.1	2016
MG763366.1	2017
MG763367.1	2017
MG763368.1	2017
MG763369.1	2017
MG763370.1	2017
MG763371.1	2017
MG763372.1	2017
MG763373.1	2017
MG763374.1	2017
MG763375.1	2017
MG763376.1	2017
MG763377.1	2017
MG763381.1	2017
MG763382.1	2017
MG763383.1	2017
MG763384.1	2017
MG763385.1	2017
MG763386.1	2017
MG763387.1	2017
MG763388.1	2017
MG763389.1	2017
MG763390.1	2017
MG763391.1	2017
MG763392.1	2017
MG763393.1	2017
MG763394.1	2017
MG763395.1	2017
MG763396.1	2017
MG763397.1	2017
MG763398.1	2017
MG763399.1	2017
MG763400.1	2017
MG763401.1	2017
MG763402.1	2016
MG763403.1	2016
MG763405.1	2016
MG763406.1	2016
MG763415.1	2017
MG763416.1	2017
MG763417.1	2017
MG763419.1	2017
MG763421.1	2017
MG763422.1	2017
MG763425.1	2017
MG763434.1	2017
MG763437.1	2017
MG763439.1	2017
MG763445.1	2017
MG763446.1	2017
MG763447.1	2017
MG763448.1	2017
MG763449.1	2017
MG763451.1	2017
MG763452.1	2017
MG839683.1	2018
MG892908.2	2017
MG892912.1	2016
MG892914.1	2016
MG892924.1	2016
MG892929.2	2017
MG892930.2	2017
MG892931.1	2017
MG892933.2	2017
MG892946.2	2017
MG892947.2	2017
MG892951.2	2017
MG892952.2	2017
MG892953.2	2017
MG892955.3	2017
MG892957.1	2017
MG892958.1	2017
MG892959.1	2017
MG892960.1	2017
MG892961.1	2017
MG892963.1	2017
MG892964.1	2017
MG892965.1	2017
MG892968.1	2017
MG892969.1	2017
MG892970.1	2017
MG892971.1	2017
MG892972.1	2017
MG892973.1	2017
MG892974.2	2017
MG892975.1	2017
MG892976.1	2017
MG892978.1	2017
MG892980.1	2017
MG892981.1	2017
MG892982.1	2017
MG892983.1	2017
MG892985.1	2017
MG892986.1	2017
MG892988.1	2017
MG892989.1	2017
MG892990.1	2017
MG892991.1	2017
MG892992.1	2017
MG892993.1	2017
MG892994.1	2017
MG892996.2	2017
MG892998.1	2017
MG892999.1	2017
MG893001.1	2017
MG893002.1	2017
MG893004.2	2017
MH057762.1	2017
MH191298.1	2018
MH191301.1	2017
MH191302.1	2017
MH191303.1	2017
MH191304.1	2017
MH218591.1	2014
MH218685.1	2016
MH260479.1	2017
MH260480.1	2017
MH260483.1	2017
MH260484.1	2017
MH260485.1	2017
MH260486.1	2017
MH260488.1	2017
MH260489.1	2017
MH260490.1	2017
MH260491.1	2017
MH260492.1	2017
MH260493.1	2017
MH260495.1	2017
MH260496.1	2017
MH260497.1	2017
MH260498.1	2017
MH260499.1	2017
MH260500.1	2017
MH260501.1	2017
MH260502.1	2017
MH260503.1	2017
MH260504.1	2017
MH260505.1	2017
MH260506.1	2017
MH260508.1	2017
MH260509.1	2017
MH279823.1	2017
MH279825.1	2017
MH321817.1	2018
MH321818.1	2018
MH321819.1	2018
MH321820.1	2018
MH321821.1	2018
MH321822.1	2018
MH321823.1	2018
MH321824.1	2018
MH321825.1	2018
MH327962.1	2015
MH569710.1	2018
MH608287.1	2014
MH762890.1	2018
MH930953.1	2017
MH979229.1	2018
MK033779.1	2016
MK033780.1	2017
MK033781.1	2017
MK033782.1	2017
MK073885.1	2016
MK073888.1	2016
MK073890.1	2016
MK073891.1	2016
MK073894.1	2016
MK120309.1	2016
MK120313.1	2016
MK120314.1	2017
MK120315.1	2017
MK120316.1	2017
MK340748.1	2017
NC_039476.1	2016
NC_039477.1	2016

## Sheet: Fig S13
	Perfect_match_position
	Mismatch_position
	Mismatches_between_GI_FIM_primer_and_isolated_sequences_in_this_study																															Mismatches_between_GI_F2_primer_and_isolated_sequences_in_this_study
	Distance_from_3'end_of_the_primer	23	22	21	20	19	18	17	16	15	14	13	12	11	10	9	8	7	6	5	4	3	2	1	0		Distance_from_3'end_of_the_primer	lineage	The_number_of_seq_showing_mismatch_in_the_lineage	Total_number_of_seq_in_the_lineage		Distance_from_3'end_of_the_primer	22	21	20	19	18	17	16	15	14	13	12	11	10	9	8	7	6
	nucleotide_positions_(5'→3')	1	2	3	4	5	6	7	8	9	10	11	12	13	14	15	16	17	18	19	20	21	22	23	24		23	GI.3d	18	18		nucleotide_positions_(5'→3')	1	2	3	4	5	6	7	8	9	10	11	12	13	14	15	16	17
	GI_FIM_(primer)	C	T	G	C	C	C	G	A	A	T	T	C/T	G	T	A	A	A	T	G	A	T	G	A	T		23	GI.3b2	1	9		GI_F2_(primer)	A	T	G	A	T	G	A	T	G	G	C	G	T	C	T	A	A
	MN421552_20140327_EL03_01_GI.P4_GI.4a	C	T	G	C	C	C	G	A	A	T	T	C	G	T	A	A	A	T	G	A	T	G	A	T		22	GI.3b2	1	9		MN421552_20140327_EL03_01_GI.P4_GI.4a	A	T	G	A	T	G	A	T	G	G	C	G	T	C	T	A	A
	MN421553_20140327_EL03_05_GI.P7_GI.7a	C	T	A	C	C	C	G	A	T	T	A	T	G	T	A	A	A	T	G	A	T	G	A	T		22	GI.9	1	23		MN421553_20140327_EL03_05_GI.P7_GI.7a	A	T	G	A	T	G	A	T	G	G	C	G	T	C	T	A	A
	MN421554_20140327_EL04_01_GI.P4_GI.4b	C	T	G	C	C	C	G	A	A	T	T	C	G	T	A	A	A	T	G	A	T	G	A	T		21	GI.3c	1	35		MN421554_20140327_EL04_01_GI.P4_GI.4b	A	T	G	A	T	G	A	T	G	G	C	G	T	C	T	A	A
	MN421555_20140327_EL04_02_GI.P4_GI.4a	C	T	G	C	C	C	G	A	A	T	T	C	G	T	A	A	A	T	G	A	T	G	A	T		21	GI.7a	8	13		MN421555_20140327_EL04_02_GI.P4_GI.4a	A	T	G	A	T	G	A	T	G	G	C	G	T	C	T	A	A
	MN421556_20140327_EL04_05_GI.P9_GI.9	C	C	C	C	C	C	G	A	T	T	A	T	G	T	A	A	A	T	G	A	T	G	A	T		21	GI.9	23	23		MN421556_20140327_EL04_05_GI.P9_GI.9	A	T	G	A	T	G	A	T	G	G	C	G	T	C	T	A	A
	MN421557_20140327_EL06_01_GI.P3_GI.3c	C	T	G	C	C	C	G	A	T	T	A	T	G	T	A	A	A	T	G	A	T	G	A	T		20	GI.9	1	23		MN421557_20140327_EL06_01_GI.P3_GI.3c	A	T	G	A	T	G	A	T	G	G	C	G	T	C	T	A	A
	MN421558_20140331_FL01_01_GI.P7_GI.7a	C	T	A	C	C	C	G	A	T	T	A	T	G	T	A	A	A	T	G	A	T	G	A	T		18	GI.5b	5	5		MN421558_20140331_FL01_01_GI.P7_GI.7a	A	T	G	A	T	G	A	T	G	G	C	G	T	C	T	A	A
	MN421559_20140331_FL01_04_GI.P4_GI.4b	C	T	G	C	C	C	G	A	A	T	T	C	G	T	A	A	A	T	G	A	T	G	A	T		18	GI.7c	8	8		MN421559_20140331_FL01_04_GI.P4_GI.4b	A	T	G	A	T	G	A	T	G	G	C	G	T	C	T	A	A
	MN421560_20140331_FL05_01_GI.P3_GI.3c	C	T	G	C	C	C	G	A	T	T	A	T	G	T	A	A	A	T	G	A	T	G	A	T		15	GI.7c	8	8		MN421560_20140331_FL05_01_GI.P3_GI.3c	A	T	G	A	T	G	A	T	G	G	C	G	T	C	T	A	A
	MN421561_20140331_FL05_03_GI.P7_GI.7a	C	T	A	C	C	C	G	A	T	T	A	T	G	T	A	A	A	T	G	A	T	G	A	T		15	GI.7a	13	13		MN421561_20140331_FL05_03_GI.P7_GI.7a	A	T	G	A	T	G	A	T	G	G	C	G	T	C	T	A	A
	MN421562_20140512_EL03_01_GI.P9_GI.9	C	T	C	C	C	C	G	A	T	T	A	T	G	T	A	A	A	T	G	A	T	G	A	T		15	GI.3d	18	18		MN421562_20140512_EL03_01_GI.P9_GI.9	A	T	G	A	T	G	A	T	G	G	C	G	T	C	T	A	A
	MN421563_20140512_EL03_07_GI.P9_GI.9	C	T	C	C	C	C	G	A	T	T	A	T	G	T	A	A	A	T	G	A	T	G	A	T		15	GI.3b1	9	9		MN421563_20140512_EL03_07_GI.P9_GI.9	A	T	G	A	T	G	A	T	G	G	C	G	T	C	T	A	A
	MN421564_20140512_EL03_09_GI.P3_GI.3c	C	T	G	C	C	C	G	A	T	T	A	T	G	T	A	A	A	T	G	A	T	G	A	T		15	GI.3a	3	3		MN421564_20140512_EL03_09_GI.P3_GI.3c	A	T	G	A	T	G	A	T	G	G	C	G	T	C	T	A	A
	MN421565_20140512_EL03_10_GI.P4_GI.4a	C	T	G	C	C	C	G	A	A	T	T	C	G	T	A	A	A	T	G	A	T	G	A	T		15	GI.3b2	9	9		MN421565_20140512_EL03_10_GI.P4_GI.4a	A	T	G	A	T	G	A	T	G	G	C	G	T	C	T	A	A
	MN421566_20140519_FL01_01_GI.P4_GI.4b	C	T	G	C	C	C	G	A	A	T	C	C	G	T	A	A	A	T	G	A	T	G	A	T		15	GI.3c	35	35		MN421566_20140519_FL01_01_GI.P4_GI.4b	A	T	G	A	T	G	A	T	G	G	C	G	T	C	T	A	A
	MN421567_20140811_EL04_02_GI.P4_GI.4a	C	T	G	C	C	C	G	A	A	T	T	C	G	T	A	A	A	T	G	A	T	G	A	T		15	GI.9	23	23		MN421567_20140811_EL04_02_GI.P4_GI.4a	A	T	G	A	T	G	A	T	G	G	C	G	T	C	T	A	A
	MN421568_20140811_EL06_01_GI.P4_GI.4b	C	T	G	C	C	C	G	A	A	T	T	C	G	T	A	A	A	T	G	A	T	G	A	T		13	GI.7c	8	8		MN421568_20140811_EL06_01_GI.P4_GI.4b	A	T	G	A	T	G	A	T	G	G	C	G	T	C	T	A	A
	MN421569_20150113_DL01_02_GI.P7_GI.7a	C	T	A	C	C	C	G	A	T	T	A	T	G	T	A	A	A	T	G	A	T	G	A	T		13	GI.7a	13	13		MN421569_20150113_DL01_02_GI.P7_GI.7a	A	T	G	A	T	G	A	T	G	G	C	G	T	C	T	A	A
	MN421570_20150116_FL01_05_GI.P9_GI.9	C	T	C	T	C	C	G	A	T	T	A	T	G	T	A	A	A	T	G	A	T	G	A	T		13	GI.4b	1	30		MN421570_20150116_FL01_05_GI.P9_GI.9	A	T	G	A	T	G	A	T	G	G	C	G	T	C	T	A	A
	MN421571_20150116_FL01_06_GI.P1_GI.1a	C	T	G	C	C	C	G	A	A	T	T	C	G	T	A	A	A	T	G	A	T	G	A	T		13	GI.3d	18	18		MN421571_20150116_FL01_06_GI.P1_GI.1a	A	T	G	A	T	G	A	T	G	G	C	G	T	C	T	A	A
	MN421572_20150116_FL06_01_GI.P9_GI.9	C	T	C	C	C	C	G	A	T	T	A	T	G	T	A	A	A	T	G	A	T	G	A	T		13	GI.3b1	9	9		MN421572_20150116_FL06_01_GI.P9_GI.9	A	T	G	A	T	G	A	T	G	G	C	G	T	C	T	A	A
	MN421573_20150120_EL02_01_GI.P9_GI.9	C	T	C	C	C	C	G	A	T	T	A	T	G	T	A	A	A	T	G	A	T	G	A	T		13	GI.3a	3	3		MN421573_20150120_EL02_01_GI.P9_GI.9	A	T	G	A	T	G	A	T	G	G	C	G	T	C	T	A	A
	MN421574_20150120_EL03_02_GI.P4_GI.4a	C	T	G	C	C	C	G	A	A	T	T	C	G	T	A	A	A	T	G	A	T	G	A	T		13	GI.3b2	9	9		MN421574_20150120_EL03_02_GI.P4_GI.4a	A	T	G	A	T	G	A	T	G	G	C	G	T	C	T	A	A
	MN421575_20150120_EL03_06_GI.P3_GI.3c	C	T	G	C	C	C	G	A	T	T	A	T	G	T	A	A	A	T	G	A	T	G	A	T		13	GI.3c	35	35		MN421575_20150120_EL03_06_GI.P3_GI.3c	A	T	G	A	T	G	A	T	G	G	C	G	T	C	T	A	A
	MN421576_20150120_EL04_01_GI.P5_GI.5a1	C	T	G	C	C	C	G	A	A	T	T	C	G	T	A	A	A	T	G	A	T	G	A	T		13	GI.9	23	23		MN421576_20150120_EL04_01_GI.P5_GI.5a1	A	T	G	A	T	G	A	T	G	G	C	G	T	C	T	A	A
	MN421577_20150120_EL04_02_GI.P3_GI.3c	C	T	G	C	C	C	G	A	T	T	A	T	G	T	A	A	A	T	G	A	T	G	A	T		3	GI.3d	1	18		MN421577_20150120_EL04_02_GI.P3_GI.3c	A	T	G	A	T	G	A	T	G	G	C	G	T	C	T	A	A
	MN421578_20150120_EL04_03_GI.P4_GI.4a	C	T	G	C	C	C	G	A	A	T	T	C	G	T	A	A	A	T	G	A	T	G	A	T							MN421578_20150120_EL04_03_GI.P4_GI.4a	A	T	G	A	T	G	A	T	G	G	C	G	T	C	T	A	A
	MN421579_20150120_EL04_05_GI.P10_GI.3a	C	T	G	C	C	C	G	A	T	T	A	T	G	T	A	A	A	T	G	A	T	G	A	T							MN421579_20150120_EL04_05_GI.P10_GI.3a	A	T	G	A	T	G	A	T	G	G	C	G	T	C	T	A	A
	MN421580_20150120_EL06_01_GI.P9_GI.9	C	T	C	C	C	C	G	A	T	T	A	T	G	T	A	A	A	T	G	A	T	G	A	T							MN421580_20150120_EL06_01_GI.P9_GI.9	A	T	G	A	T	G	A	T	G	G	C	G	T	C	T	A	A
	MN421581_20150120_EL06_02_GI.P4_GI.4b	C	T	G	C	C	C	G	A	A	T	T	C	G	T	A	A	A	T	G	A	T	G	A	T							MN421581_20150120_EL06_02_GI.P4_GI.4b	A	T	G	A	T	G	A	T	G	G	C	G	T	C	T	A	A
	MN421582_20150121_GL04_05_GI.P4_GI.4a	C	T	G	C	C	C	G	A	A	T	T	C	G	T	A	A	A	T	G	A	T	G	A	T							MN421582_20150121_GL04_05_GI.P4_GI.4a	A	T	G	A	T	G	A	T	G	G	C	G	T	C	T	A	A
	MN421583_20150122_GL02_01_GI.P1_GI.1a	C	T	G	C	C	C	G	A	A	T	T	C	G	T	A	A	A	T	G	A	T	G	A	T							MN421583_20150122_GL02_01_GI.P1_GI.1a	A	T	G	A	T	G	A	T	G	G	C	G	T	C	T	A	A
	MN421584_20150122_GL03_01_GI.P1_GI.1a	C	T	G	C	C	C	G	A	A	T	T	C	G	T	A	A	A	T	G	A	T	G	A	T							MN421584_20150122_GL03_01_GI.P1_GI.1a	A	T	G	A	T	G	A	T	G	G	C	G	T	C	T	A	A
	MN421585_20150122_GL03_07_GI.P9_GI.9	C	T	C	C	C	C	G	A	T	T	A	T	G	T	A	A	A	T	G	A	T	G	A	T							MN421585_20150122_GL03_07_GI.P9_GI.9	A	T	G	A	T	G	A	T	G	G	C	G	T	C	T	A	A
	MN421586_20150204_GL04_02_GI.P4_GI.4b	C	T	G	C	C	C	G	A	A	T	T	C	G	T	A	A	A	T	G	A	T	G	A	T							MN421586_20150204_GL04_02_GI.P4_GI.4b	A	T	G	A	T	G	A	T	G	G	C	G	T	C	T	A	A
	MN421587_20150204_GL06_02_GI.P10_GI.3a	C	T	G	C	C	C	G	A	T	T	A	T	G	T	A	A	A	T	G	A	T	G	A	T							MN421587_20150204_GL06_02_GI.P10_GI.3a	A	T	G	A	T	G	A	T	G	G	C	G	T	C	T	A	A
	MN421588_20150205_GL01_01_GI.P1_GI.1a	C	T	G	C	C	C	G	A	A	T	T	C	G	T	A	A	A	T	G	A	T	G	A	T							MN421588_20150205_GL01_01_GI.P1_GI.1a	A	T	G	A	T	G	A	T	G	G	C	G	T	C	T	A	A
	MN421589_20150205_GL02_04_GI.P4_GI.4a	C	T	G	C	C	C	G	A	A	T	T	C	G	T	A	A	A	T	G	A	T	G	A	T							MN421589_20150205_GL02_04_GI.P4_GI.4a	A	T	G	A	T	G	A	T	G	G	C	G	T	C	T	A	A
	MN421590_20150205_GL03_03_GI.P1_GI.1a	C	T	G	C	C	C	G	A	A	T	T	C	G	T	A	A	A	T	G	A	T	G	A	T							MN421590_20150205_GL03_03_GI.P1_GI.1a	A	T	G	A	T	G	A	T	G	G	C	G	T	C	T	A	A
	MN421591_20150223_EL02_02_GI.P4_GI.4b	C	T	G	C	C	C	G	A	A	T	T	C	G	T	A	A	A	T	G	A	T	G	A	T							MN421591_20150223_EL02_02_GI.P4_GI.4b	A	T	G	A	T	G	A	T	G	G	C	G	T	C	T	A	A
	MN421592_20150223_EL03_02_GI.P4_GI.4b	C	T	G	C	C	C	G	A	A	T	T	C	G	T	A	A	A	T	G	A	T	G	A	T							MN421592_20150223_EL03_02_GI.P4_GI.4b	A	T	G	A	T	G	A	T	G	G	C	G	T	C	T	A	A
	MN421593_20150223_EL03_05_GI.P6_GI.6b	C	T	G	C	C	C	G	A	A	T	T	C	G	T	A	A	A	T	G	A	T	G	A	T							MN421593_20150223_EL03_05_GI.P6_GI.6b	A	T	G	A	T	G	A	T	G	G	C	G	T	C	T	A	A
	MN421594_20150223_EL04_02_GI.P4_GI.4a	C	T	G	C	C	C	G	A	A	T	T	C	G	T	A	A	A	T	G	A	T	G	A	T							MN421594_20150223_EL04_02_GI.P4_GI.4a	A	T	G	A	T	G	A	T	G	G	C	G	T	C	T	A	A
	MN421595_20150223_EL05_04_GI.P9_GI.9	C	T	C	C	C	C	G	A	T	T	A	T	G	T	A	A	A	T	G	A	T	G	A	T							MN421595_20150223_EL05_04_GI.P9_GI.9	A	T	G	A	T	G	A	T	G	G	C	G	T	C	T	A	A
	MN421596_20150223_EL06_01_GI.P1_GI.1a	C	T	G	C	C	C	G	A	A	T	T	C	G	T	A	A	A	T	G	A	T	G	A	T							MN421596_20150223_EL06_01_GI.P1_GI.1a	A	T	G	A	T	G	A	T	G	G	C	G	T	C	T	A	A
	MN421597_20150223_EL06_03_GI.P4_GI.4b	C	T	G	C	C	C	G	A	A	T	T	C	G	T	A	A	A	T	G	A	T	G	A	T							MN421597_20150223_EL06_03_GI.P4_GI.4b	A	T	G	A	T	G	A	T	G	G	C	G	T	C	T	A	A
	MN421598_20150224_DL01_02_GI.P9_GI.9	C	T	C	C	C	C	G	A	T	T	A	T	G	T	A	A	A	T	G	A	T	G	A	T							MN421598_20150224_DL01_02_GI.P9_GI.9	A	T	G	A	T	G	A	T	G	G	C	G	T	C	T	A	A
	MN421599_20150224_DL01_04_GI.P4_GI.4a	C	T	G	C	C	C	G	A	A	T	T	C	G	T	A	A	A	T	G	A	T	G	A	T							MN421599_20150224_DL01_04_GI.P4_GI.4a	A	T	G	A	T	G	A	T	G	G	C	G	T	C	T	A	A
	MN421600_20150227_FL01_01_GI.P6_GI.6b	C	T	G	C	C	C	G	A	A	T	T	C	G	T	A	A	A	T	G	A	T	G	A	T							MN421600_20150227_FL01_01_GI.P6_GI.6b	A	T	G	A	T	G	A	T	G	G	C	G	T	C	T	A	A
	MN421601_20150227_FL01_03_GI.P7_GI.7a	C	T	A	C	C	C	G	A	T	T	A	T	G	T	A	A	A	T	G	A	T	G	A	T							MN421601_20150227_FL01_03_GI.P7_GI.7a	A	T	G	A	T	G	A	T	G	G	C	G	T	C	T	A	A
	MN421602_20150227_FL01_08_GI.P4_GI.4a	C	T	G	C	C	C	G	A	A	T	T	C	G	T	A	A	A	T	G	A	T	G	A	T							MN421602_20150227_FL01_08_GI.P4_GI.4a	A	T	G	A	T	G	A	T	G	G	C	G	T	C	T	A	A
	MN421603_20150328_FL01A_01_GI.P9_GI.9	C	T	C	C	C	C	G	A	T	T	A	T	G	T	A	A	A	T	G	A	T	G	A	T							MN421603_20150328_FL01A_01_GI.P9_GI.9	A	T	G	A	T	G	A	T	G	G	C	G	T	C	T	A	A
	MN421604_20150328_FL01A_02_GI.P4_GI.4a	C	T	G	C	C	C	G	A	A	T	T	C	G	T	A	A	A	T	G	A	T	G	A	T							MN421604_20150328_FL01A_02_GI.P4_GI.4a	A	T	G	A	T	G	A	T	G	G	C	G	T	C	T	A	A
	MN421605_20150328_FL01B_02_GI.P9_GI.9	C	T	C	C	C	C	G	A	T	T	A	T	G	T	A	A	A	T	G	A	T	G	A	T							MN421605_20150328_FL01B_02_GI.P9_GI.9	A	T	G	A	T	G	A	T	G	G	C	G	T	C	T	A	A
	MN421606_20150328_FL01B_03_GI.P4_GI.4a	C	T	G	C	C	C	G	A	A	T	T	C	G	T	A	A	A	T	G	A	T	G	A	T							MN421606_20150328_FL01B_03_GI.P4_GI.4a	A	T	G	A	T	G	A	T	G	G	C	G	T	C	T	A	A
	MN421607_20150328_FL01D_01_GI.P4_GI.4a	C	T	G	C	C	C	G	A	A	T	T	C	G	T	A	A	A	T	G	A	T	G	A	T							MN421607_20150328_FL01D_01_GI.P4_GI.4a	A	T	G	A	T	G	A	T	G	G	C	G	T	C	T	A	A
	MN421608_20150328_FL01_03_GI.P6_GI.6b	C	T	G	C	C	C	G	A	A	T	T	C	G	T	A	A	A	T	G	A	T	G	A	T							MN421608_20150328_FL01_03_GI.P6_GI.6b	A	T	G	A	T	G	A	T	G	G	C	G	T	C	T	A	A
	MN421609_20150328_FL07A_01_GI.P5_GI.5a1	C	T	G	C	C	C	G	A	A	T	T	C	G	T	A	A	A	T	G	A	T	G	A	T							MN421609_20150328_FL07A_01_GI.P5_GI.5a1	A	T	G	A	T	G	A	T	G	G	C	G	T	C	T	A	A
	MN421610_20150328_FL07A_03_GI.P4_GI.4b	C	T	G	C	C	C	G	A	A	T	T	C	G	T	A	A	A	T	G	A	T	G	A	T							MN421610_20150328_FL07A_03_GI.P4_GI.4b	A	T	G	A	T	G	A	T	G	G	C	G	T	C	T	A	A
	MN421611_20150328_FL07_01_GI.P9_GI.9	C	T	C	C	C	C	G	A	T	T	A	T	G	T	A	A	A	T	G	A	T	G	A	T							MN421611_20150328_FL07_01_GI.P9_GI.9	A	T	G	A	T	G	A	T	G	G	C	G	T	C	T	A	A
	MN421612_20150328_FL07_06_GI.P3_GI.3c	C	T	G	C	C	C	G	A	T	T	A	T	G	T	A	A	A	T	G	A	T	G	A	T							MN421612_20150328_FL07_06_GI.P3_GI.3c	A	T	G	A	T	G	A	T	G	G	C	G	T	C	T	A	A
	MN421613_20150330_EL02_02_GI.P4_GI.4a	C	T	G	C	C	C	G	A	A	T	T	C	G	T	A	A	A	T	G	A	T	G	A	T							MN421613_20150330_EL02_02_GI.P4_GI.4a	A	T	G	A	T	G	A	T	G	G	C	G	T	C	T	A	A
	MN421614_20150330_EL03A_01_GI.P6_GI.6b	C	T	G	C	C	C	G	A	A	T	T	C	G	T	A	A	A	T	G	A	T	G	A	T							MN421614_20150330_EL03A_01_GI.P6_GI.6b	A	T	G	A	T	G	A	T	G	G	C	G	T	C	T	A	A
	MN421615_20150330_EL03A_03_GI.P4_GI.4a	C	T	G	C	C	C	G	A	A	T	T	C	G	T	A	A	A	T	G	A	T	G	A	T							MN421615_20150330_EL03A_03_GI.P4_GI.4a	A	T	G	A	T	G	A	T	G	G	C	G	T	C	T	A	A
	MN421616_20150330_EL06A_01_GI.P4_GI.4a	C	T	G	C	C	C	G	A	A	T	T	C	G	T	A	A	A	T	G	A	T	G	A	T							MN421616_20150330_EL06A_01_GI.P4_GI.4a	A	T	G	A	T	G	A	T	G	G	C	G	T	C	T	A	A
	MN421617_20160118_EL03A_01_GI.P4_GI.4b	C	T	G	C	C	C	G	A	A	T	T	C	G	T	A	A	A	T	G	A	T	G	A	T							MN421617_20160118_EL03A_01_GI.P4_GI.4b	A	T	G	A	T	G	A	T	G	G	C	G	T	C	T	A	A
	MN421618_20160118_EL03A_05_GI.P4_GI.4a	C	T	G	C	C	C	G	A	A	T	T	C	G	T	A	A	A	T	G	A	T	G	A	T							MN421618_20160118_EL03A_05_GI.P4_GI.4a	A	T	G	A	T	G	A	T	G	G	C	G	T	C	T	A	A
	MN421619_20160118_EL03B_01_GI.P6_GI.6b	C	T	G	C	C	C	G	A	A	T	T	C	G	T	A	A	A	T	G	A	T	G	A	T							MN421619_20160118_EL03B_01_GI.P6_GI.6b	A	T	G	A	T	G	A	T	G	G	C	G	T	C	T	A	A
	MN421620_20160118_EL03_01_GI.P4_GI.4a	C	T	G	C	C	C	G	A	A	T	T	C	G	T	A	A	A	T	G	A	T	G	A	T							MN421620_20160118_EL03_01_GI.P4_GI.4a	A	T	G	A	T	G	A	T	G	G	C	G	T	C	T	A	A
	MN421621_20160118_EL03_04_GI.P3_GI.3b1	C	T	G	C	C	C	G	A	T	T	A	T	G	T	A	A	A	T	G	A	T	G	A	T							MN421621_20160118_EL03_04_GI.P3_GI.3b1	A	T	G	A	T	G	A	T	G	G	C	G	T	C	T	A	A
	MN421622_20160118_EL06_01_GI.P6_GI.6b	C	T	G	C	C	C	G	A	A	T	T	C	G	T	A	A	A	T	G	A	T	G	A	T							MN421622_20160118_EL06_01_GI.P6_GI.6b	A	T	G	A	T	G	A	T	G	G	C	G	T	C	T	A	A
	MN421623_20160118_EL06_05_GI.P3_GI.3c	C	T	G	C	C	C	G	A	T	T	A	T	G	T	A	A	A	T	G	A	T	G	A	T							MN421623_20160118_EL06_05_GI.P3_GI.3c	A	T	G	A	T	G	A	T	G	G	C	G	T	C	T	A	A
	MN421624_20160118_EL07_01_GI.P3_GI.3b1	C	T	G	C	C	C	G	A	T	T	A	T	G	T	A	A	A	T	G	A	T	G	A	T							MN421624_20160118_EL07_01_GI.P3_GI.3b1	A	T	G	A	T	G	A	T	G	G	C	G	T	C	T	A	A
	MN421625_20160122_FL01C_01_GI.P1_GI.1a	C	T	G	C	C	C	G	A	A	T	T	C	G	T	A	A	A	T	G	A	T	G	A	T							MN421625_20160122_FL01C_01_GI.P1_GI.1a	A	T	G	A	T	G	A	T	G	G	C	G	T	C	T	A	A
	MN421626_20160122_FL01D_01_GI.P3_GI.3b1	C	T	G	C	C	C	G	A	T	T	A	T	G	T	A	A	A	T	G	A	T	G	A	T							MN421626_20160122_FL01D_01_GI.P3_GI.3b1	A	T	G	A	T	G	A	T	G	G	C	G	T	C	T	A	A
	MN421627_20160122_FL07A_02_GI.P3_GI.3b1	C	T	G	C	C	C	G	A	T	T	A	T	G	T	A	A	A	T	G	A	T	G	A	T							MN421627_20160122_FL07A_02_GI.P3_GI.3b1	A	T	G	A	T	G	A	T	G	G	C	G	T	C	T	A	A
	MN421628_20160122_FL07_01_GI.P3_GI.3b1	C	T	G	C	C	C	G	A	T	T	A	T	G	T	A	A	A	T	G	A	T	G	A	T							MN421628_20160122_FL07_01_GI.P3_GI.3b1	A	T	G	A	T	G	A	T	G	G	C	G	T	C	T	A	A
	MN421629_20160125_DL02_01_GI.P3_GI.3c	C	T	A	C	C	C	G	A	T	T	A	T	G	T	A	A	A	T	G	A	T	G	A	T							MN421629_20160125_DL02_01_GI.P3_GI.3c	A	T	G	A	T	G	A	T	G	G	C	G	T	C	T	A	A
	MN421630_20160314_DL02_01_GI.P4_GI.4b	C	T	G	C	C	C	G	A	A	T	T	C	G	T	A	A	A	T	G	A	T	G	A	T							MN421630_20160314_DL02_01_GI.P4_GI.4b	A	T	G	A	T	G	A	T	G	G	C	G	T	C	T	A	A
	MN421631_20160325_FL01A_01_GI.P9_GI.9	C	T	C	C	C	C	G	A	T	T	A	T	G	T	A	A	A	T	G	A	T	G	A	T							MN421631_20160325_FL01A_01_GI.P9_GI.9	A	T	G	A	T	G	A	T	G	G	C	G	T	C	T	A	A
	MN421632_20160325_FL01B_01_GI.P9_GI.9	C	T	C	C	C	C	G	A	T	T	A	T	G	T	A	A	A	T	G	A	T	G	A	T							MN421632_20160325_FL01B_01_GI.P9_GI.9	A	T	G	A	T	G	A	T	G	G	C	G	T	C	T	A	A
	MN421633_20160325_FL01D_01_GI.P9_GI.9	C	T	C	C	C	C	G	A	T	T	A	T	G	T	A	A	A	T	G	A	T	G	A	T							MN421633_20160325_FL01D_01_GI.P9_GI.9	A	T	G	A	T	G	A	T	G	G	C	G	T	C	T	A	A
	MN421634_20160325_FL01D_04_GI.P3_GI.3c	C	T	G	C	C	C	G	A	T	T	A	T	G	T	A	A	A	T	G	A	T	G	A	T							MN421634_20160325_FL01D_04_GI.P3_GI.3c	A	T	G	A	T	G	A	T	G	G	C	G	T	C	T	A	A
	MN421635_20160325_FL07A_01_GI.P6_GI.6b	C	T	G	C	C	C	G	A	A	T	T	C	G	T	A	A	A	T	G	A	T	G	A	T							MN421635_20160325_FL07A_01_GI.P6_GI.6b	A	T	G	A	T	G	A	T	G	G	C	G	T	C	T	A	A
	MN421636_20160325_FL07B_01_GI.P1_GI.1a	C	T	G	C	C	C	G	A	A	T	T	C	G	T	A	A	A	T	G	A	T	G	A	T							MN421636_20160325_FL07B_01_GI.P1_GI.1a	A	T	G	A	T	G	A	T	G	G	C	G	T	C	T	A	A
	MN421637_20160325_FL07B_03_GI.P6_GI.6b	C	T	G	C	C	C	G	A	A	T	T	C	G	T	A	A	A	T	G	A	T	G	A	T							MN421637_20160325_FL07B_03_GI.P6_GI.6b	A	T	G	A	T	G	A	T	G	G	C	G	T	C	T	A	A
	MN421638_20160325_FL07_02_GI.P6_GI.6b	C	T	G	C	C	C	G	A	A	T	T	C	G	T	A	A	A	T	G	A	T	G	A	T							MN421638_20160325_FL07_02_GI.P6_GI.6b	A	T	G	A	T	G	A	T	G	G	C	G	T	C	T	A	A
	MN421639_20160325_FL07_03_GI.P1_GI.1a	C	T	G	C	C	C	G	A	A	T	T	C	G	T	A	A	A	T	G	A	T	G	A	T							MN421639_20160325_FL07_03_GI.P1_GI.1a	A	T	G	A	T	G	A	T	G	G	C	G	T	C	T	A	A
	MN421640_20160325_FL08B_01_GI.P9_GI.9	C	T	C	C	C	C	G	A	T	T	A	T	G	T	A	A	A	T	G	A	T	G	A	T							MN421640_20160325_FL08B_01_GI.P9_GI.9	A	T	G	A	T	G	A	T	G	G	C	G	T	C	T	A	A
	MN421641_20160325_FL08C_03_GI.P3_GI.3c	C	T	G	C	C	C	G	A	T	T	A	T	G	T	A	A	A	T	G	A	T	G	A	T							MN421641_20160325_FL08C_03_GI.P3_GI.3c	A	T	G	A	T	G	A	T	G	G	C	G	T	C	T	A	A
	MN421642_20160325_GL02A_01_GI.P3_GI.3c	C	T	G	C	C	C	G	A	T	T	A	T	G	T	A	A	A	T	G	A	T	G	A	T							MN421642_20160325_GL02A_01_GI.P3_GI.3c	A	T	G	A	T	G	A	T	G	G	C	G	T	C	T	A	A
	MN421643_20160325_GL08A_03_GI.P5_GI.5a1	C	T	G	C	C	C	G	A	A	T	T	C	G	T	A	A	A	T	G	A	T	G	A	T							MN421643_20160325_GL08A_03_GI.P5_GI.5a1	A	T	G	A	T	G	A	T	G	G	C	G	T	C	T	A	A
	MN421644_20160325_GL08B_02_GI.P3_GI.3b1	C	T	G	C	C	C	G	A	T	T	A	T	G	T	A	A	A	T	G	A	T	G	A	T							MN421644_20160325_GL08B_02_GI.P3_GI.3b1	A	T	G	A	T	G	A	T	G	G	C	G	T	C	T	A	A
	MN421645_20160326_GL06D_04_GI.P3_GI.3c	C	T	G	C	C	C	G	A	T	T	A	T	G	T	A	A	A	T	G	A	T	G	A	T							MN421645_20160326_GL06D_04_GI.P3_GI.3c	A	T	G	A	T	G	A	T	G	G	C	G	T	C	T	A	A
	MN421646_20160327_EL02D_02_GI.P9_GI.9	C	T	C	C	C	C	G	A	T	T	A	T	G	T	A	A	A	T	G	A	T	G	A	T							MN421646_20160327_EL02D_02_GI.P9_GI.9	A	T	G	A	T	G	A	T	G	G	C	G	T	C	T	A	A
	MN421647_20160327_EL06A_04_GI.P3_GI.3b1	C	T	G	C	C	C	G	A	T	T	A	T	G	T	A	A	A	T	G	A	T	G	A	T							MN421647_20160327_EL06A_04_GI.P3_GI.3b1	A	T	G	A	T	G	A	T	G	G	C	G	T	C	T	A	A
	MN421648_20160327_EL06_01_GI.P4_GI.4b	C	T	G	C	C	C	G	A	A	T	T	C	G	T	A	A	A	T	G	A	T	G	A	T							MN421648_20160327_EL06_01_GI.P4_GI.4b	A	T	G	A	T	G	A	T	G	G	C	G	T	C	T	A	A
	MN421649_20160327_EL06_03_GI.P5_GI.5a1	C	T	G	C	C	C	G	A	A	T	T	C	G	T	A	A	A	T	G	A	T	G	A	T							MN421649_20160327_EL06_03_GI.P5_GI.5a1	A	T	G	A	T	G	A	T	G	G	C	G	T	C	T	A	A
	MN421650_20160521_GL08B_01_GI.P3_GI.3b1	C	T	G	C	C	C	G	A	T	T	A	T	G	T	A	A	A	T	G	A	T	G	A	T							MN421650_20160521_GL08B_01_GI.P3_GI.3b1	A	T	G	A	T	G	A	T	G	G	C	G	T	C	T	A	A
	MN421651_20160521_GL08B_02_GI.P13_GI.3b2	C	T	G	C	C	C	G	A	T	T	A	T	G	T	A	A	A	T	G	A	T	G	A	T							MN421651_20160521_GL08B_02_GI.P13_GI.3b2	A	T	G	A	T	G	A	T	G	G	C	G	T	C	T	A	A
	MN421652_20160523_EL03_01_GI.P1_GI.1a	C	T	G	C	C	C	G	A	A	T	T	C	G	T	A	A	A	T	G	A	T	G	A	T							MN421652_20160523_EL03_01_GI.P1_GI.1a	A	T	G	A	T	G	A	T	G	G	C	G	T	C	T	A	A
	MN421653_20160526_FL01C_01_GI.P7_GI.7a	C	T	A	C	C	C	G	A	T	T	A	T	G	T	A	A	A	T	G	A	T	G	A	T							MN421653_20160526_FL01C_01_GI.P7_GI.7a	A	T	G	A	T	G	A	T	G	G	C	G	T	C	T	A	A
	MN421654_20160526_FL07A_01_GI.P9_GI.9	C	T	C	C	C	C	G	A	T	T	A	T	G	T	A	A	A	T	G	A	T	G	A	T							MN421654_20160526_FL07A_01_GI.P9_GI.9	A	T	G	A	T	G	A	T	G	G	C	G	T	C	T	A	A
	MN421655_20160526_FL07_01_GI.P3_GI.3c	C	T	G	C	C	C	G	A	T	T	A	T	G	T	A	A	A	T	G	A	T	G	A	T							MN421655_20160526_FL07_01_GI.P3_GI.3c	A	T	G	A	T	G	A	T	G	G	C	G	T	C	T	A	A
	MN421656_20171025_FL01B_01_GI.P1_GI.1a	C	T	G	C	C	C	G	A	A	T	T	C	G	T	A	A	A	T	G	A	T	G	A	T							MN421656_20171025_FL01B_01_GI.P1_GI.1a	A	T	G	A	T	G	A	T	G	G	C	G	T	C	T	A	A
	MN421657_20171025_FL01B_02_GI.P4_GI.4b	C	T	G	C	C	C	G	A	A	T	T	C	G	T	A	A	A	T	G	A	T	G	A	T							MN421657_20171025_FL01B_02_GI.P4_GI.4b	A	T	G	A	T	G	A	T	G	G	C	G	T	C	T	A	A
	MN421658_20171103_AS_01_GI.P3_GI.3c	C	T	G	C	C	C	G	A	T	T	A	T	G	T	A	A	A	T	G	A	T	G	A	T							MN421658_20171103_AS_01_GI.P3_GI.3c	A	T	G	A	T	G	A	T	G	G	C	G	T	C	T	A	A
	MN421659_20171211_AS_01_GI.P13_GI.3d	T	T	G	C	C	C	G	A	T	T	A	T	G	T	A	A	A	T	G	A	T	G	A	T							MN421659_20171211_AS_01_GI.P13_GI.3d	A	T	G	A	T	G	A	T	G	G	C	G	T	C	T	A	A
	MN421660_20171211_AS_02_GI.P13_GI.3b2	C	T	G	C	C	C	G	A	T	T	A	T	G	T	A	A	A	T	G	A	T	G	A	T							MN421660_20171211_AS_02_GI.P13_GI.3b2	A	T	G	A	T	G	A	T	G	G	C	G	T	C	T	A	A
	MN421661_20171211_AS_05_GI.P1_GI.1a	C	T	G	C	C	C	G	A	A	T	T	C	G	T	A	A	A	T	G	A	T	G	A	T							MN421661_20171211_AS_05_GI.P1_GI.1a	A	T	G	A	T	G	A	T	G	G	C	G	T	C	T	A	A
	MN421662_20171211_AS_06_GI.P1_GI.1b	C	T	G	C	C	C	G	A	A	T	T	C	G	T	A	A	A	T	G	A	T	G	A	T							MN421662_20171211_AS_06_GI.P1_GI.1b	A	T	G	A	T	G	A	T	G	G	C	G	T	C	T	A	A
	MN421663_20171213_AM_02_GI.P13_GI.3d	T	T	G	C	C	C	G	A	T	T	A	T	G	T	A	A	A	T	G	A	T	G	A	T							MN421663_20171213_AM_02_GI.P13_GI.3d	A	T	G	A	T	G	A	T	G	G	C	G	T	C	T	A	A
	MN421664_20171213_AM_03_GI.P4_GI.4b	C	T	G	C	C	C	G	A	A	T	T	C	G	T	A	A	A	T	G	A	T	G	A	T							MN421664_20171213_AM_03_GI.P4_GI.4b	A	T	G	A	T	G	A	T	G	G	C	G	T	C	T	A	A
	MN421665_20180209_MW_01_GI.P13_GI.3d	T	T	G	C	C	C	G	A	T	T	A	T	G	T	A	A	A	T	G	A	T	G	A	T							MN421665_20180209_MW_01_GI.P13_GI.3d	A	T	G	A	T	G	A	T	G	G	C	G	T	C	T	A	A
	MN421666_20180213_AS_01_GI.P14_GI.3c	C	T	G	C	C	C	G	A	T	T	A	T	G	T	A	A	A	T	G	A	T	G	A	T							MN421666_20180213_AS_01_GI.P14_GI.3c	A	T	G	A	T	G	A	T	G	G	C	G	T	C	T	A	A
	MN421667_20180213_AS_02_GI.P13_GI.3d	T	T	G	C	C	C	G	A	T	T	A	T	G	T	A	A	A	T	G	A	T	G	A	T							MN421667_20180213_AS_02_GI.P13_GI.3d	A	T	G	A	T	G	A	T	G	G	C	G	T	C	T	A	A
	MN421668_20180213_AS_06_GI.P4_GI.4b	C	T	G	C	C	C	G	A	A	T	T	C	G	T	A	A	A	T	G	A	T	G	A	T							MN421668_20180213_AS_06_GI.P4_GI.4b	A	T	G	A	T	G	A	T	G	G	C	G	T	C	T	A	A
	MN421669_20180221_AM_02_GI.P13_GI.3d	T	T	G	C	C	C	G	A	T	T	A	T	G	T	A	A	A	T	G	A	T	G	A	T							MN421669_20180221_AM_02_GI.P13_GI.3d	A	T	G	A	T	G	A	T	G	G	C	G	T	C	T	A	A
	MN421670_20180223_DL02_02_GI.P13_GI.3d	T	T	G	C	C	C	G	A	T	T	A	T	G	T	A	A	A	T	G	A	T	G	A	T							MN421670_20180223_DL02_02_GI.P13_GI.3d	A	T	G	A	T	G	A	T	G	G	C	G	T	C	T	A	A
	MN421671_20180411_FL01B_01_GI.P13_GI.3d	T	T	G	C	C	C	G	A	T	T	A	T	G	T	A	A	A	T	G	A	T	G	A	T							MN421671_20180411_FL01B_01_GI.P13_GI.3d	A	T	G	A	T	G	A	T	G	G	C	G	T	C	T	A	A
	MN421672_20180420_AM_10_GI.P13_GI.3d	T	T	G	C	C	C	G	A	T	T	A	T	G	T	A	A	A	T	G	A	T	G	A	T							MN421672_20180420_AM_10_GI.P13_GI.3d	A	T	G	A	T	G	A	T	G	G	C	G	T	C	T	A	A
	MN421673_20180420_AM_12_GI.P13_GI.3b2	C	T	G	C	C	C	G	A	T	T	A	T	G	T	A	A	A	T	G	A	T	G	A	T							MN421673_20180420_AM_12_GI.P13_GI.3b2	A	T	G	A	T	G	A	T	G	G	C	G	T	C	T	A	A
	MN421674_20180425_AS_04_GI.P13_GI.3b2	C	T	G	C	C	C	G	A	T	T	A	T	G	T	A	A	A	T	G	A	T	G	A	T							MN421674_20180425_AS_04_GI.P13_GI.3b2	A	T	G	A	T	G	A	T	G	G	C	G	T	C	T	A	A
	MN421699_20150713_GI_01_GI.P6_GI.6b	C	T	G	C	C	C	G	A	A	T	T	C	G	T	A	A	A	T	G	A	T	G	A	T							MN421699_20150713_GI_01_GI.P6_GI.6b	A	T	G	A	T	G	A	T	G	G	C	G	T	C	T	A	A
	MN421700_20150714_FI_05_GI.P1_GI.1a	C	T	G	C	C	C	G	A	A	T	T	C	G	T	A	A	A	T	G	A	T	G	A	T							MN421700_20150714_FI_05_GI.P1_GI.1a	A	T	G	A	T	G	A	T	G	G	C	G	T	C	T	A	A
	MN421701_20150722_DI_01_GI.P4_GI.4a	C	T	G	C	C	C	G	A	A	T	T	C	G	T	A	A	A	T	G	A	T	G	A	T							MN421701_20150722_DI_01_GI.P4_GI.4a	A	T	G	A	T	G	A	T	G	G	C	G	T	C	T	A	A
	MN421702_20150912_GI_01_GI.P3_GI.3c	C	T	G	C	C	C	G	A	T	T	A	T	G	T	A	A	A	T	G	A	T	G	A	T							MN421702_20150912_GI_01_GI.P3_GI.3c	A	T	G	A	T	G	A	T	G	G	C	G	T	C	T	A	A
	MN421703_20150915_DI_01_GI.P3_GI.3c	C	T	G	C	C	C	G	A	T	T	A	T	G	T	A	A	A	T	G	A	T	G	A	T							MN421703_20150915_DI_01_GI.P3_GI.3c	A	T	G	A	T	G	A	T	G	G	C	G	T	C	T	A	A
	MN421704_20150917_FI_01_GI.P4_GI.4b	C	T	G	C	C	C	G	A	A	T	T	C	G	T	A	A	A	T	G	A	T	G	A	T							MN421704_20150917_FI_01_GI.P4_GI.4b	A	T	G	A	T	G	A	T	G	G	C	G	T	C	T	A	A
	MN421705_20150917_FI_02_GI.P3_GI.3c	C	T	G	C	C	C	G	A	T	T	A	T	G	T	A	A	A	T	G	A	T	G	A	T							MN421705_20150917_FI_02_GI.P3_GI.3c	A	T	G	A	T	G	A	T	G	G	C	G	T	C	T	A	A
	MN421706_20150917_FI_04_GI.P6_GI.6b	C	T	G	C	C	C	G	A	A	T	T	C	G	T	A	A	A	T	G	A	T	G	A	T							MN421706_20150917_FI_04_GI.P6_GI.6b	A	T	G	A	T	G	A	T	G	G	C	G	T	C	T	A	A
	MN421707_20150924_EI_02_GI.P5_GI.5a1	C	T	G	C	C	C	G	A	A	T	T	C	G	T	A	A	A	T	G	A	T	G	A	T							MN421707_20150924_EI_02_GI.P5_GI.5a1	A	T	G	A	T	G	A	T	G	G	C	G	T	C	T	A	A
	MN421708_20150924_EI_04_GI.P4_GI.4b	C	T	G	C	C	C	G	A	A	T	T	C	G	T	A	A	A	T	G	A	T	G	A	T							MN421708_20150924_EI_04_GI.P4_GI.4b	A	T	G	A	T	G	A	T	G	G	C	G	T	C	T	A	A
	MN421709_20151214_EI_01_GI.P6_GI.6b	C	T	G	C	C	C	G	A	A	T	T	C	G	T	A	A	A	T	G	A	T	G	A	T							MN421709_20151214_EI_01_GI.P6_GI.6b	A	T	G	A	T	G	A	T	G	G	C	G	T	C	T	A	A
	MN421710_20151214_EI_02_GI.P3_GI.3c	C	T	G	C	C	C	G	A	T	T	A	T	G	T	A	A	A	T	G	A	T	G	A	T							MN421710_20151214_EI_02_GI.P3_GI.3c	A	T	G	A	T	G	A	T	G	G	C	G	T	C	T	A	A
	MN421711_20151221_DI_01_GI.P4_GI.4b	C	T	G	C	C	C	G	A	A	T	T	C	G	T	A	A	A	T	G	A	T	G	A	T							MN421711_20151221_DI_01_GI.P4_GI.4b	A	T	G	A	T	G	A	T	G	G	C	G	T	C	T	A	A
	MN421712_20151221_DI_02_GI.P6_GI.6b	C	T	G	C	C	C	G	A	A	T	T	C	G	T	A	A	A	T	G	A	T	G	A	T							MN421712_20151221_DI_02_GI.P6_GI.6b	A	T	G	A	T	G	A	T	G	G	C	G	T	C	T	A	A
	MN421713_20151222_FI_03_GI.P6_GI.6b	C	T	G	C	C	C	G	A	A	T	T	C	G	T	A	A	A	T	G	A	T	G	A	T							MN421713_20151222_FI_03_GI.P6_GI.6b	A	T	G	A	T	G	A	T	G	G	C	G	T	C	T	A	A
	MN421714_20151222_FI_06_GI.P4_GI.4b	C	T	G	C	C	C	G	A	A	T	T	C	G	T	A	A	A	T	G	A	T	G	A	T							MN421714_20151222_FI_06_GI.P4_GI.4b	A	T	G	A	T	G	A	T	G	G	C	G	T	C	T	A	A
	MN421715_20151229_GI_01_GI.P3_GI.3c	C	T	G	C	C	C	G	A	T	T	A	T	G	T	A	A	A	T	G	A	T	G	A	T							MN421715_20151229_GI_01_GI.P3_GI.3c	A	T	G	A	T	G	A	T	G	G	C	G	T	C	T	A	A
	MN421716_20160115_GI_01_GI.P11_GI.6a	C	T	G	C	C	C	G	A	A	T	T	C	G	T	A	A	A	T	G	A	T	G	A	T							MN421716_20160115_GI_01_GI.P11_GI.6a	A	T	G	A	T	G	A	T	G	G	C	G	T	C	T	A	A
	MN421717_20160115_GI_02_GI.P6_GI.6b	C	T	G	C	C	C	G	A	A	T	T	C	G	T	A	A	A	T	G	A	T	G	A	T							MN421717_20160115_GI_02_GI.P6_GI.6b	A	T	G	A	T	G	A	T	G	G	C	G	T	C	T	G	A
	MN421718_20160118_EI_01_GI.P6_GI.6b	C	T	G	C	C	C	G	A	A	T	T	C	G	T	A	A	A	T	G	A	T	G	A	T							MN421718_20160118_EI_01_GI.P6_GI.6b	A	T	G	A	T	G	A	T	G	G	C	G	T	C	T	A	A
	MN421719_20160118_EI_02_GI.P3_GI.3b1	C	T	G	C	C	C	G	A	T	T	A	T	G	T	A	A	A	T	G	A	T	G	A	T							MN421719_20160118_EI_02_GI.P3_GI.3b1	A	T	G	A	T	G	A	T	G	G	C	G	T	C	T	A	A
	MN421720_20160118_EI_05_GI.P3_GI.3c	C	T	G	C	C	C	G	A	T	T	A	T	G	T	A	A	A	T	G	A	T	G	A	T							MN421720_20160118_EI_05_GI.P3_GI.3c	A	T	G	A	T	G	A	T	G	G	C	G	T	C	T	A	A
	MN421721_20160122_FI_01_GI.P6_GI.6b	C	T	G	C	C	C	G	A	A	T	T	C	G	T	A	A	A	T	G	A	T	G	A	T							MN421721_20160122_FI_01_GI.P6_GI.6b	A	T	G	A	T	G	A	T	G	G	C	G	T	C	T	A	A
	MN421722_20160122_FI_02_GI.P4_GI.4b	C	T	G	C	C	C	G	A	A	T	T	C	G	T	A	A	A	T	G	A	T	G	A	T							MN421722_20160122_FI_02_GI.P4_GI.4b	A	T	G	A	T	G	A	T	G	G	C	G	T	C	T	A	A
	MN421723_20160125_DI_01_GI.P3_GI.3c	C	T	G	C	C	C	G	A	T	T	A	T	G	T	A	A	A	T	G	A	T	G	A	T							MN421723_20160125_DI_01_GI.P3_GI.3c	A	T	G	A	T	G	A	T	G	G	C	G	T	C	T	A	A
	MN421724_20160125_DI_05_GI.P4_GI.4b	C	T	G	C	C	C	G	A	A	T	T	C	G	T	A	A	A	T	G	A	T	G	A	T							MN421724_20160125_DI_05_GI.P4_GI.4b	A	T	G	A	T	G	A	T	G	G	C	G	T	C	T	A	A
	MN421725_20160125_DI_06_GI.P9_GI.9	C	T	C	C	C	C	G	A	T	T	A	T	G	T	A	A	A	T	G	A	T	G	A	T							MN421725_20160125_DI_06_GI.P9_GI.9	A	T	G	A	T	G	A	T	G	G	C	G	T	C	T	A	A
	MN421726_20160215_DI_01_GI.P3_GI.3c	C	T	G	C	C	C	G	A	T	T	A	T	G	T	A	A	A	T	G	A	T	G	A	T							MN421726_20160215_DI_01_GI.P3_GI.3c	A	T	G	A	T	G	A	T	G	G	C	G	T	C	T	A	A
	MN421727_20160215_DI_06_GI.P4_GI.4b	C	T	G	C	C	C	G	A	A	T	T	C	G	T	A	A	A	T	G	A	T	G	A	T							MN421727_20160215_DI_06_GI.P4_GI.4b	A	T	G	A	T	G	A	T	G	G	C	G	T	C	T	A	A
	MN421728_20160223_EI_03_GI.P3_GI.3c	C	T	G	C	C	C	G	A	T	T	A	T	G	T	A	A	A	T	G	A	T	G	A	T							MN421728_20160223_EI_03_GI.P3_GI.3c	A	T	G	A	T	G	A	T	G	G	C	G	T	C	T	A	A
	MN421729_20160223_EI_04_GI.P5_GI.5a1	C	T	G	C	C	C	G	A	A	T	T	C	G	T	A	A	A	T	G	A	T	G	A	T							MN421729_20160223_EI_04_GI.P5_GI.5a1	A	T	G	A	T	G	A	T	G	G	C	G	T	C	T	A	A
	MN421730_20160223_EI_05_GI.P6_GI.6b	C	T	G	C	C	C	G	A	A	T	T	C	G	T	A	A	A	T	G	A	T	G	A	T							MN421730_20160223_EI_05_GI.P6_GI.6b	A	T	G	A	T	G	A	T	G	G	C	G	T	C	T	A	A
	MN421731_20160224_FI_02_GI.P3_GI.3c	C	T	G	C	C	C	G	A	T	T	A	T	G	T	A	A	A	T	G	A	T	G	A	T							MN421731_20160224_FI_02_GI.P3_GI.3c	A	T	G	A	T	G	A	T	G	G	C	G	T	C	T	A	A
	MN421732_20160224_FI_06_GI.P6_GI.6b	C	T	G	C	C	C	G	A	A	T	T	C	G	T	A	A	A	T	G	A	T	G	A	T							MN421732_20160224_FI_06_GI.P6_GI.6b	A	T	G	A	T	G	A	T	G	G	C	G	T	C	T	A	A
	MN421733_20160314_DI_01_GI.P3_GI.3c	C	T	G	C	C	C	G	A	T	T	A	T	G	T	A	A	A	T	G	A	T	G	A	T							MN421733_20160314_DI_01_GI.P3_GI.3c	A	T	G	A	T	G	A	T	G	G	C	G	T	C	T	A	A
	MN421734_20160314_DI_04_GI.P4_GI.4b	C	T	G	C	C	C	G	A	A	T	T	C	G	T	A	A	A	T	G	A	T	G	A	T							MN421734_20160314_DI_04_GI.P4_GI.4b	A	T	G	A	T	G	A	T	G	G	C	G	T	C	T	A	A
	MN421735_20160325_FI_02_GI.P9_GI.9	C	T	C	C	C	C	G	A	T	T	A	T	G	T	A	A	A	T	G	A	T	G	A	T							MN421735_20160325_FI_02_GI.P9_GI.9	A	T	G	A	T	G	A	T	G	G	C	G	T	C	T	A	A
	MN421736_20160325_FI_03_GI.P3_GI.3c	C	T	G	C	C	C	G	A	T	T	A	T	G	T	A	A	A	T	G	A	T	G	A	T							MN421736_20160325_FI_03_GI.P3_GI.3c	A	T	G	A	T	G	A	T	G	G	C	G	T	C	T	A	A
	MN421737_20160325_GI_02_GI.P10_GI.3a	C	T	G	C	C	C	G	A	T	T	A	T	G	T	A	A	A	T	G	A	T	G	A	T							MN421737_20160325_GI_02_GI.P10_GI.3a	A	T	G	A	T	G	A	T	G	G	C	G	T	C	T	A	A
	MN421738_20160325_GI_04_GI.P1_GI.1a	C	T	G	C	C	C	G	A	A	T	T	C	G	T	A	A	A	T	G	A	T	G	A	T							MN421738_20160325_GI_04_GI.P1_GI.1a	A	T	G	A	T	G	A	T	G	G	C	G	T	C	T	A	A
	MN421739_20160325_GI_06_GI.P3_GI.3c	C	T	G	C	C	C	G	A	T	T	A	T	G	T	A	A	A	T	G	A	T	G	A	T							MN421739_20160325_GI_06_GI.P3_GI.3c	A	T	G	A	T	G	A	T	G	G	C	G	T	C	T	A	A
	MN421740_20160328_EI_01_GI.P9_GI.9	C	T	C	C	C	C	G	A	T	T	A	T	G	T	A	A	A	T	G	A	T	G	A	T							MN421740_20160328_EI_01_GI.P9_GI.9	A	T	G	A	T	G	A	T	G	G	C	G	T	C	T	A	A
	MN421741_20160328_EI_02_GI.P3_GI.3c	C	T	G	C	C	C	G	A	T	T	A	T	G	T	A	A	A	T	G	A	T	G	A	T							MN421741_20160328_EI_02_GI.P3_GI.3c	A	T	G	A	T	G	A	T	G	G	C	G	T	C	T	A	A
	MN421742_20160512_DI_01_GI.P3_GI.3c	C	T	G	C	C	C	G	A	T	T	A	T	G	T	A	A	A	T	G	A	T	G	A	T							MN421742_20160512_DI_01_GI.P3_GI.3c	A	T	G	A	T	G	A	T	G	G	C	G	T	C	T	A	A
	MN421743_20160521_GI_02_GI.P5_GI.5a1	C	T	G	C	C	C	G	A	A	T	T	C	G	T	A	A	A	T	G	A	T	G	A	T							MN421743_20160521_GI_02_GI.P5_GI.5a1	A	T	G	A	T	G	A	T	G	G	C	G	T	C	T	A	A
	MN421744_20160521_GI_03_GI.P7_GI.7a	C	T	A	C	C	C	G	A	T	T	A	T	G	T	A	A	A	T	G	A	T	G	A	T							MN421744_20160521_GI_03_GI.P7_GI.7a	A	T	G	A	T	G	A	T	G	G	C	G	T	C	T	A	A
	MN421745_20160526_FI_01_GI.P3_GI.3c	C	T	G	C	C	C	G	A	T	T	A	T	G	T	A	A	A	T	G	A	T	G	A	T							MN421745_20160526_FI_01_GI.P3_GI.3c	A	T	G	A	T	G	A	T	G	G	C	G	T	C	T	A	A
	MN421746_20171023_AME_01_GI.P3_GI.3c	C	T	G	C	C	C	G	A	T	T	A	T	G	T	A	A	A	T	G	A	T	G	A	T							MN421746_20171023_AME_01_GI.P3_GI.3c	A	T	G	A	T	G	A	T	G	G	C	G	T	C	T	A	A
	MN421747_20171023_AME_06_GI.P7_GI.7a	C	T	G	C	C	C	G	A	T	T	A	T	G	T	A	A	A	T	G	A	T	G	A	T							MN421747_20171023_AME_06_GI.P7_GI.7a	A	T	G	A	T	G	A	T	G	G	C	G	T	C	T	A	A
	MN421748_20171025_FE_01_GI.P1_GI.1a	C	T	G	C	C	C	G	A	A	T	T	C	G	T	A	A	A	T	G	A	T	G	A	T							MN421748_20171025_FE_01_GI.P1_GI.1a	A	T	G	A	T	G	A	T	G	G	C	G	T	C	T	A	A
	MN421749_20171025_FE_05_GI.P4_GI.4b	C	T	G	C	C	C	G	A	A	T	T	C	G	T	A	A	A	T	G	A	T	G	A	T							MN421749_20171025_FE_05_GI.P4_GI.4b	A	T	G	A	T	G	A	T	G	G	C	G	T	C	T	A	A
	MN421750_20171103_ASE_01_GI.P3_GI.3c	C	T	G	C	C	C	G	A	T	T	A	T	G	T	A	A	A	T	G	A	T	G	A	T							MN421750_20171103_ASE_01_GI.P3_GI.3c	A	T	G	A	T	G	A	T	G	G	C	G	T	C	T	A	A
	MN421751_20171103_ASE_05_GI.P4_GI.4a	C	T	G	C	C	C	G	A	A	T	T	C	G	T	A	A	A	T	G	A	T	G	A	T							MN421751_20171103_ASE_05_GI.P4_GI.4a	A	T	G	A	T	G	A	T	G	G	C	G	T	C	T	A	A
	MN421752_20171208_FE_01_GI.P13_GI.3d	T	T	G	C	C	C	G	A	T	T	A	T	G	T	A	A	A	T	G	A	T	G	A	T							MN421752_20171208_FE_01_GI.P13_GI.3d	A	T	G	A	T	G	A	T	G	G	C	G	T	C	T	A	A
	MN421753_20171208_FE_02_GI.P11_GI.6a	C	T	G	C	C	C	G	A	A	T	T	C	G	T	A	A	A	T	G	A	T	G	A	T							MN421753_20171208_FE_02_GI.P11_GI.6a	A	T	G	A	T	G	A	T	G	G	C	G	T	C	T	A	A
	MN421754_20171211_ASE_01_GI.P1_GI.1a	C	T	G	C	C	C	G	A	A	T	T	C	G	T	A	A	A	T	G	A	T	G	A	T							MN421754_20171211_ASE_01_GI.P1_GI.1a	A	T	G	A	T	G	A	T	G	G	C	G	T	C	T	A	A
	MN421755_20171211_ASE_02_GI.P13_GI.3d	T	T	G	C	C	C	G	A	T	T	A	T	G	T	A	A	A	T	G	A	T	G	A	T							MN421755_20171211_ASE_02_GI.P13_GI.3d	A	T	G	A	T	G	A	T	G	G	C	G	T	C	T	A	A
	MN421756_20171211_ASE_04_GI.P7_GI.7a	C	T	G	C	C	C	G	A	T	T	A	T	G	T	A	A	A	T	G	A	T	G	A	T							MN421756_20171211_ASE_04_GI.P7_GI.7a	A	T	G	A	T	G	A	T	G	G	C	G	T	C	T	A	A
	MN421757_20171213_AME_01_GI.P9_GI.9	C	T	C	C	C	C	G	A	T	T	A	T	G	T	A	A	A	T	G	A	T	G	A	T							MN421757_20171213_AME_01_GI.P9_GI.9	A	T	G	A	T	G	A	T	G	G	C	G	T	C	T	A	A
	MN421758_20171220_DE_01_GI.P13_GI.3d	T	T	G	C	C	C	G	A	T	T	A	T	G	T	A	A	A	T	G	A	T	G	A	T							MN421758_20171220_DE_01_GI.P13_GI.3d	A	T	G	A	T	G	A	T	G	G	C	G	T	C	T	A	A
	MN421759_20171222_MWE_01_GI.P13_GI.3d	T	T	G	C	C	C	G	A	T	T	A	T	G	T	A	A	A	T	G	A	T	G	A	T							MN421759_20171222_MWE_01_GI.P13_GI.3d	A	T	G	A	T	G	A	T	G	G	C	G	T	C	T	A	A
	MN421760_20171222_MWE_02_GI.P1_GI.1a	C	T	G	C	C	C	G	A	A	T	T	C	G	T	A	A	A	T	G	A	T	G	A	T							MN421760_20171222_MWE_02_GI.P1_GI.1a	A	T	G	A	T	G	A	T	G	G	C	G	T	C	T	A	A
	MN421761_20171222_MWE_05_GI.P13_GI.3b2	C	C	G	C	C	C	G	A	T	T	A	T	G	T	A	A	A	T	G	A	T	G	A	T							MN421761_20171222_MWE_05_GI.P13_GI.3b2	A	T	G	A	T	G	A	T	G	G	C	G	T	C	T	A	A
	MN421762_20180209_MWE_01_GI.P1_GI.1a	C	T	G	C	C	C	G	A	A	T	T	C	G	T	A	A	A	T	G	A	T	G	A	T							MN421762_20180209_MWE_01_GI.P1_GI.1a	A	T	G	A	T	G	A	T	G	G	C	G	T	C	T	A	A
	MN421763_20180209_MWE_02_GI.P7_GI.7a	C	T	G	C	C	C	G	A	T	T	A	T	G	T	A	A	A	T	G	A	T	G	A	T							MN421763_20180209_MWE_02_GI.P7_GI.7a	A	T	G	A	T	G	A	T	G	A	C	G	T	C	T	A	A
	MN421764_20180213_ASE_01_GI.P4_GI.4b	C	T	G	C	C	C	G	A	A	T	T	C	G	T	A	A	A	T	G	A	T	G	A	T							MN421764_20180213_ASE_01_GI.P4_GI.4b	A	T	G	A	T	G	A	T	G	G	C	G	T	C	T	A	A
	MN421765_20180213_ASE_03_GI.P7_GI.7a	C	T	A	C	C	C	G	A	T	T	A	T	G	T	A	A	A	T	G	A	T	G	A	T							MN421765_20180213_ASE_03_GI.P7_GI.7a	A	T	G	A	T	G	A	T	G	G	C	G	T	C	T	A	A
	MN421766_20180213_ASE_04_GI.P12_GI.5b	C	T	G	C	C	T	G	A	A	T	T	C	G	T	A	A	A	T	G	A	T	G	A	T							MN421766_20180213_ASE_04_GI.P12_GI.5b	A	T	G	A	T	G	A	T	G	G	C	G	T	C	T	A	A
	MN421767_20180219_FE_02_GI.P12_GI.5b	C	T	G	C	C	T	G	A	A	T	T	C	G	T	A	A	A	T	G	A	T	G	A	T							MN421767_20180219_FE_02_GI.P12_GI.5b	A	T	G	A	T	G	A	T	G	G	C	G	T	C	T	A	A
	MN421768_20180219_FE_04_GI.P3_GI.3c	C	T	G	C	C	C	G	A	T	T	A	T	G	T	A	A	A	T	G	A	T	G	A	T							MN421768_20180219_FE_04_GI.P3_GI.3c	A	T	G	A	T	G	A	T	G	G	C	G	T	C	T	A	A
	MN421769_20180219_FE_06_GI.P13_GI.3b2	C	T	G	C	C	C	G	A	T	T	A	T	G	T	A	A	A	T	G	A	T	G	A	T							MN421769_20180219_FE_06_GI.P13_GI.3b2	A	T	G	A	T	G	A	T	G	G	C	G	T	C	T	A	A
	MN421770_20180221_AME_02_GI.P13_GI.3d	T	T	G	C	C	C	G	A	T	T	A	T	G	T	A	A	A	T	G	A	T	G	A	T							MN421770_20180221_AME_02_GI.P13_GI.3d	A	T	G	A	T	G	A	T	G	G	C	G	T	C	T	A	A
	MN421771_20180221_AME_03_GI.P4_GI.4b	C	T	G	C	C	C	G	A	A	T	T	C	G	T	A	A	A	T	G	A	T	G	A	T							MN421771_20180221_AME_03_GI.P4_GI.4b	A	T	G	A	T	G	A	T	G	G	C	G	T	C	T	A	A
	MN421772_20180221_AME_05_GI.P1_GI.1a	C	T	G	C	C	C	G	A	A	T	T	C	G	T	A	A	A	T	G	A	T	G	A	T							MN421772_20180221_AME_05_GI.P1_GI.1a	A	T	G	A	T	G	A	T	G	G	C	G	T	C	T	A	A
	MN421773_20180223_DE_01_GI.P13_GI.3d	T	T	G	C	C	C	G	A	T	T	A	T	G	T	A	A	A	T	G	A	T	G	A	T							MN421773_20180223_DE_01_GI.P13_GI.3d	A	T	G	A	T	G	A	T	G	G	C	G	T	C	T	A	A
	MN421774_20180411_FE_01_GI.P7_GI.7a	C	T	G	C	C	C	G	A	T	T	A	T	G	T	A	A	A	T	G	A	T	G	A	T							MN421774_20180411_FE_01_GI.P7_GI.7a	A	T	G	A	T	G	A	T	G	G	C	G	T	C	T	A	A
	MN421775_20180411_FE_02_GI.P13_GI.3b2	C	T	G	C	C	C	G	A	T	T	A	T	G	T	A	A	A	T	G	A	T	G	A	T							MN421775_20180411_FE_02_GI.P13_GI.3b2	A	T	G	A	T	G	A	T	G	G	C	G	T	C	T	A	A
	MN421776_20180411_FE_04_GI.P3_GI.3c	C	T	G	C	C	C	G	A	T	T	A	T	G	T	A	A	A	T	G	A	T	G	A	T							MN421776_20180411_FE_04_GI.P3_GI.3c	A	T	G	A	T	G	A	T	G	G	C	G	T	C	T	A	A
	MN421777_20180411_FE_06_GI.P12_GI.5b	C	T	G	C	C	T	G	A	A	T	T	C	G	T	A	A	A	T	G	A	T	G	A	T							MN421777_20180411_FE_06_GI.P12_GI.5b	A	T	G	A	T	G	A	T	G	G	C	G	T	C	T	A	A
	MN421778_20180413_DE_02_GI.P13_GI.3b2	T	T	G	C	C	C	G	A	T	T	A	T	G	T	A	A	A	T	G	A	T	G	A	T							MN421778_20180413_DE_02_GI.P13_GI.3b2	A	T	G	A	T	G	A	T	G	G	C	G	T	C	T	A	A
	MN421779_20180413_DE_03_GI.P13_GI.3d	T	T	G	C	C	C	G	A	T	T	A	T	G	T	A	A	A	T	G	A	T	G	A	T							MN421779_20180413_DE_03_GI.P13_GI.3d	A	T	G	A	T	G	A	T	G	G	C	G	T	C	T	A	A
	MN421780_20180413_DE_05_GI.P1_GI.1a	C	T	G	C	C	C	G	A	A	T	T	C	G	T	A	A	A	T	G	A	T	G	A	T							MN421780_20180413_DE_05_GI.P1_GI.1a	A	T	G	A	T	G	A	T	G	G	C	G	T	C	T	A	A
	MN421781_20180413_DE_06_GI.P12_GI.5b	C	T	G	C	C	T	G	A	A	T	T	C	G	T	A	A	A	T	G	A	T	G	A	T							MN421781_20180413_DE_06_GI.P12_GI.5b	A	T	G	A	T	G	A	T	G	G	C	G	T	C	T	A	A
	MN421782_20180418_MWE_01_GI.P13_GI.3d	T	T	G	C	C	C	G	A	T	T	A	T	G	T	A	A	A	T	G	A	T	G	A	T							MN421782_20180418_MWE_01_GI.P13_GI.3d	A	T	G	A	T	G	A	T	G	G	C	G	T	C	T	A	A
	MN421783_20180418_MWE_02_GI.P4_GI.4b	C	T	G	C	C	C	G	A	A	T	T	C	G	T	A	A	A	T	G	A	T	G	A	T							MN421783_20180418_MWE_02_GI.P4_GI.4b	A	T	G	A	T	G	A	T	G	G	C	G	T	C	T	A	A
	MN421784_20180418_MWE_03_GI.P1_GI.1a	C	T	G	C	C	C	G	A	A	T	T	C	G	T	A	A	A	T	G	A	T	G	A	T							MN421784_20180418_MWE_03_GI.P1_GI.1a	A	T	G	A	T	G	A	T	G	G	C	G	T	C	T	A	A
	MN421785_20180418_MWE_05_GI.P7_GI.7a	C	T	G	C	C	C	G	A	T	T	A	T	G	T	A	A	A	T	G	A	T	G	A	T							MN421785_20180418_MWE_05_GI.P7_GI.7a	A	T	G	A	T	G	A	T	G	G	C	G	T	C	T	A	A
	MN421786_20180418_MWE_06_GI.P12_GI.5b	C	T	G	C	C	T	G	A	A	T	T	C	G	T	A	A	A	T	G	A	T	G	A	T							MN421786_20180418_MWE_06_GI.P12_GI.5b	A	T	G	A	T	G	A	T	G	G	C	G	T	C	T	A	A
	MN421787_20180420_AME_03_GI.P1_GI.1b	C	T	G	C	C	C	G	A	A	T	T	C	G	T	A	A	A	T	G	A	T	G	A	T							MN421787_20180420_AME_03_GI.P1_GI.1b	A	T	G	A	T	G	A	T	G	G	C	G	T	C	T	A	A
	MN421788_20180420_AME_04_GI.P4_GI.4b	C	T	G	C	C	C	G	A	A	T	T	C	G	T	A	A	A	T	G	A	T	G	A	T							MN421788_20180420_AME_04_GI.P4_GI.4b	A	T	G	A	T	G	A	T	G	G	C	G	T	C	T	A	A
	MN421789_20180420_AME_05_GI.P13_GI.3d	T	T	G	C	C	C	G	A	T	T	A	T	G	T	A	A	A	T	G	A	C	G	A	T							MN421789_20180420_AME_05_GI.P13_GI.3d	A	T	G	A	C	G	A	T	G	G	C	G	T	C	T	A	A
	MN421790_20180425_ASE_01_GI.P4_GI.4b	C	T	G	C	C	C	G	A	A	T	T	C	G	T	A	A	A	T	G	A	T	G	A	T							MN421790_20180425_ASE_01_GI.P4_GI.4b	A	T	G	A	T	G	A	T	G	G	C	G	T	C	T	A	A
	MN421791_20180425_ASE_02_GI.P13_GI.3b2	C	T	G	C	C	C	G	A	T	T	A	T	G	T	A	A	A	T	G	A	T	G	A	T							MN421791_20180425_ASE_02_GI.P13_GI.3b2	A	T	G	A	T	G	A	T	G	G	C	G	T	C	T	A	A
	MN421792_20180425_ASE_04_GI.P1_GI.1a	C	T	G	C	C	C	G	A	A	T	T	C	G	T	A	A	A	T	G	A	T	G	A	T							MN421792_20180425_ASE_04_GI.P1_GI.1a	A	T	G	A	T	G	A	T	G	G	C	G	T	C	T	A	A
	MN453674_20171027_MWE_02_GI.P7_GI.7c	C	T	G	C	C	T	G	A	T	T	A	T	G	T	A	A	A	T	G	A	T	G	A	T							MN453674_20171027_MWE_02_GI.P7_GI.7c	A	T	G	A	T	G	A	T	G	G	C	G	T	C	T	A	A
	MN453675_20171031_DE_01_GI.P7_GI.7c	C	T	G	C	C	T	G	A	T	T	A	T	G	T	A	A	A	T	G	A	T	G	A	T							MN453675_20171031_DE_01_GI.P7_GI.7c	A	T	G	A	T	G	A	T	G	G	C	G	T	C	T	A	A
	MN453676_20171103_ASE_04_GI.P7_GI.7c	C	T	G	C	C	T	G	A	T	T	A	T	G	T	A	A	A	T	G	A	T	G	A	T							MN453676_20171103_ASE_04_GI.P7_GI.7c	A	T	G	A	T	G	A	T	G	G	C	G	T	C	T	A	A
	MN453677_20180219_FE_01_GI.P7_GI.7c	C	T	G	C	C	T	G	A	T	T	A	T	G	T	A	A	A	T	G	A	T	G	A	T							MN453677_20180219_FE_01_GI.P7_GI.7c	A	T	G	A	T	G	A	T	G	G	C	G	T	C	T	A	A
	MN453678_20180221_AME_01_GI.P7_GI.7c	C	T	G	C	C	T	G	A	T	T	A	T	G	T	A	A	A	T	G	A	T	G	A	T							MN453678_20180221_AME_01_GI.P7_GI.7c	A	T	G	A	T	G	A	T	G	G	C	G	T	C	T	A	A
	MN453679_20180223_DE_05_GI.P7_GI.7c	C	T	G	C	C	T	G	A	T	T	A	T	G	T	A	A	A	T	G	A	T	G	A	T							MN453679_20180223_DE_05_GI.P7_GI.7c	A	T	G	A	T	G	A	T	G	G	C	G	T	C	T	A	A
	MN453680_20180411_FE_03_GI.P7_GI.7c	C	T	G	C	C	T	G	A	T	T	A	T	G	T	A	A	A	T	G	A	T	G	A	T							MN453680_20180411_FE_03_GI.P7_GI.7c	A	T	G	A	T	G	A	T	G	G	C	G	T	C	T	A	A
	MN453681_20180413_DE_01_GI.P7_GI.7c	C	T	G	C	C	T	G	A	T	T	A	T	G	T	A	A	A	T	G	A	T	G	A	T							MN453681_20180413_DE_01_GI.P7_GI.7c	A	T	G	A	T	G	A	T	G	G	C	G	T	C	T	A	A
	MN525233_20171213_AM_01_GI.P4_GI.5a2	C	T	G	C	C	C	G	A	A	T	T	C	G	T	A	A	A	T	G	A	T	G	A	T							MN525233_20171213_AM_01_GI.P4_GI.5a2	A	T	G	A	T	G	A	T	G	G	C	G	T	C	T	A	A
	MN525234_20171220_DE_02_GI.P4_GI.5a2	C	T	G	C	C	C	G	A	A	T	T	C	G	T	A	A	A	T	G	A	T	G	A	T							MN525234_20171220_DE_02_GI.P4_GI.5a2	A	T	G	A	T	G	A	T	G	G	C	G	T	C	T	A	A
	MN525235_20171222_MWE_03_GI.P4_GI.5a2	C	T	G	C	C	C	G	A	A	T	T	C	G	T	A	A	A	T	G	A	T	G	A	T							MN525235_20171222_MWE_03_GI.P4_GI.5a2	A	T	G	A	T	G	A	T	G	G	C	G	T	C	T	A	A
	MN525236_20180213_AS_05_GI.P7_GI.3d	T	T	G	C	C	C	G	A	T	T	A	T	G	T	A	A	A	T	G	A	T	G	A	T							MN525236_20180213_AS_05_GI.P7_GI.3d	A	T	G	A	T	G	A	T	G	G	C	G	T	C	T	A	A
	MN525237_20180223_DE_06_GI.P4_GI.5a2	C	T	G	C	C	C	G	A	A	T	T	C	G	T	A	A	A	T	G	A	T	G	A	T							MN525237_20180223_DE_06_GI.P4_GI.5a2	A	T	G	A	T	G	A	T	G	G	C	G	T	C	T	A	A
	MN525238_20180420_AME_01_GI.P4_GI.5a2	C	T	G	C	C	C	G	A	A	T	T	C	G	T	A	A	A	T	G	A	T	G	A	T							MN525238_20180420_AME_01_GI.P4_GI.5a2	A	T	G	A	T	G	A	T	G	G	C	G	T	C	T	A	A
[truncated: 285 more columns]

## Sheet: Fig S17
	Perfect_match_position
	Mismatch_position
	Mismatches_between_GIPF1000_primer_and_parental lineages_in_GenBank																											Mismatches_between_GIPF800_primer_and_parental lineages_in_GenBank
	Distance_from_3'end_of_the_primer	19	18	17	16	15	14	13	12	11	10	9	8	7	6	5	4	3	2	1	0		Distance_from_3'end_of_the_primer	lineage	The_number_of_seq_showing_mismatch_in_the_lineage	Total_number_of_seq_in_the_lineage		Distance_from_3'end_of_the_primer	19	18	17	16	15	14	13	12	11	10	9	8	7	6	5	4	3	2	1	0
	nucleotide_positions_(5'→3')	1	2	3	4	5	6	7	8	9	10	11	12	13	14	15	16	17	18	19	20		19	GI.P7	4	4		nucleotide_positions_(5'→3')	1	2	3	4	5	6	7	8	9	10	11	12	13	14	15	16	17	18	19	20
	GIPF1000 (primer)	A	G	G	A	A	G	A	A	T	G	A	T	G	A	C/T	T	G	G	A	A		18	GI.P11	9	9		GIPF800 (primer)	C	C	A/C/G/T	T	T	C/T	T	G	T	G	A	A/C/G/T	G	C	C/T	A	T	A	A	A
	AB042808.1GI.P4	A	G	G	A	A	A	A	A	T	G	A	T	G	A	T	T	G	G	A	A		17	GI.P13	3	6		AB042808.1GI.P4	C	C	A	T	T	T	T	G	T	G	A	T	G	C	T	A	T	A	A	A
	JQ388274.1GI.P11	A	A	G	A	A	G	A	A	T	G	A	T	G	A	T	T	G	G	A	A		17	GI.P11	2	9		JQ388274.1GI.P11	C	C	G	T	T	C	T	G	T	G	A	C	G	C	C	A	T	A	A	A
	JQ911594.1GI.P13	A	G	G	A	A	G	A	A	T	G	A	T	G	A	T	T	G	G	A	A		17	GI.P7	4	4		JQ911594.1GI.P13	C	C	A	T	T	T	T	G	T	G	A	A	G	C	A	A	T	A	A	A
	JX023285.1GI.P1	A	G	G	A	A	G	A	A	T	G	A	T	G	A	T	T	G	G	A	A		14	GI.P4	3	4		JX023285.1GI.P1	C	C	A	T	T	T	T	G	T	G	A	C	G	C	T	A	T	A	A	A
	KC294198.1GI.P11	A	A	G	A	A	G	A	A	T	G	A	T	G	A	T	T	G	G	A	A		11	GI.P7	1	4		KC294198.1GI.P11	C	C	A	T	T	C	T	G	T	G	A	T	G	C	C	A	T	A	A	A
	KF039725.1GI.P1	A	G	G	A	A	G	A	A	T	G	A	T	G	A	T	T	G	G	A	A		8	GI.P7	3	4		KF039725.1GI.P1	C	C	A	T	T	T	T	G	T	G	A	C	G	C	T	A	T	A	A	A
	KF039726.1GI.P1	A	G	G	A	A	G	A	A	T	G	A	T	G	A	T	T	G	G	A	A							KF039726.1GI.P1	C	C	A	T	T	T	T	G	T	G	A	C	G	C	T	A	T	A	A	A
	KF039728.1GI.P1	A	G	G	A	A	G	A	A	T	G	A	T	G	A	T	T	G	G	A	A							KF039728.1GI.P1	C	C	A	T	T	T	T	G	T	G	A	C	G	C	T	A	T	A	A	A
	KF039729.1GI.P1	A	G	G	A	A	G	A	A	T	G	A	T	G	A	T	T	G	G	A	A							KF039729.1GI.P1	C	C	A	T	T	T	T	G	T	G	A	C	G	C	T	A	T	A	A	A
	KF039730.1GI.P1	A	G	G	A	A	G	A	A	T	G	A	T	G	A	T	T	G	G	A	A							KF039730.1GI.P1	C	C	A	T	T	T	T	G	T	G	A	C	G	C	T	A	T	A	A	A
	KF039731.1GI.P1	A	G	G	A	A	G	A	A	T	G	A	T	G	A	T	T	G	G	A	A							KF039731.1GI.P1	C	C	A	T	T	T	T	G	T	G	A	C	G	C	T	A	T	A	A	A
	KF039732.1GI.P1	A	G	G	A	A	G	A	A	T	G	A	T	G	A	T	T	G	G	A	A							KF039732.1GI.P1	C	C	A	T	T	T	T	G	T	G	A	C	G	C	T	A	T	A	A	A
	KF039733.1GI.P1	A	G	G	A	A	G	A	A	T	G	A	T	G	A	T	T	G	G	A	A							KF039733.1GI.P1	C	C	A	T	T	T	T	G	T	G	A	C	G	C	T	A	T	A	A	A
	KF039734.1GI.P1	A	G	G	A	A	G	A	A	T	G	A	T	G	A	T	T	G	G	A	A							KF039734.1GI.P1	C	C	A	T	T	T	T	G	T	G	A	C	G	C	T	A	T	A	A	A
	KF039735.1GI.P1	A	G	G	A	A	G	A	A	T	G	A	T	G	A	T	T	G	G	A	A							KF039735.1GI.P1	C	C	A	T	T	T	T	G	T	G	A	C	G	C	T	A	T	A	A	A
	KF039737.1GI.P1	A	G	G	A	A	G	A	A	T	G	A	T	G	A	T	T	G	G	A	A							KF039737.1GI.P1	C	C	A	T	T	T	T	G	T	G	A	C	G	C	T	A	T	A	A	A
	KF429761.1GI.P1	A	G	G	A	A	G	A	A	T	G	A	T	G	A	T	T	G	G	A	A							KF429761.1GI.P1	C	C	A	T	T	T	T	G	T	G	A	C	G	C	T	A	T	A	A	A
	KF429765.1GI.P1	A	G	G	A	A	G	A	A	T	G	A	T	G	A	T	T	G	G	A	A							KF429765.1GI.P1	C	C	A	T	T	T	T	G	T	G	A	C	G	C	T	A	T	A	A	A
	KF429770.1GI.P1	A	G	G	A	A	G	A	A	T	G	A	T	G	A	T	T	G	G	A	A							KF429770.1GI.P1	C	C	A	T	T	T	T	G	T	G	A	C	G	C	T	A	T	A	A	A
	KF429783.1GI.P1	A	G	G	A	A	G	A	A	T	G	A	T	G	A	T	T	G	G	A	A							KF429783.1GI.P1	C	C	A	T	T	T	T	G	T	G	A	C	G	C	T	A	T	A	A	A
	KM036372.1GI.P11	A	A	A	A	A	G	A	A	T	G	A	T	G	A	T	T	G	G	A	A							KM036372.1GI.P11	C	C	G	T	T	C	T	G	T	G	A	T	G	C	C	A	T	A	A	A
	KM036381.1GI.P4	A	G	G	A	A	A	A	A	T	G	A	T	G	A	T	T	G	G	A	A							KM036381.1GI.P4	C	C	A	T	T	T	T	G	T	G	A	T	G	C	C	A	T	A	A	A
	KP027329.1GI.P5	A	G	G	A	A	G	A	A	T	G	A	T	G	A	C	T	G	G	A	A							KP027329.1GI.P5	C	C	A	T	T	C	T	G	T	G	A	T	G	C	A	A	T	A	A	A
	KP407451.1GI.P11	A	A	A	A	A	G	A	A	T	G	A	T	G	A	T	T	G	G	A	A							KP407451.1GI.P11	C	C	G	T	T	C	T	G	T	G	A	T	G	C	C	A	T	A	A	A
	KU311161.1GI.P7	C	G	C	A	A	G	A	A	T	G	A	A	G	A	T	T	G	G	A	A							KU311161.1GI.P7	C	C	A	T	T	T	T	G	T	G	A	G	G	C	G	A	T	A	A	A
	KX907729.1GI.P7	C	G	C	A	A	G	A	A	C	G	A	T	G	A	C	T	G	G	A	A							KX907729.1GI.P7	C	C	A	T	T	C	T	G	T	G	A	A	G	C	T	A	T	A	A	A
	KX907730.1GI.P7	C	G	C	A	A	G	A	A	T	G	A	A	G	A	T	T	G	G	A	A							KX907730.1GI.P7	C	C	A	T	T	T	T	G	T	G	A	G	G	C	G	A	T	A	A	A
	LN854563.1GI.P4	A	G	G	A	A	G	A	A	T	G	A	T	G	A	T	T	G	G	A	A							LN854563.1GI.P4	C	C	A	T	T	T	T	G	T	G	A	T	G	C	T	A	T	A	A	A
	LN854564.1GI.P11	A	A	G	A	A	G	A	A	T	G	A	T	G	A	T	T	G	G	A	A							LN854564.1GI.P11	C	C	A	T	T	C	T	G	T	G	A	T	G	C	C	A	T	A	A	A
	MG049693.1GI.P4	A	G	G	A	A	A	A	A	T	G	A	T	G	A	T	T	G	G	A	A							MG049693.1GI.P4	C	C	A	T	T	T	T	G	T	G	A	T	G	C	C	A	T	A	A	A
	MG557651.1GI.P7	C	G	C	A	A	G	A	A	T	G	A	C	G	A	T	T	G	G	A	A							MG557651.1GI.P7	C	C	A	T	T	C	T	G	T	G	A	A	G	C	C	A	T	A	A	A
	MH218721.1GI.P13	A	G	G	A	A	G	A	A	T	G	A	T	G	A	C	T	G	G	A	A							MH218721.1GI.P13	C	C	A	T	T	T	T	G	T	G	A	A	G	C	A	A	T	A	A	A
	MH218723.1GI.P13	A	G	G	A	A	G	A	A	T	G	A	T	G	A	C	T	G	G	A	A							MH218723.1GI.P13	C	C	A	T	T	T	T	G	T	G	A	A	G	C	A	A	T	A	A	A
	MK073887.1GI.P13	A	G	A	A	A	G	A	A	T	G	A	T	G	A	C	T	G	G	A	A							MK073887.1GI.P13	C	C	A	T	T	T	T	G	T	G	A	A	G	C	A	A	T	A	A	A
	MK073892.1GI.P13	A	G	A	A	A	G	A	A	T	G	A	T	G	A	C	T	G	G	A	A							MK073892.1GI.P13	C	C	A	T	T	T	T	G	T	G	A	A	G	C	A	A	T	A	A	A
	MK073893.1GI.P13	A	G	A	A	A	G	A	A	T	G	A	T	G	A	C	T	G	G	A	A							MK073893.1GI.P13	C	C	A	T	T	T	T	G	T	G	A	A	G	C	A	A	T	A	A	A
	MK236608.1GI.P11	A	A	G	A	A	G	A	A	T	G	A	T	G	A	T	T	G	G	A	A							MK236608.1GI.P11	C	C	A	T	T	C	T	G	T	G	A	T	G	C	C	A	T	A	A	A
	MK236609.1GI.P11	A	A	G	A	A	G	A	A	T	G	A	T	G	A	T	T	G	G	A	A							MK236609.1GI.P11	C	C	A	T	T	C	T	G	T	G	A	T	G	C	C	A	T	A	A	A
	MK236610.1GI.P11	A	A	G	A	A	G	A	A	T	G	A	T	G	A	T	T	G	G	A	A							MK236610.1GI.P11	C	C	A	T	T	C	T	G	T	G	A	T	G	C	C	A	T	A	A	A
	MK236611.1GI.P11	A	A	G	A	A	G	A	A	T	G	A	T	G	A	T	T	G	G	A	A							MK236611.1GI.P11	C	C	A	T	T	C	T	G	T	G	A	T	G	C	C	A	T	A	A	A
	NC 001959.2GI.P1	A	G	G	A	A	G	A	A	T	G	A	T	G	A	T	T	G	G	A	A							NC 001959.2GI.P1	C	C	A	T	T	T	T	G	T	G	A	C	G	C	T	A	T	A	A	A
[truncated: 167 more columns]
