# Supplementary material for: Pairing of Parental Noroviruses with Unequal Competitiveness Provides a Clear Advantage for Emergence of Progeny Recombinants
Source: Appl Environ Microbiol. 2021 Jan 15;87(3):e02015-20. doi: 10.1128/AEM.02015-20 (PMC7848925; doi:10.1128/AEM.02015-20)
Supplement: Supplemental file 3 [file AEM.02015-20-s0003.xlsx]

## Sheet: Description
DATASET S2. Raw data relevant to the RDP4 analysis are provided in sheets.

## Sheet: STR
		Overview_of_standard_recombinants_(STRs)
	STR ID	Target of detection for recombination type by using the STR	Type of STR	Genogroup of STR	Length of STR	Parent1(5' half) of STR	Parent2(3' half) of STR
	A0	Inter-genotypic	Region C	GI	0.3 kb	AF145709_Stavanger_GI.3b	AF538679_Boxer_GI.8
	A1	Inter-genotypic	Region C	GI	0.3 kb	AF538679_Boxer_GI.8	AF145709_Stavanger_GI.3b
	B0	Intra-genotypic	Region C	GI	0.3 kb	AJ277609_Winchester_GI.7a	JN899243_Providence_GI.7b
	B1	Intra-genotypic	Region C	GI	0.3 kb	JN899243_Providence_GI.7b	AJ277609_Winchester_GI.7a
	C0	Inter-genotypic	Region C	GII	0.3 kb	U07611_Hawaii_GII.1	AJ277618_Wortley_GII.12
	C1	Inter-genotypic	Region C	GII	0.3 kb	AJ277618_Wortley_GII.12	U07611_Hawaii_GII.1
	D0	Intra-genotypic	Region C	GII	0.3 kb	AJ277620_Seacroft_GII.6a	HM633213_Shizuoka_GII.6c
	D1	Intra-genotypic	Region C	GII	0.3 kb	HM633213_Shizuoka_GII.6c	AJ277620_Seacroft_GII.6a
	E0	Inter-genotypic	VP1	GI	1.6 kb	AB042808_Chiba407_GI.4	AJ277614_Musgrove_GI.5a
	E1	Inter-genotypic	VP1	GI	1.6 kb	AJ277614_Musgrove_GI.5a	AB042808_Chiba407_GI.4
	F0	Intra-genotypic	VP1	GI	1.6 kb	AJ277609_Winchester_GI.7a	JN899243_Providence_GI.7b
	F1	Intra-genotypic	VP1	GI	1.6 kb	JN899243_Providence_GI.7b	AJ277609_Winchester_GI.7a
	G0	Inter-genotypic	VP1	GII	1.5 kb	U07611_Hawaii_GII.1	AJ277618_Wortley_GII.12
	G1	Inter-genotypic	VP1	GII	1.5 kb	AJ277618_Wortley_GII.12	U07611_Hawaii_GII.1
	H0	Intra-genotypic	VP1	GII	1.5 kb	AB445395_Apeldoorn_GII.4	GQ845367_NSW001P_GII.4
	H1	Intra-genotypic	VP1	GII	1.5 kb	GQ845367_NSW001P_GII.4	AB445395_Apeldoorn_GII.4
	I0	Inter-genotypic	ORF1	GI	0.9 kb	AB081723_WUG1_Pb	L07418_Southampton_GI.P2
	I1	Inter-genotypic	ORF1	GI	0.9 kb	L07418_Southampton_GI.P2	AB081723_WUG1_Pb
	J0	Inter-genotypic	ORF1	GII	0.7 kb	AB434770_OC07138_GII.Pe	AY682552_E3_GII.Pj
	J1	Inter-genotypic	ORF1	GII	0.7 kb	AY682552_E3_GII.Pj	AB434770_OC07138_GII.Pe
	STR ID	Target of detection for recombination type by using the STR	Type of STR	Genogroup of STR	Length of STR	Parent1(ORF1) of STR	Parent2(Region C) of STR
	K0	Inter-genotypic	ORF1/2 junction	GI	1.2 kb	AB081723_WUG1_Pb	AF145709_Stavanger_GI.3b
	K1	Inter-genotypic	ORF1/2 junction	GI	1.2 kb	AB081723_WUG1_Pb	AF538679_Boxer_GI.8
	L0	Inter-genotypic	ORF1/2 junction	GI	1.2 kb	L07418_Southampton_GI.P2	AF145709_Stavanger_GI.3b
	L1	Inter-genotypic	ORF1/2 junction	GI	1.2 kb	L07418_Southampton_GI.P2	AF538679_Boxer_GI.8
	M0	Inter-genotypic	ORF1/2 junction	GII	1.0 kb	AB434770_OC07138_GII.Pe	U07611_Hawaii_GII.1
	M1	Inter-genotypic	ORF1/2 junction	GII	1.0 kb	AB434770_OC07138_GII.Pe	AJ277618_Wortley_GII.12
	N0	Inter-genotypic	ORF1/2 junction	GII	1.0 kb	AY682552_E3_GII.Pj	U07611_Hawaii_GII.1
	N1	Inter-genotypic	ORF1/2 junction	GII	1.0 kb	AY682552_E3_GII.Pj	AJ277618_Wortley_GII.12
	STR ID	Target of detection for recombination type by using the STR	Type of STR	Genogroup of STR	Length of STR	Parent1(ORF1) of STR	Parent2(5' half of the region C) of STR	Parent3(3' half of the region C) of STR
	O0	Intra-genotypic	ORF1/2 junction	GI	1.2 kb	AB081723_WUG1_Pb	AJ277609_Winchester_GI.7a	JN899243_Providence_GI.7b
	O1	Intra-genotypic	ORF1/2 junction	GI	1.2 kb	AB081723_WUG1_Pb	JN899243_Providence_GI.7b	AJ277609_Winchester_GI.7a
	P0	Intra-genotypic	ORF1/2 junction	GI	1.2 kb	L07418_Southampton_GI.P2	AJ277609_Winchester_GI.7a	JN899243_Providence_GI.7b
	P1	Intra-genotypic	ORF1/2 junction	GI	1.2 kb	L07418_Southampton_GI.P2	JN899243_Providence_GI.7b	AJ277609_Winchester_GI.7a
	Q0	Intra-genotypic	ORF1/2 junction	GII	1.0 kb	AB434770_OC07138_GII.Pe	AJ277620_Seacroft_GII.6a	HM633213_Shizuoka_GII.6c
	Q1	Intra-genotypic	ORF1/2 junction	GII	1.0 kb	AB434770_OC07138_GII.Pe	HM633213_Shizuoka_GII.6c	AJ277620_Seacroft_GII.6a
	R0	Intra-genotypic	ORF1/2 junction	GII	1.0 kb	AY682552_E3_GII.Pj	AJ277620_Seacroft_GII.6a	HM633213_Shizuoka_GII.6c
	R1	Intra-genotypic	ORF1/2 junction	GII	1.0 kb	AY682552_E3_GII.Pj	HM633213_Shizuoka_GII.6c	AJ277620_Seacroft_GII.6a

## Sheet: Seq_preparation_for_RDPanalysis
	Preparation_of_isolated_sequences_for_RDP4 analysis
	Target of detection	Genetic locus of isolated sequences for analysis	Used isolated amplicon types for the analysis	Length of each aligned sequence for the analysis	Sequence homogeneity for the analysis	Available STRs	Site of a break point in the STR	ID of used STR
	Inter genotypic recombination	Region C	Region C amplicon, VP1 amplicon, and ORF1/2 junction amplicon	0.3 kb	All available genotypes	Yes	Middle of the region C	A0, A1, C0, or C1
		VP1	VP1 amplicon	1.5-1.6kb	All available genotypes	Yes	Middle of the VP1	E0, E1, G0, or G1
		ORF1 (partial)	ORF1/2 junction amplicon	0.7-0.9 kb	All available genotypes	Yes	Middle of the parital ORF1	I0, I1, J0, or J1
		ORF1/ORF2 (partial)	ORF1/2 junction amplicon	1.0-1.2 kb	All available genotype combinations between ORF1 and ORF2	Yes	The ORF1/2 overlapped region	K0, K1, L0, L1, M0, M1, N0, or N1
	Intra genotypic recombination	Region C	Region C amplicon, VP1 amplicon, and ORF1/2 junction amplicon	0.3 kb	A same genotype	Yes	Middle of the region C	B0, B1, D0, or D1
		VP1	VP1 amplicon	1.5-1.6kb	A same genotype	Yes	Middle of the VP1	F0, F1, H0, or H1
		ORF1 (partial)	ORF1/2 junction amplicon	0.7-0.9 kb	A same genotype	No	-	-
		ORF1/ORF2 (partial)	ORF1/2 junction amplicon	1.0-1.2 kb	A same genotypic combination	Yes	Middle of the region C (an alternative break point for the ORF1/ORF2 overlapped region)	O0, P1, Q0, or R1

## Sheet: RDP4 results
	RDP4_results_of_possible_recombinants
	Recombinant ID	Type of amplicon	Type of recombination	Genogroup	The number of detected recombinant sequences	Location of break points from start position of ORF2	Candidates of parents in the RDP4 result	Defined parents by phylogenetic trees	ID of used STR	The number of positive signals of STR (p < 0.01)	Positive signals of in the RDP4 results (p < 0.01)
											RDP	GENECONV	BootScan	MaxiChi	Chimaera	SiScan	3Seq
	GI.4R	Region C	Intra	GI	1	122 and 228	G.4a and GI.4b	G.4a and GI.4b	B0	3		0.00918	0.00116	0.00057		7.43e-07	0.000251
	GI.4R	Region C	Intra	GI	1	122 and 228	G.4a and GI.4b	G.4a and GI.4b	B1	4		0.00918	0.00116	0.00057		0.00103
	GI.7R	Region C	Intra	GI	1	175	GI.7a and GI.7c	GI.7a and GI.7c	B0	3		2.3e-06	5.48e-08	8.33e-10		1.11e-08	7.55e-13
	GI.7R	Region C	Intra	GI	1	175	GI.7a and GI.7c	GI.7a and GI.7c	B1	3		2.3e-06	5.48e-08	8.33e-10		1.11e-08	7.55e-13
	GI.1R	Region C	Intra	GI	1	211	GI.1a and GI.1b	GI.1a and GI.1b	B1	3			0.000978	0.000167		4.91e-12
	GII.6-13R	Region C	Inter	GII	1	147	GII.6a, GII.6b and GII.13	GII.6b and GII.13	C0	2		0.00926402		1.35001e-06	0.00077746	4.77682e-14	7.94958e-13
	GII.6-13R	Region C	Inter	GII	1	147	GII.6a, GII.6b and GII.13	GII.6b and GII.13	C1	2		0.00926402		1.35001e-06	0.00077746	4.77682e-14	7.94958e-13
	Recombinant ID	Type of amplicon	Type of recombination	Genogroup	The number of detected recombinant sequences	Location of break points from start position of ORF2	Candidates of parents in the RDP4 result	Defined parents by phylogenetic trees	ID of used STR	The number of positive signals of STR (p < 0.01)	Positive signals of in the RDP4 results (p < 0.01)
											RDP	GENECONV	BootScan	MaxiChi	Chimaera	SiScan	3Seq
	GI.6-3R_LPV	VP1	Inter	GI	1	156	GI.3d and GI.6a	GI.3d and GI.6a	A0	3				7.79683e-06		3.34006e-11	1.06004e-10
	GI.6-3R_LPV	VP1	Inter	GI	1	156	GI.3d and GI.6a	GI.3d and GI.6a	A1	3				7.79683e-06		3.34006e-11	1.06004e-10
	GI.6-3R_LPV	VP1	Inter	GI	1	156	GI.3d and GI.6a	GI.3d and GI.6a	E1	6		2.79e-28	1.29e-29	1.55e-05	3.06e-05	2.41e-08	3.07e-11
	GII.4-8R_LPV	VP1	Inter	GII	2	155	GII.4s, GII.4ns and GII.8	GII.4s and GII.8	C0	2		8.88809e-05	1.80864e-05	3.00938e-10	1.58088e-10	7.88277e-14	1.21876e-16
	GII.4-8R_LPV	VP1	Inter	GII	2	155	GII.4s, GII.4ns and GII.8	GII.4s and GII.8	C1	2		8.88809e-05	1.80864e-05	3.00938e-10	1.58088e-10	7.88277e-14	1.21876e-16
	GII.4-8R_LPV	VP1	Inter	GII	2	155	GII.4s, GII.4ns and GII.8	GII.4s and GII.8	G0	4			1.85e-06	0.000655	0.000342	9.92e-65	1.93e-42
	GII.4-8R_LPV	VP1	Inter	GII	2	155	GII.4s, GII.4ns and GII.8	GII.4s and GII.8	G1	4			1.81e-06	0.000654	0.00034	3.19e-64	1.93e-42
	GII.2R_LPV	VP1	Intra	GII	1	477	GII.2a and GII.2b	GII.2a and GII.2b	H0	6	1.37355e-12	3.27601e-11	8.68777e-08	8.68777e-08	5.60784e-07	3.82153e-12	9.3341e-11
	GII.2R_LPV	VP1	Intra	GII	1	477	GII.2a and GII.2b	GII.2a and GII.2b	H1	6	1.84813e-12	3.27601e-11	8.68777e-08	8.68777e-08	5.60784e-07	3.82153e-12	9.3341e-11
	GII.4R_LPV	VP1	Intra	GII	1	92 and 615	GII.4s and GII4ns	GII.4s and GII4ns	H0	4	4.35e-12	1.86e-09	4.41e-12	8.89e-11	0.000697	6.23e-14	3.27e-07
	GII.4R_LPV	VP1	Intra	GII	1	92 and 615	GII.4s and GII4ns	GII.4s and GII4ns	H1	4	4.34971e-12	1.86176e-09	4.40506e-12	8.88883e-11	0.000697233	6.2272e-14	3.27186e-07
	GII.17R_LPV	VP1	Intra	GII	1	177	GII.17n and GII.17o	GII.17n and GII.17o	H0	4	5.21813e-06	1.27389e-23	7.88291e-24	2.92049e-08	2.8609e-08	1.64859e-10	8.21565e-15
	GII.17R_LPV	VP1	Intra	GII	1	177	GII.17n and GII.17o	GII.17n and GII.17o	H1	4	5.21813e-06	1.27389e-23	7.88291e-24	2.92049e-08	2.8609e-08	1.64859e-10	8.21565e-15
	Recombinant ID	Type of amplicon	Type of recombination	Genogroup	The number of detected recombinant sequences	Location of break points from start position of ORF2	Candidates of parents in the RDP4 result	Defined parents by phylogenetic trees	ID of used STR	The number of positive signals of STR (p < 0.01)	Positive signals of in the RDP4 results (p < 0.01)
											RDP	GENECONV	BootScan	MaxiChi	Chimaera	SiScan	3Seq
	GI.P7/GI.3d	ORF1/2 junction	Inter	GI	1	-92	GI.P7/GI.7c and GI.P13/GI.3d	GI.P7/GI.7c and GI.P13/GI.3d	K0	4	5.8e-20	3.52e-14	1.6e-20	2.52e-15		5.48e-36	2.18e-46
	GI.P7/GI.3d	ORF1/2 junction	Inter	GI	1	-92	GI.P7/GI.7c and GI.P13/GI.3d	GI.P7/GI.7c and GI.P13/GI.3d	K1	4	5.8e-20	3.52e-14	1.6e-20	2.52e-15		5.48e-36	2.18e-46
	GI.P7/GI.3d	ORF1/2 junction	Inter	GI	1	-92	GI.P7/GI.7c and GI.P13/GI.3d	GI.P7/GI.7c and GI.P13/GI.3d	L0	4	5.8e-20	3.52e-14	1.6e-20	2.52e-15		5.48e-36	2.18e-46
	GI.P7/GI.3d	ORF1/2 junction	Inter	GI	1	-92	GI.P7/GI.7c and GI.P13/GI.3d	GI.P7/GI.7c and GI.P13/GI.3d	L1	6	5.8e-20	3.52e-14	1.6e-20	2.52e-15	2.31e-09	5.48e-36	2.18e-46
	GI.P4/GI.5a2	ORF1/2 junction	Inter	GI	5	-3	GI.P4/GI.4b and GI.P5/GI.5a1	GI.P4/GI.4b and GI.P5/GI.5a1	K0	4	0.000124		0.000352	1.83e-09	3.38e-06	6.16e-26	8.84e-16
	GI.P4/GI.5a2	ORF1/2 junction	Inter	GI	5	-3	GI.P4/GI.4b and GI.P5/GI.5a1	GI.P4/GI.4b and GI.P5/GI.5a1	K1	4	0.000124		0.000352	1.83e-09	3.38e-06	6.16e-26	8.84e-16
	GI.P4/GI.5a2	ORF1/2 junction	Inter	GI	5	-3	GI.P4/GI.4b and GI.P5/GI.5a1	GI.P4/GI.4b and GI.P5/GI.5a1	L0	4	0.000124		0.000352	1.83e-09	3.38e-06	6.16e-26	8.84e-16
	GI.P4/GI.5a2	ORF1/2 junction	Inter	GI	5	-3	GI.P4/GI.4b and GI.P5/GI.5a1	GI.P4/GI.4b and GI.P5/GI.5a1	L1	6	0.000124		0.000352	1.83e-09	3.38e-06	6.16e-26	8.84e-16
	GII.P16-P17/GII.17nR	ORF1/2 junction	Inter	GII	1	-275	GII.P16/GII.2a, GII.P16/GII.2b, GII.P16/GII.4ns, GII.P16/GII.13 and GII.P17/GII.17n	GII.P16/GII.4ns and GII.P17/GII.17n	M0	4		1.89e-21	2.4e-23	7.3e-20		1.06e-27	3.76e-57
	GII.P16-P17/GII.17nR	ORF1/2 junction	Inter	GII	1	-275	GII.P16/GII.2a, GII.P16/GII.2b, GII.P16/GII.4ns, GII.P16/GII.13 and GII.P17/GII.17n	GII.P16/GII.4ns and GII.P17/GII.17n	M1	4		1.89e-21	2.4e-23	7.3e-20		1.06e-27	3.76e-57
	GII.P16-P17/GII.17nR	ORF1/2 junction	Inter	GII	1	-275	GII.P16/GII.2a, GII.P16/GII.2b, GII.P16/GII.4ns, GII.P16/GII.13 and GII.P17/GII.17n	GII.P16/GII.4ns and GII.P17/GII.17n	N0	5		1.89e-21	2.4e-23	7.3e-20		1.06e-27	3.76e-57
	GII.P16-P17/GII.17nR	ORF1/2 junction	Inter	GII	1	-275	GII.P16/GII.2a, GII.P16/GII.2b, GII.P16/GII.4ns, GII.P16/GII.13 and GII.P17/GII.17n	GII.P16/GII.4ns and GII.P17/GII.17n	N1	4		1.89e-21	2.4e-23	7.3e-20		1.06e-27	1.47e-24
	GII.P16-P17/GII.17nR	ORF1/2 junction	Inter	GII	1	-275	GII.P16 and GII.P17	GII.P16/GII.4ns and GII.P17/GII.17n	J0	4		4.59031e-06	4.72753e-11	5.7895e-12		1.8222e-27	6.71562e-32
	GII.P16-P17/GII.17nR	ORF1/2 junction	Inter	GII	1	-275	GII.P16 and GII.P17	GII.P16/GII.4ns and GII.P17/GII.17n	J1	4		4.59031e-06	4.72753e-11	5.7895e-12	4.85137e-13	1.8222e-27	4.85137e-13
	GII.P16/GII.4ns	ORF1/2 junction	Inter	GII	20	24	GII.P16/GII.2a and GII.P31/GII.4s	GII.P16/GII.2a and GII.P31/GII.4s	M0	4	3.62e-27	7.76e-24	1.05e-23	1.29e-16	1.25e-16	3.23e-18	4.88e-49
	GII.P16/GII.4ns	ORF1/2 junction	Inter	GII	20	24	GII.P16/GII.2a and GII.P31/GII.4s	GII.P16/GII.2a and GII.P31/GII.4s	M1	4	3.62e-27	7.76e-24	1.05e-23	1.29e-16	1.25e-16	3.23e-18	4.88e-49
	GII.P16/GII.4ns	ORF1/2 junction	Inter	GII	20	24	GII.P16/GII.2a and GII.P31/GII.4s	GII.P16/GII.2a and GII.P31/GII.4s	N0	5	3.62e-27	7.76e-24	1.47e-24	1.29e-16	1.25e-16	3.23e-18	4.88e-49
	GII.P16/GII.4ns	ORF1/2 junction	Inter	GII	20	24	GII.P16/GII.2a and GII.P31/GII.4s	GII.P16/GII.2a and GII.P31/GII.4s	N1	4	3.62e-27	7.76e-24	1.05e-23	1.29e-16	1.25e-16	3.23e-18	4.88e-49
	GII.P7/GII.6-4R	ORF1/2 junction	Inter	GII	1	222	GII.P7/GII.6a, GII.P7/GII.6b, GII.P7/GII.6c and GII.31/GII.4s	GII.P7/GII.6c and GII.16/GII.4ns	N0	5	3.81e-08		5.46e-07	3.51e-07	6.24e-06	6.86e-41	1.98e-27

## Sheet: Recombinant_sequence
	Recombinant sequences
	Recombinant ID	GenBank ID	FASTA
	GI.1R	MN494560	>MN494560_20180425_ASE_01_GI.1R ATGAGGATGGCGTCTAAGGACGCTACGTCAAACGTGGATGGCGCCAGCGGCGCTGGTCAGTTGGTACCGGAGGCTAATACTTCTGACCCCCTTGCAATGGATCCTGTAGCGGGTTCTTCGACAGCGGTTGCGACTGCTGGACAAGTAAATCCCATTGATCCTTGGATAATTAACAATTTTGTGCAAGCTCCCCAAGGGGAATTTACAATCTCTCCAAATAATACCCCCGGTGATGTTTTGTTTGATTTGAGTTTAGGCCCTCATCTTAATCCCTTCTTGCTACATTTGTCACAGATGTATAATGGTTGGGTT
	GI.4R	MN494381	>MN494381_20180213_AS_02_GI.4R ATGATGATGGCGTCTAAGGACGCTACACCAAGCGCAGATGGCGCCACTGGCGCCGGCCAGCTGGTACCGGAGGTTAATACAGCTGACCCTATACCCATTGACCCTGTGGCTGGCTCTTCTACAGCCCTTGCCACTGCGGGCCAAGTTAATTTGATTGATCCCTGGATAATCAATAATTTTGTGCAAGCCCCTCAGGGCGAGTTCACAATATCCCCAAATAATACCCCCGGTGATGTGCTTTTTGATTTACAGTTAGGACCTCATTTAAACCCTTTCCTCTCCCATCTCTCTCAAATGTACAATGGTTGGGTT
	GI.7R	MN525231	>MN525231_20171211_AS_03_GI.7R ATGATGATGGCGTCTAAGGACGCCCCTTCAAACATGGACGGCACTAGTGGTGCCGGTCAGCTGGTACCAGAGGCAAACACAGCTGATCCTATCCCTTTGGAACCTGTGGTGGGAGCTGCAACTGCAGCTGCTACAGCAGGCCAAGTTAATATGATTGACCCCTGGATTATGAATAATTTTGTCCAAGCCCCTGAGGGCGAATTCACTATCTCCCCTAACAATACCCCTGGAGATATTTTATTTGATTTGCAATTGGGACCACATCTTAACCCTTTTCTTCAACATCTGTCCCAAATGTACAATGGTTGGGTT
	GII.6-13R	MN525213	>MN525213_20150714_FE_04_GII.6-13R ATGAAGATGGCGTCGAATGACGCTGCTCCATCGAATGATGGTGCTGCCAACCTCGTACCAGAGGCCACCAATGAGGTTATGGCACTTGAGCCGGTGGTGGGAGCCTCAATTGCTGCTCCTGTCGTCGGCCAACAAAATGTAATTGACCCCTGGATAAGAACAAATTTTGTGCAAGCCCCTAATGGAGAGTTCACAGTATCACCGAGAAATTCCCCTGGAGAGATTCTATTAAATTTAGAGTTAGGACCAGATTTGAATCCTTATTTGACCCATCTATCAAGGATGTATAACGGCCATGCCGGT
	GI.6-3R_LPV	MN525232	>MN525232_20171211_ASE_09_GI.6-3R_LPV ATGATGATGGCGTCTAAGGACGCCCCAGCATCCCCTGATGGCGCCAGTGGCGCCGGCCAGCTGGTACCGGAGGCTAATACAGCTGAGCAAATTTCAATGGACCCTGTTGCGGGTGCTTCAACAGCAGTCGCGACAGCTGGGCAAGTTAACATGATTGACCCCTGGATAATGAGTAATTTTGTGCAAGCCCCGCAAGGGGAATTCACTGTCTCACCAAATAATACCCCTGGAGATGTTCTATTTGATCTACAATTGGGACCTCAACTAAATCCATTCCTCGCCCATCTAGCCCAGATGTATAATGGCTGGGTAGGCAACATGCGTGTGAAGGTACTGCTTGCTGGCAACGCTTTTACCGCAG…
	GII.4R_LPV	MN525214	>MN525214_20160122_FI_04_GII.4R_LPV ATGAAGATGGCGTCGAGTGACGCCAACCCATCTGATGGGTCCGCAGCCAACCTCGTCCCAGAGGTCAACAATGAGGTTATGGCTCTGGAGCCCGTTGTTGGTGCCGCTATTGCGGCACCTGTAGCGGGCCAACAAAATGTAATTGACCCCTGGATTAGAAATAATTTTGTACAAGCCCCTGGTGGGGAGTTTACAGTATCCCCTAGAAACGCTCCAGGTGAAATACTATGGAGCGCGCCCCTAGGCCCTGACCTAAATCCCTACCTATCCCATTTGGCCAGAATGTACAATGGTTATGCAGGTGGTTTTGAAGTGCAGGTAATTCTCGCGGGGAACGCGTTCACCGCCGGGAAGATCATATTT…
	GII.4-8R_LPV	MN525215	>MN525215_20160325_GI_01_GII.4-8R_LPV ATGAAGATGGCGTCGAGTGACGCCAACCCATCTGATGGGTCCGCAGCCAACCTCGTCCCAGAGGTCAACAATGAGGTTATGGCTCTGGAGCCCGTTGTTGGTGCCGCCATTGCGGCACCTGTAGCGGGCCAACAAAATGTAATTGACCCCTGGATTAGAAATAATTTTGTACAAGCCCCTGCTGGAGAATTCACTGTTTCGCCTAGAAATGCTCCAGGTGAATTTTTGTTAGATCTAGAGTTAGGTCCAGAATTGAATCCTTATCTTGCTCACCTTGCACGCATGTATAATGGGCATGCAGGTGGTATGGAGGTGCAGATAGTGCTTGCTGGGAATGCGTTCACAGCGGGCAAAATACTGT…
	GII.4-8R_LPV	MN525217	>MN525217_20171222_MWE_03_GII.4-8R_LPV ATGAAGATGGCGTCGAGTGACGCCAACCCATCTGATGGGTCCGCAGCCAACCTCGTCCCAGAGGTCAACAATGAGGTTATGGCTCTGGAGCCCGTTGTTGGTGCCGCTATTGCGGCACCTGTAGCGGGCCAACAAAATGTAATTGACCCCTGGATTAGAAATAATTTTGTACAAGCCCCTGCTGGAGAATTCACTGTTTCGCCTAGAAATGCTCCAGGTGAATTTTTGTTAGATCTAGAGTTAGGTCCAGAACTGAATCCTTATCTTGCTCACCTTGCACGCATGTATAATGGGCATGCAGGCGGTATGGAGGTGCAGATAGTGCTTGCTGGGAATGCGTTCACAGCGGGCAAAATACTG…
	GII.2R_LPV	MN525216	>MN525216_20171031_DE_03_GII.2R_LPV ATGAAGATGGCGTCGAGTGACGCCGCTCCATCTACTGATGGTGCAGCCGGCCTCGTGCCAGAAAGTAACAATGAGGTCATGGCTCTTGAACCCGTGGCTGGTGCCGCCTTGGCAGCCCCGGTCACCGGTCAAACAAATATTATAGACCCTTGGATTAGAGCAAATTTTGTCCAGGCCCCCAATGGTGAATTTACAGTCTCTCCCCGAAATGCCCCTGGTGAAGTGCTACTGAATCTAGAGTTGGGTCCAGAATTAAATCCTTATCTGGCACATTTAGCAAGAATGTACAATGGGTATGCCGGTGGGATGGAGGTGCAGGTCATGTTGGCTGGGAACGCGTTCACAGCCGGCAAGTTGGTCTTC…
	GII.17R_LPV	MN525218	>MN525218_20180425_ASE_23_GII.17R_LPV ATGAAGATGGCGTCGAATGACGCCGCTCCATCTAATGATGGTGCTGCTGGTCTCGTACCAGAGGGCAACAACGAGACCCTTCCCCTAGAACCAGTTGCGGGCGCAGCTATAGCCGCACCCGTCACTGGCCAAAATAATATAATTGACCCCTGGATTAGAACAAATTTTGTGCAAGCACCCAATGGGGAGTTCACAGTCTCACCCAGAAACTCTCCTGGAGAAATTCTTCTAAATTTGGAATTGGGTCCTGATTTAAATCCATATCTGGCACATTTATCTAGAATGTATAATGGGTACGCTGGTGGCGTAGAAGTTCAAGTCCTCCTTGCAGGGAATGCGTTCACTGCAGGAAAGATTCTCT…
	GI.P7/GI.3d	MN525236	>MN525236_20180213_AS_05_GI.P7_GI.3d CCCTTTTGTGAGGCTATAAAGCCACATGTGATAAAACTGCCCATCAAGGTTGGCATGAATGCAATTGAAGATGGCCCCCTCATTTATGCTGAACATGCAAAGTACAAATATCACTTTGATGCAGACTACACAGCTTGGGACTCAACTCAGAATAGAGAAATCATGTTAGAATCTTTCAACATCATGTGTAAGCTCACAGCCAATCCATCACTGGCCGCTGTTGTGGCACAGGACCTATTGTCCCCTTCAGAAATGGACGTGGGAGACTATGTGATTAGTGTTAAGGATGGCCTTCCCTCAGGATTCCCATGCACCTCACAAGTAAACAGTATAAACCATTGGATTTACACTCTGTGCGCCCT…
	GI.P4/GI.5a2	MN525233	>MN525233_20171213_AM_01_GI.P4_GI.5a2 CCCTTTTGTGAGGCCATAAAATCCCATGTCATCAAGCTCCCCATTAAAGTTGGTATGAACTCTATAGAAGATGGCCCAATGATTTATGCGGAACATGCAAAGTATAAGAATCATTTTGATGCAGATTATTCGGCATGGGATTCCACGCAAAACAGACAGATCATGACTGAGTCCTTTGCAATCATGTGCCGCCTCACGGCGTCACCTGAGTTGGCTTCTGTTGTGGCCAAGGATCTACTTGCACCTTCAGAAATGGATGTTGGTGACTACATCATCCGTGTGAAAGAAGGCTTGCCATCAGGGTTCCCTTGTACGTCACAGGTGAATAGTATAAATCATTGGTTGATCACATTGTGCGCCA…
	GI.P4/GI.5a2	MN525234	>MN525234_20171220_DE_02_GI.P4_GI.5a2 CCCTTTTGTGATGCTATAAAATCCCATGTCATCAAGCTCCCCATTAAAGTTGGTATGAACTCTATAGAAGATGGCCCAATGATTTATGCGGAACATGCAAAGTATAAGAATCATTTTGATGCAGATTATTCGGCATGGGATTCCACGCAAAACAGACAGATCATGACTGAGTCCTTTGCAATCATGTGCCGCCTCACGGCGTCACCTGAGTTGGCTTCTGTTGTGGCCAAGGATCTACTTGCACCTTCAGAAATGGATGTTGGTGACTACATCATCCGTGTGAAAGAAGGCTTGCCATCAGGGTTCCCTTGTACGTCACAGGTGAATAGTATAAATCATTGGTTGATCACATTGTGCGCCA…
	GI.P4/GI.5a2	MN525235	>MN525235_20171222_MWE_03_GI.P4_GI.5a2 CCGTTTTGTGATGCCATAAAATTCCATGTCATCAAGCTCCCCATTAAAGTTGGTATGAACTCTATAGAAGATGGCCCAATGATTTATGCGGAACATGCAAAGTATAAGAATCATTTTGATGCAGATTATTCGGCATGGGATTCCACGCAAAACAGACAGATCATGACTGAGTCCTTTGCAATCATGTGCCGCCTCACGGCGTCACCTGAGTTGGCTTCTGTTGTGGCCAAGGATCTACTTGCACCTTCAGAAATGGATGTTGGTGACTACATCATCCGTGTGAAAGAAGGCTTGCCATCAGGGTTCCCTTGTACGTCACAGGTGAATAGTATAAATCATTGGTTGATCACATTGTGCGCC…
	GI.P4/GI.5a2	MN525237	>MN525237_20180223_DE_06_GI.P4_GI.5a2 CCCTTCTGTGAGGCCATAAAATCCCATGTCATCAAGCTCCCCATTAAAGTTGGTATGAACTCTATAGAAGATGGCCCAATGATTTATGCGGAACATGCAAAGTATAAGAATCATTTTGATGCAGATTATTCGGCATGGGATTCCACGCAAAACAGACAGATCATGACTGAGTCCTTTGCAATCATGTGCCGCCTCACGGCGTCACCTGAGTTGGCTTCTGTTGTGGCCAAGGATCTACTTGCACCTTCAGAAATGGATGTTGGTGACTACATCATCCGTGTGAAAGAAGGCTTGCCACCAGGGTTCCCTTGTACGTCACAGGTGAATAGTATAAATCATTGGTTGATCACATTGTGCGCCA…
	GI.P4/GI.5a2	MN525238	>MN525238_20180420_AME_01_GI.P4_GI.5a2 CCCTTCTGTGATGCCATAAAATCCCATGTCATCAAGCTCCCCATTAAAGTTGGTATGAACTCTATAGAAGATGGCCCAATGATTTATGCGGAACATGCAAAGTATAAGAATCATTTTGATGCAGATTATTCGGCATGGGATTCCACGCAAAACAGACAGATCATGACTGAGTCCTTTGCAATCATGTGCCGCCTCACGGCGTCACCTGAGTTGGCTTCTGTTGTGGCCAAGGATCTACTTGCACCTTCAGAAATGGATGTTGGTGACTACATCATCCGTGTGAAAGAAGGCTTGCCATCAGGGTTCCCTTGTACGTCACAGGTGAATAGTATAAATCATTGGTTGATCACATTGTGCGCC…
	GII.P7/GII.6-4R	MN525219	>MN525219_20160122_FL07A_01_GII.P7_GII.6_4R ATGGTGCGGTTTTCTGCCGAACCAGAGCTGGCACAGGTGGTCGCAGAGGACCTTCTGGCACCCAGCCAACTAGACGTTGGCGATTTTGTCATCTCAGTCCAGGAGGGTCTGCCATCAGGGGTCCCATGCACATCACAGTGGAACTCAATAGCACATTGGATCCTAACCCTGAGTGCAATGGCAGAAGTATCAGGTCTCTCACCAGATGTAGTTCAAGCCCACTCCTGCTTCTCATTTTACGGTGACGATGAGATCGTCAGCACTGACATAAACCTTGACCCCATGAAGTTGACACAGAAACTCAGGGAATATGGTCTGGCCCCCACCCGGCCTGATAAAACTGAAGGCCCCCTCG…
	GII.P16-P17/GII.17nR	MN525220	>MN525220_20171103_ASE_05_GII.P16_P17_GII.17nR ATGGTCAGATTCTCTGCAGAACCACAACTGGCACAAATAGTCGCTGAGGATCTACTGGCCCCTAGTGTAGTAGATGTAGGAGACTTTAAAATCACAATAAATGAAGGGCTCCCATCTGGTGTGCCATGCACTTCTCAATGGAATTCCATCGCACACTGGCTGCTAACTCTCTGTGCCTTGTCTGAAGTCACCAAACTGTCCCCTGACATTATACAAGCAAATTCCATGTTCTCATTTTACGGTGATGACGAGATTGTCAGCACCGACATAAAATTGGACCCTGAACAGCTAACCGCCAAATTGAAGGAGTACGGCCTGAAACCAACCCGCCCAGACAAGACCGAGGGACCCC…
	GII.P16/GII.4ns	MN461058	>MN461058_20160327_EL02D_02_GII.P16_GII.4 ATGGTCAGATTCTCTGCAGAACCACAATTGGCACAAATAGTCGCTGAGGATCTACTGGCCCCTAGTGCAGTAGATGTAGGAGACTTTAAAATCACAATAAATGAAGGGCTCCCATCTGGTGTGCCATGCACTTCTCAATGGAACTCCATCGCACACTGGCTGCTAACTCTCTGTGCCTTGTCTGAAGTCACCAAACTGTCCCCTGACATTATACAAGCAAATTCCATGTTCTCATTTTACGGTGATGACGAGATTGTCAGCACCGACATAAAATTGGACCCTGAACAGTTAACCGCCAAATTGAAGGAGTACGGCCTGAAACCAACCCGCCCAGACAAGACCGAGGGACCCCTGATC…
	GII.P16/GII.4ns	MN461057	>MN461057_20160325_FL07_01_GII.P16_GII.4 ATGGTCAGATTCTCTGCAGAACCACAATTGGCACAAATAGTCGCTGAGGATCTACTGGCCCCTAGTGTAGTAGATGTAGGAGACTTTAAAATCACAATAAATGAAGGGCTCCCATCTGGTGTGCCATGCACTTCTCAATGGAACTCCATCGCACACTGGCTGCTAACTCTCTGTGCCTTGTCTGAAGTCACCAAACTGTCCCCTGACATTATACAAGCAAATTCCATGTTCTCATTTTACGGTGATGACGAGATTGTCAGCACCGACATAAAATTGGACCCTGAACAGCTAACCGCCAAATTGAAGGAGTGCGGCCTGAAACCAACCCGCCCAGACAAGACCGAGGGACCCCTGATCA…
	GII.P16/GII.4ns	MN461055	>MN461055_20160325_FL07A_01_GII.P16_GII.4 ATGGTCAGATTCTCTGCAGAACCACAATTGGCACAAATAGTCGCTGAGGATCTGCTGGCCCCTAGTGTAGTAGATGTAGGAGACTTTAAAATCACAATAAATGAAGGGCTCCCATCTGGTGTGCCATGCACTTCTCAATGGAACTCCATCGCACACTGGCTGCTAACTCTCTGTGCCTTGTCTGAAGTCACCAAACTGTCCCCCGACATTATACAAGCAAATTCCATGTTCTCATTTTACGGTGATGACGAGATTGTCAGCACCGACATAAAATTGGAACCTGAACAGTTAACCGCCAAATTGAAGGAGTACGGCCTGAAACCAACCCGCCCAGACAAGACCGAGGGACCCCTGATC…
	GII.P16/GII.4ns	MN461122	>MN461122_20171211_ASE_04_GII.P16_GII.4 ATGGTCAGATTCTCTGCAGAACCACAACTGGCACAAATAGTCGCTGAGGATCTACTGGCCCCTAGTGTAGTAGATGTAGGAGACTTTAAAATCACAATAAATGAAGGGCTCCCATCTGGTGTGCCATGCACTTCTCAATGGAATTCCATCGCACACTGGCTGCTAACTCTCTGTGCCTTGTCTGAAGTCACCAAACTGTCCCCTGACATTATACAAGCAAATTCCATGTTCTCATTTTACGGTGATGACGAGATTGTCAGCACCGACATAAAATTGGACCCTGAACAGCTAACCGCCAAATTGAAGGAGTACGGCCTGAAACCAACCCGCCCAGACAAGACCGAGGGACCCCTGATCAT…
	GII.P16/GII.4ns	MN461121	>MN461121_20171208_FE_06_GII.P16_GII.4 ATGGTCAGATTCTCTGCAGAACCAGAATTGGCACAAATAGTCGCTGAGGATCTACTGGCCCCCAGTGTAGTAGATGTGGGAGATTTTAAAATCACAATAAATGAAGGGCTCCCATCTGGTGTGCCATGCACTTCTCAATGGAACTCCATCGCACACTGGCTGCTAACTCTCTGTGCCTTGTCTGAAGTCACTAAATTGTCCCCTGACATTATACAAGCAAATTCCATGTTCTCATTTTACGGTGATGACGAGATTGTCAGCACCGACATAAAATTGGACCCTGAACAGTTAACCGCCAAGTTGAAGGAGTACGGCCTGAAACCGACCCGCCCAGACAAGACCGAGGGACCCCTGATCATC…
	GII.P16/GII.4ns	MN461113	>MN461113_20160526_FI_03_GII.P16_GII.4 ATGGTCAGATTCTCTGCAGAACCACAATTGGCACAAATAGTCGCTGAGGATCTACTGGCCCCTAGTGCAGTAGATGTAGGAGACTTTAAAATCACAATAAATGAAGGGCTCCCATCTGGTGTGCCATGCACTTCTCAATGGAACTCCATCGCACACTGGCTGCTAACTCTCTGTGCCTTGTCTGAAGTCACCAAACTGTTCCCTGACATTATACAAGCAAATTCCATGTTCTCATTTTACGGTGATGACGAGATTGTCAGCACCGACATAAAATTGGACCCTGAACAGTTAACCGCCAAATTGAAGGAGTACGGCCTGAAACCAACCCGCCCAGACAAGACCGAGGGACCCCTGATCATC…
	GII.P16/GII.4ns	MN461111	>MN461111_20160521_GI_03_GII.P16_GII.4 ATGGTCAGATTCTCTGCAGAACCACAACTGGCACAAATAGTCGCTGAGGATCTACTGGCCCCTAGTGTAGTAGATGTAGGAGACTTTAAAATCACAATAAATGAAGGGCTCCCATCTGGTGTGCCATGCACTTCTCAATGGAACTCCATCGCACACTGGCTGCTAACTCTCTGTGCCTTGTCTGAAGTCACCAAACTGTCCCCCGACATTATACAAGCAAATTCCATGTTCTCATTTTACGGTGATGACGAGATTGTCAGCACCGACATAAAATTGGACCCTGAACAGCTAACCGCCAAATTGAAGGAGTACGGCCTGAAACCAACCCGCCCAGACAAGACCGAGGGACCCCTGATCATT…
	GII.P16/GII.4ns	MN461109	>MN461109_20160325_FI_03_GII.P16_GII.4 ATGGTCAGATTCTCTGCAGAACCACAATTGGCACAAATAGTCGCTGAGGATCTACTGGCCCCTAGTGCAGTAGATGTAGGAGACTTTAAAATCACAATAAATGAAGGGCTCCCATCTGGTGTGCCATGCACTTCTCAATGGAACTCCATCGCACACTGGCTGCTAGCTCTCTGTGCCTTGTCTGAAGTCACCAAACTGTCCCCTGACATTATACAAGCAAATTCCATGTTCTCATTTTACGGTGATGACGAGATTGTCAGCACCGACATAAAATTGGACCCTGAACAGTTAACCGCCAAATTGAAGGAGTACGGTCTGAAACCAACCCGCCCAGACAAGACCGAGGGACCCCTGATCATC…
	GII.P16/GII.4ns	MN461105	>MN461105_20160215_DI_10_GII.P16_GII.4 ATGGTCAGATTCTCTGCAGAACCACAATTGGCACAAATAGTCGCTGAGGATCCACTGGCCCCTAGTGCAGTAGATGTAGGAGACTTTAAAATCACAATAAATGAAGGGCTCCCATCTGGTGTGCCATGCACTTCTCAATGGAACTCCATCGCACACTGGCTGCTAACTCTCTGTGCCTTGTCTGAAGTCACCAAACTGTCCCCTGACATTATACAAGCAAATTCCATGTTCTCATTTTACGGTGATGACGAGATTGTCAGCACCGACATAAAATTGGACCCTGAACAGTTAACCGCCAAATTGAAGGAGTACGGCCTGAAACCAACCCGCCCAGACAAGACCGAGGGACCCCTGATCATC…
	GII.P16/GII.4ns	MN461099	>MN461099_20160115_GI_02_GII.P16_GII.4 ATGGTCAGATTCTCTGCAGAACCACAATTGGCACAAATAGTCGCTGAGGATCTACTGGCCCCTAGTGCAGTAGATGTAGGAGACTTTAAAATCACAATAAATGAAGGGCTCCCATCTGGTGTGCCATGCACTTCTCAATGGAACTCCATCGCACACTGGCTGCTAACTCTCTGTGCCTTGTCTGAAGTCACCAAACTGTCCCCTGACATTATACAAGCAAATTCCATGTTCTCATTTTACGGTGATGACGAGATTGTCAGCACCGACATAAAATTGGACCCTGAACAGTTAACCGCCAAATTGAAGGAGTACGGCCTGAAACCAACCCGCCCAGACAAGACCGAGGGACCCCTGATCATC…
	GII.P16/GII.4ns	MN461096	>MN461096_20151222_FI_02_GII.P16_GII.4 ATGGTCAGATTCTCTGCGGAACCACAATTGGCACAAATAGTCGCTGAGGATCTACTGGCCCCTAGTGTAGTAGATGTAGGAGACTTTAAAATCACAATAAATGAAGGGCTCCCATCTGGTGTGCCATGCACTTCTCAATGGAACTCCATCGCACACTGGCTGCTAACTCTCTGTGCCTTGTCTGAAGTCACCAAACTGTCCCCTGACATTATACAAGCAAATTCCATGTTCTCATTTTACGGTGATGACGAGATTGTCAGCACCGACATAAAATTGGACCCTGAACAGTTAACCGCCAAATTGAAGGAGTACGGCCTGAAACCAACCCGCCCAGACAAGACCGAGGGACCCCTGATCATC…
	GII.P16/GII.4ns	KX764856	>KX764856_GII.P16_GII.4_20160122_FL07ALP3 ATGGTCAGATTCTCTGCAGAACCACAATTGGCACAAATAGTCGCTGAGGATCTGCTGGCCCCTAGTGTAGTAGATGTAGGAGACTTTAAAATCACAATAAATGAAGGGCTCCCATCTGGTGTGCCATGCACTTCTCAATGGAACTCCATCGCACACTGGCTGCTAACTCTCTGTGCCTTGTCTGAAGTCACCAAACTGTCCCCCGACATTATACAAGCAAATTCCATGTTCTCATTTTACGGTGATGACGAGATTGTCAGCACCGACATAAAATTGGAACCTGAACAGTTAACCGCCAAATTGAAGGAGTACGGCCTGAAACCAACCCGCCCAGACAAGACCGAGGGACCCCTGATC…
	GII.P16/GII.4ns	KX764855	>KX764855_GII.P16_GII.4_20160122_FL07LP2 ATGGTCAGATTCTCTGCAGAACCACAATTGGCACAAATAGTCGCTGAGGATCTGCTGGCCCCTAGTGTAGTAGATGTAGGAGACTTTAAAATCACAATAAATGAAGGGCTCCCATCTGGTGTGCCATGCACTTCTCAATGGAACTCCATCGCACACTGGCTGCTAACTCTCTGTGCCTTGTCTGAAGTCACCAAACTGTCCCCCGACATTATACAAGCAAATTCCATGTTCTCATTTTACGGTGATGACGAGATTGTCAGCACCGACATAAAATTGGAACCTGAACAGTTAACCGCCAAATTGAAGGAGTACGGCCTGAAACCAACCCGCCCAGACAAGACCGAGGGACCCCTGATCA…
	GII.P16/GII.4ns	KX764854	>KX764854_GII.P16_GII.4_20160122_FL01DLP1 ATGGTCAGATTCTCTGCGGAACCACAATTGGCACAAATAGTCGCTGAGGATCTACTGGCCCCTAGTGTAGTAGATGTAGGAGACTTTAAAATCACAATAAATGAAGGGCTCCCATCTGGTGTGCCATGCACTTCTCAATGGAACTCCATCGCACACTGGCTGCTAACTCTCTGTGCCTTGTCTGAAGCCACCAAACTGTCCCCTGACATTATACAAGCAAATTCCAAGTTCTCATTTTACGGTGATGACGAGATTGTCAGCACCGACATAAAATTGGACCCTGAACAGTTAACCGCCAAATTGAAGGAGTACGGCCTGAAACCAACCCGCCCAGACAAGACCGAGGGACCCCTGATC…
	GII.P16/GII.4ns	KX764853	>KX764853_GII.P16_GII.4_20160122_FL01CLP1 ATGGTCAGATTCTCTGCAGAACCACAATTGGCACAAATAGTCGCTGAGGATCTACTGGCCCCTAGTGTAGTAGATGTAGGAGACTTTAAAATCACAATAAATGAAGGGCTCCCATCTGGTGTGCCATGCACTTCTCAATGGAACTCCATCGCACACTGGCTGCTAACTCTCTGTGCCTTGTCTGAAGTCACCAAACTGTCCCCTGACATTATACAAGCAAATTCCATGTTCTCATTTTACGGTGATGACGAGATTGTCAGCACCGACATAAAATTGGACCCTGAACAGCTAACCGCCAAATTGAAGGAGTACGGCCTGAAACCAACCCGCCCAGACAAGACCGAGGGACCCCTGATC…
	GII.P16/GII.4ns	KX764852	>KX764852_GII.P16_GII.4_20160122_FL01ALP1 ATGGTCAGATTCTCTGCGGAACCACAATTGGCACAAATAGTCGCTGAGGATCTACTGGCCCCTAGTGTAGTAGATGTAGGAGACTTTAAAATCACAATAAATGAAGGGCTCCCATCTGGTGTGCCATGCACTTCTCAATGGAACTCCATCGCACACTGGCTGCTAACTCTCTGTGCCTTGTCTGAAGTCACCAAACTGTCCCCTGACATTATACAAGCAAATTCCATGTTCTCATTTTACGGTGATGACGAGATTGTCAGCACCGACATAAAATTGGACCCTGAACAGTTAACCGCCAAATTGAAGGAGTACGGCCTGAAACCAACCCGCCCAGACAAGACCGAGGGACCCCTGATC…
	GII.P16/GII.4ns	KX764851	>KX764851_GII.P16_GII.4_20160118_EL06LP1 ATGGTCAGATTCTCTGCAGAACCACAATTGGCACAAATAGTCGCTGAGGATCTACTGGCCCCTAGTGTAGTAGATGTAGGAGACTTTAAAATCACAATAAATGAAGGGCTCCCATCTGGTGTGCCATGTACTTCTCAATGGAACTCCATCGCACACTGGCTGCTAACTCTCTGTGCCTTATCTGAAGTCACCAAACTGTCCCCTGACATTATACAAGCAAATTCCATGTTCTCATTTTACGGTGATGACGAGATTGTCAGCACCGACATAAAATTGGACCCTGAACAGTTAACCGCCAAATTGAAGGAGTACGGCCTGAAACCAACCCGCCCAGACAAGACCGAGGGACCCCTGATCA…
	GII.P16/GII.4ns	KX764850	>KX764850_GII.P16_GII.4_20160118_EL03BLP2 ATGGTCAGATTCTCTGCAGAACCACAACTGGCACAAATAGTCGCTGAGGATCTACTGGCCCCTAGTGTAGTAGATGTAGGAGACTTTAAAATCACAATAAATGAAGGGCTCCCATCTGGTGTGCCATGCACTTCTCAATGGAACTCCATCGCACACTGGCTGTTAACTCTCTGTGCCTTGTCTGAAGTCACCAAACTGTCCCCTGACATTATACAAGCAAATTCCATGTTCTCATTTTACGGTGATGACGAGATTGTCAGCACCGACATAAAATTGGACCCTGAACAGCTAACCGCCAAATTGAAGGAGTACGGCCTGAAACCAACCCGCCCAGACAAGACCGAGGGACCCCTGATC…
	GII.P16/GII.4ns	KX764849	>KX764849_GII.P16_GII.4_20160118_EL03ALP2 ATGGTCAGATTCTCTGCAGAACCACAATTGGCACAAATAGTCGCTGAGGATCTACTGGCCCCTAGTGTAGTAGATGTAGGAGACTTTAAAATCACAATAAATGAAGGGCTCCCATCTGGTGTGCCATGCACTTCTCAATGGAACTCCATCGCACACTGGCTGCTAACTCTCTGTGCCTTGTCTGAAGTCACCAAACTGTCCCCTGACATTATACAAGCAAATTCCATGTTCTCATTTTACGGTGATGACGAGATTGTCAGCACCGACATAAAGTTGGACCCTGAACAGTTAACCGCCAAATTGAAGGAGTACGGCCTGAAACCACCCCGCCCAGACAAGACCGAGGGACCCCTGATC…
	GII.P16/GII.4ns	KX764848	>KX764848_GII.P16_GII.4_20160118_EL03LP2 ATGGTCAGATTCTCTGCAGAACCACAATTGGCACAAATAGTTGCTGAGGATCTATTGGCCCCTAGTGCAGTAGATGTAGGAGACTTTAAAATCACAATAAATGAAGGGCTCCCATCTGGTGTGCCATGCACTTCTCAATGGAACTCCATCGCACACTGGCTGCTAACTCTCTGTGCCTTGTCTGGAGTCACCAAACTGTCCCCTGACATTATACAAGCAAATTCCATGTCCTCATTTTACGGTGATGACGAGATTGTCAGCACCGACATAAAATTGGACCCTGAACAGTTAACCGCCAAATTGAAGGAGTACGGCCTGAAACCAACCCGCCCAGACAAGACCGAGGGACCCCTGATCA…

## Sheet: estimation_of_novel_recombinant
	Estimation of novel recombinants that emerged since 2014
	Recombinant ID	Used_recombinant_sequence_in_the_NCBI_BLAST	Used_fragment_of_the_recombinant_sequence_(location of the break point = middle of the used fragment)_in_the_NCBI_BLAST(length)	BLAST_results(30-Mar-2020)_satisfying: [100% Query coverage], [Identity of ≥ 95%], and [isolation year before 2014]	Pre-emergence of the recombinant before 2014 (Yes/No)
	GI.1R	MN494560	from position 111 to position 312 (202 nt)	No available sequence	No
	GI.4R	MN494381	from position 145 to position 312 (168 nt)	AB021987.1, AB021989.1, AB262174.1, EU363856.1, EU814460.1, EU814461.1, FJ383826.1, GQ401120.1, GQ401123.1, GQ401124.1, GQ401126.1, GQ401127.1, GQ401128.1, GQ401129.1, HQ148255.1, HQ148258.1, JF300302.1, JF300310.1, JQ934794.1, JQ934803.1, JQ934804.1, JX074065.1, KC783711.1, KC783712.1, KC783713.1, KC783716.1, KF475952.1, KF850522.1, KM462609.1, KM589652.1, KP123636.1, KR053442.1, KR053443.1, KR1…	No (these sequences were closely related to the parental lineages, not the recombinant)
	GI.7R	MN525231	from position 38 to position 312 (274 nt)	No available sequence	No
	GII.6-13R	MN525213	from position 1 to position 194 (194 nt)	No available sequence	No
	GI.6-3R_LPV	MN525232	from position 1 to position 312 (312 nt)	No available sequence	No
	GII.4R_LPV	MN525214	from position 92 to position 1139 (1048 nt)	AB972467.1, AB972468.1, AB972477.1, AB972479.1, AB972480.1, AB972482.1, AB972487.1, AB972490.1, AB972494.1, AB972495.1, AB972496.1, AB972498.1, AB972499.1, AB972505.1, AB972510.1, AB972512.1, AB972516.1, AB972518.1, AB972520.1, AB972521.1, AB972522.1, AB972523.1, AB972524.1, AB972532.1, JX629458.1, KC175323.1, KC631827.1, KF060020.1, KF060021.1, KF060027.1, KF060042.1, KF060062.1, KF060067.1, KF0…	No (these sequences were closely related to the parental lineages, not the recombinant)
	GII.2R_LPV	MN525216	from position 1 to position 954 (954 nt)	AB279555.1, AB279557.1, AB279558.1, AB279564.1, AB279565.1, AB279571.1, AB279572.1, AB279573.1, AB281085.1, AB281087.1, AB281089.1, AB281090.1, AB662852.1, AB662853.1, AB662854.1, AB662861.1, AB662863.1, AB662868.1, AB662870.1, AB662876.1, AB662880.1, AB662881.1, AB662884.1, AB662889.1, AB662893.1, AB662894.1, AB662895.1, AB662896.1, AB662897.1, AB662899.1, AB662900.1, DQ456824.1, KC464505.1, LC1…	No (these sequences were closely related to the parental lineages, not the recombinant)
	GII.17R_LPV	MN525218	from position 1 to position 354 (354 nt)	No available sequence	No
	GI.P7/GI.3d	MN525236	from position 420 to position 1225 (806 nt)	No available sequence	No
	GI.P4/GI.5a2	MN525233	from position 598 to position 1225 (628 nt)	No available sequence	No
	GII.P7/GII.6-4R	MN525219	from position 730 to position 1033 (303 nt)	No available sequence	No
	GII.P16-P17/GII.17nR	MN525220	from position 1 to position 910 (910 nt)	No available sequence	No
	GII.P16/GII.4ns	MN461096	from position 480 to position 1033 (554 nt)	MK762724.1	No [GII.P16/GII.4ns (MK762724.1) was emerged before 2014. However, P16 lineage of this sequence was closely related to the P16 sequences pairing with GII.13, not the P16 sequences pairing with GII.2a]

## Sheet: RDP4_results_of_filtered_out
Criteria for additional rejection in recombinant candidates that previously satisfied the acceptable limit criteria of STRs
A: Uncertainty of parental lineage															i
B: Insufficient length (<60 nt ) of a fragment of a parental lineage in the estimated recombinant sequences
C: Phylogenetic trees did not support preceding RDP4 results
D : A recombinant lineage generated within a single sub-genotype
E : Pre-existence of closely related recombinant sequence(s) that had emerged before 2014
	Title of table: Filtering out cases by test
	One of the matched criteria	ID of recombinant candidate	Type of amplicon	Type of recombination	Genogroup	Positions of break points in the amplicon sequence	Parent 1	Parent 2	ID of used STR	The number of positive signals of STR (p < 0.01)	positive signals of the RDP4 (p < 0.01)							Recombinant candidates	Parent 1	Parent 2
											RDP	GENECONV	BootScan	MaxiChi	Chimaera	SiScan	3Seq
	A	1	RegionC	Inter	GI	['172', '312']	Unknown	['GI.3b1']	A0	3				0.000859	0.000601	0.00193	0.00266	['MN494988', 'MN421659', 'MN421663', 'MN421665', 'MN421667', 'MN421669', 'MN421670', 'MN421671', 'MN421672', 'MN421752', 'MN421755', 'MN421758', 'MN421759', 'MN421770', 'MN421773', 'MN421779', 'MN421782', 'MN421789', 'MN494520', 'MN494528', 'MN494942', 'MN494944', 'MN494946', 'MN494947', 'MN494972', 'MN494979', 'MN494982', 'MN494983', 'MN494985', 'MN494987', 'MN494990', 'MN494994', 'MN494996', 'M…	Unknown	['MN494476', 'MN421621', 'MN421624', 'MN421626', 'MN421644', 'MN421647', 'MN494185', 'MN494187', 'MN494192', 'MN494196', 'MN494212', 'MN494213', 'MN494215', 'MN494231', 'MN494246', 'MN494274', 'MN494277', 'MN494287', 'MN494290', 'MN494321', 'MN494329', 'MN494345', 'MN494348', 'MN494431', 'MN494445', 'MN494467', 'MN494472', 'MN494478', 'MN494487']
	A	2	RegionC	Inter	GI	['303', '109']	['GI.5a1']	Unknown	A0	3	0.00251	0.00827		2.8e-06	0.00075			['MN421786', 'KT383867', 'MN421766', 'MN421767', 'MN421777', 'MN421781', 'MN494374', 'MN494375', 'MN494377', 'MN494385', 'MN494390', 'MN494393', 'MN494396', 'MN494506', 'MN494537', 'MN494540', 'MN494545', 'MN494547', 'MN494550', 'MN494555', 'MN494941', 'MN494967', 'MN494976', 'MN494977', 'MN494991', 'MN494993', 'MN494997', 'MN495000', 'MN495003', 'MN495011', 'MN495014']	['MN421649', 'KT383870', 'KT383883', 'KT383886', 'KT383893', 'KT383901', 'KT383907', 'KT383916', 'KT383921', 'KT383932', 'KT383935', 'KT383943', 'MN421609', 'MN421707', 'MN421729', 'MN494144', 'MN494146', 'MN494148', 'MN494154', 'MN494162', 'MN494167', 'MN494169', 'MN494182', 'MN494186', 'MN494193', 'MN494200', 'MN494216', 'MN494220', 'MN494225', 'MN494229', 'MN494241', 'MN494254', 'MN494256', 'M…	Unknown
	A	3	RegionC	Inter	GI	['172', '312']	Unknown	['GI.3b1']	A1	3				0.000859	0.000601	0.00193	0.00266	['MN494988', 'MN421659', 'MN421663', 'MN421665', 'MN421667', 'MN421669', 'MN421670', 'MN421671', 'MN421672', 'MN421752', 'MN421755', 'MN421758', 'MN421759', 'MN421770', 'MN421773', 'MN421779', 'MN421782', 'MN421789', 'MN494520', 'MN494528', 'MN494942', 'MN494944', 'MN494946', 'MN494947', 'MN494972', 'MN494979', 'MN494982', 'MN494983', 'MN494985', 'MN494987', 'MN494990', 'MN494994', 'MN494996', 'M…	Unknown	['MN494476', 'MN421621', 'MN421624', 'MN421626', 'MN421644', 'MN421647', 'MN494185', 'MN494187', 'MN494192', 'MN494196', 'MN494212', 'MN494213', 'MN494215', 'MN494231', 'MN494246', 'MN494274', 'MN494277', 'MN494287', 'MN494290', 'MN494321', 'MN494329', 'MN494345', 'MN494348', 'MN494431', 'MN494445', 'MN494467', 'MN494472', 'MN494478', 'MN494487']
	A	4	RegionC	Inter	GI	['303', '109']	['GI.5a1']	Unknown	A1	3	0.00251	0.00827		2.8e-06	0.00075			['MN421786', 'KT383867', 'MN421766', 'MN421767', 'MN421777', 'MN421781', 'MN494374', 'MN494375', 'MN494377', 'MN494385', 'MN494390', 'MN494393', 'MN494396', 'MN494506', 'MN494537', 'MN494540', 'MN494545', 'MN494547', 'MN494550', 'MN494555', 'MN494941', 'MN494967', 'MN494976', 'MN494977', 'MN494991', 'MN494993', 'MN494997', 'MN495000', 'MN495003', 'MN495011', 'MN495014']	['MN421649', 'KT383870', 'KT383883', 'KT383886', 'KT383893', 'KT383901', 'KT383907', 'KT383916', 'KT383921', 'KT383932', 'KT383935', 'KT383943', 'MN421609', 'MN421707', 'MN421729', 'MN494144', 'MN494146', 'MN494148', 'MN494154', 'MN494162', 'MN494167', 'MN494169', 'MN494182', 'MN494186', 'MN494193', 'MN494200', 'MN494216', 'MN494220', 'MN494225', 'MN494229', 'MN494241', 'MN494254', 'MN494256', 'M…	Unknown
	C	5	RegionC	Intra	GI	['117', '297']	['GI.4a']	['GI.4b']	B0	3				0.00479		1.28e-08	0.000377	['KT383895', 'MN494173', 'MN494386']	['KT383952', 'KT383854', 'KT383856', 'KT383865', 'KT383869', 'KT383875', 'KT383881', 'KT383884', 'KT383889', 'KT383892', 'KT383895', 'KT383899', 'KT383900', 'KT383914', 'KT383929', 'MN494223', 'MN494224', 'MN494238', 'MN494239', 'MN494258', 'MN494324', 'MN494364', 'MN494378', 'MN494427', 'MN494434']	['KT383937', 'KT383852', 'KT383858', 'KT383862', 'KT383871', 'KT383888', 'KT383890', 'KT383896', 'KT383903', 'KT383948', 'MN494150', 'MN494237', 'MN494264', 'MN494279', 'MN494286', 'MN494306', 'MN494314', 'MN494356', 'MN494365', 'MN494371', 'MN494433', 'MN494454', 'MN494463', 'MN494486']
	C	6	RegionC	Inter	GII	['52', '144']	['GII.4s', 'GII.4ns']	['GII.17n']	C0	2					0.00512		0.00292	['KT383992', 'KT383959', 'KT383963', 'KT383969', 'KT383973', 'KT383978', 'KT383979', 'KT383981', 'KT383990', 'KT384003', 'KT384009', 'KT384010', 'KT384011', 'KT384012', 'KT384016', 'KT384017', 'KT384018', 'KT384024', 'KX764753', 'KX764773', 'KX764783', 'KX764785', 'KX764789', 'KX764790', 'KX764794', 'KX764798', 'KX764803', 'KX764805', 'KX764806', 'KX764810', 'KX764823', 'KX764824', 'KX764829', 'M…	['MN494659', 'KT384020', 'KT384031', 'KT384055', 'KT384065', 'KT384074', 'KX764646', 'KX764647', 'KX764648', 'KX764651', 'KX764653', 'KX764654', 'KX764655', 'KX764656', 'KX764658', 'KX764659', 'KX764660', 'KX764666', 'KX764667', 'KX764669', 'KX764671', 'KX764675', 'KX764677', 'KX764680', 'KX764681', 'KX764683', 'KX764685', 'KX764689', 'KX764849', 'KX764850', 'KX764851', 'KX764853', 'KX764870', 'K…	['KT384007', 'KT384019', 'KT384021', 'KT384023', 'KT384026', 'KT384028', 'KT384030', 'KT384032', 'KT384034', 'KT384035', 'KT384038', 'KT384039', 'KT384041', 'KT384043', 'KT384049', 'KT384051', 'KT384053', 'KT384056', 'KT384057', 'KT384059', 'KT384063', 'KT384066', 'KT384067', 'KT384068', 'KT384070', 'KT384071', 'KT384072', 'KT438785', 'KT438792', 'KT438793', 'KT438794', 'KT864684', 'KT864685', 'K…
	C	7	RegionC	Inter	GII	['230', '301']	['GII.2c', 'GII.2b']	['GII.4s', 'GII.4ns']	C0	2					0.00309		0.00701	['KX764801', 'KX764780', 'KX764808', 'MN461021', 'MN461130', 'MN461138', 'MN461148', 'MN494827', 'MN502852', 'MN502863', 'MN502864', 'MN502881', 'MN502890', 'MN502893', 'MN502899', 'MN502904', 'MN502908', 'MN502913', 'MN502924', 'MN502929', 'MN502932', 'MN502935', 'MN502941', 'MN502945', 'MN502949', 'MN502954', 'MN502958', 'MN502962', 'MN502968', 'MN502970', 'MN502975', 'MN502983', 'MN502992', 'M…	['MN494612', 'KX764764', 'KX764768']	['MN503011', 'KT383970', 'KT383998', 'KT384020', 'KT384031', 'KT384052', 'KT384055', 'KT384065', 'KT384074', 'KU687010', 'KU687025', 'KU687026', 'KU687027', 'KU687028', 'KX764646', 'KX764647', 'KX764648', 'KX764649', 'KX764650', 'KX764651', 'KX764652', 'KX764654', 'KX764655', 'KX764656', 'KX764657', 'KX764658', 'KX764659', 'KX764660', 'KX764664', 'KX764665', 'KX764666', 'KX764673', 'KX764676', 'K…
	C	8	RegionC	Inter	GII	['52', '144']	['GII.4s', 'GII.4ns']	['GII.17n']	C1	2					0.00512		0.00292	['KT383992', 'KT383959', 'KT383963', 'KT383969', 'KT383973', 'KT383978', 'KT383979', 'KT383981', 'KT383990', 'KT384003', 'KT384009', 'KT384010', 'KT384011', 'KT384012', 'KT384016', 'KT384017', 'KT384018', 'KT384024', 'KX764753', 'KX764773', 'KX764783', 'KX764785', 'KX764789', 'KX764790', 'KX764794', 'KX764798', 'KX764803', 'KX764805', 'KX764806', 'KX764810', 'KX764823', 'KX764824', 'KX764829', 'M…	['MN494659', 'KT384020', 'KT384031', 'KT384055', 'KT384065', 'KT384074', 'KX764646', 'KX764647', 'KX764648', 'KX764651', 'KX764653', 'KX764654', 'KX764655', 'KX764656', 'KX764658', 'KX764659', 'KX764660', 'KX764666', 'KX764667', 'KX764669', 'KX764671', 'KX764675', 'KX764677', 'KX764680', 'KX764681', 'KX764683', 'KX764685', 'KX764689', 'KX764849', 'KX764850', 'KX764851', 'KX764853', 'KX764870', 'K…	['KT384007', 'KT384019', 'KT384021', 'KT384023', 'KT384026', 'KT384028', 'KT384030', 'KT384032', 'KT384034', 'KT384035', 'KT384038', 'KT384039', 'KT384041', 'KT384043', 'KT384049', 'KT384051', 'KT384053', 'KT384056', 'KT384057', 'KT384059', 'KT384063', 'KT384066', 'KT384067', 'KT384068', 'KT384070', 'KT384071', 'KT384072', 'KT438785', 'KT438792', 'KT438793', 'KT438794', 'KT864684', 'KT864685', 'K…
	C	9	RegionC	Inter	GII	['230', '301']	['GII.2c', 'GII.2b']	['GII.4s', 'GII.4ns']	C1	2					0.00309		0.00701	['KX764801', 'KX764780', 'KX764808', 'MN461021', 'MN461130', 'MN461138', 'MN461148', 'MN494827', 'MN502852', 'MN502863', 'MN502864', 'MN502881', 'MN502890', 'MN502893', 'MN502899', 'MN502904', 'MN502908', 'MN502913', 'MN502924', 'MN502929', 'MN502932', 'MN502935', 'MN502941', 'MN502945', 'MN502949', 'MN502954', 'MN502958', 'MN502962', 'MN502968', 'MN502970', 'MN502975', 'MN502983', 'MN502992', 'M…	['MN494612', 'KX764764', 'KX764768']	['MN503011', 'KT383970', 'KT383998', 'KT384020', 'KT384031', 'KT384052', 'KT384055', 'KT384065', 'KT384074', 'KU687010', 'KU687025', 'KU687026', 'KU687027', 'KU687028', 'KX764646', 'KX764647', 'KX764648', 'KX764649', 'KX764650', 'KX764651', 'KX764652', 'KX764654', 'KX764655', 'KX764656', 'KX764657', 'KX764658', 'KX764659', 'KX764660', 'KX764664', 'KX764665', 'KX764666', 'KX764673', 'KX764676', 'K…
	A	10	RegionC	Intra	GII	['42', '286']	Unknown	['GII.17n']	D0	2						4.97e-20	6.23e-06	['MN494816']	Unknown	['KX764714', 'KT384007', 'KT438785', 'KT438794', 'KX764709', 'KX764711', 'KX764717', 'KX764734', 'KX764742', 'KX764745', 'MN494611', 'MN494631', 'MN494635', 'MN494723']
	D	11	RegionC	Intra	GII	['102', '270']	['GII.17n']	['GII.17n']	D0	2				0.00716		0.000209	0.00758	['KU687009', 'KX764715', 'MN494576', 'MN494580', 'MN494787', 'MN494822']	['KX764722']	['KX764703', 'KT384028', 'KT384038', 'KT438793', 'KX764698', 'KX764706', 'KX764707']
	A	12	RegionC	Intra	GII	['244', '303']	Unknown	['GII.17n']	D0	2				0.000434			0.00466	['MN494601', 'KT384070', 'KU687006', 'KX764717', 'KX764746', 'MN494625', 'MN494728', 'MN494734', 'MN494766', 'MN494771', 'MN494798', 'MN494830']	Unknown	['KX764737', 'KX764722', 'KX764724', 'KX764734', 'KX764739', 'KX764742', 'MN494572', 'MN494597', 'MN494624', 'MN494652', 'MN494656', 'MN494751', 'MN494836']
	A	13	RegionC	Intra	GII	['76', '293']	['GII.21']	Unknown	D0	2						9.12e-05	0.00758	['KX764771']	['KX764802', 'KT383957', 'KT383958', 'KT383985', 'KT383988', 'KT384001', 'KT384014', 'KT384015', 'KT384040', 'KT384042', 'KT384058', 'KT384064', 'KT384073', 'KT438787', 'KT438789', 'KU687007', 'KU687008', 'KX764752', 'KX764755', 'KX764756', 'KX764758', 'KX764759', 'KX764767', 'KX764776', 'KX764779', 'KX764781', 'KX764799', 'KX764804', 'KX764809', 'KX764815', 'KX764818', 'KX764825', 'KX764827', 'K…	Unknown
	C	14	RegionC	Intra	GII	['46', '220']	['GII.2a']	['GII.2c', 'GII.2b']	D0	2				0.000291		0.000123	0.00408	['MN494807', 'MN494644', 'MN494662', 'MN494781']	['MN494818', 'MN494795', 'MN494813', 'MN494821']	['KX764821', 'KX764784', 'MN494589', 'MN494726', 'MN494769']
	B	15	RegionC	Intra	GII	['43', '289']	['GII.2a']	['GII.2c']	D0	2						3.37e-09	0.00366	['MN494821', 'MN494791', 'MN494814', 'MN494818']	['MN494641', 'MN494786', 'MN494795']	['KX764764', 'MN494612']
	D	16	RegionC	Intra	GII	['132', '276']	['GII.3b']	['GII.3b']	D0	2				0.00819		0.00164		['KX764788']	['MN494632', 'KX764812', 'MN494579', 'MN494620', 'MN494622']	['KX764811', 'MN494755']
	B	17	RegionC	Intra	GII	['43', '264']	['GII.4s']	['GII.4ns']	D0	2				0.0087		1.26e-06	0.0094	['KT384074', 'KT384020', 'KT384052', 'KT384055', 'KT384065', 'KX764647', 'KX764649', 'KX764651', 'KX764654', 'KX764655', 'KX764656', 'KX764658', 'KX764683', 'MN494564', 'MN494592', 'MN494747', 'MN494775']	['MN494815', 'KT384031', 'KX764659', 'MN494610', 'MN494643', 'MN494645', 'MN494648', 'MN494654', 'MN494655', 'MN494667', 'MN494767', 'MN494779', 'MN494796', 'MN494801', 'MN494811', 'MN494817', 'MN494823', 'MN494824']	['MN494778', 'KU687010', 'KX764652', 'KX764661', 'KX764663', 'KX764664', 'KX764665', 'KX764666', 'KX764667', 'KX764668', 'KX764669', 'KX764671', 'KX764673', 'KX764675', 'KX764676', 'KX764677', 'KX764678', 'KX764680', 'KX764682', 'KX764685', 'KX764689', 'KX764692', 'MN494575', 'MN494581', 'MN494582', 'MN494586', 'MN494591', 'MN494593', 'MN494608', 'MN494609', 'MN494614', 'MN494615', 'MN494638', 'M…
	C	18	RegionC	Intra	GII	['20', '174']	['GII.4s']	['GII.4ns']	D0	2				0.00267	0.00267	1.32e-06	0.00531	['MN494745']	['MN494824', 'KX764659', 'MN494643', 'MN494659', 'MN494796', 'MN494815', 'MN494817', 'MN494823']	['KX764662', 'KU687010', 'KX764652', 'KX764653', 'KX764661', 'KX764663', 'KX764674', 'KX764675', 'KX764676', 'KX764677', 'KX764678', 'KX764679', 'KX764680', 'KX764681', 'KX764682', 'KX764685', 'KX764688', 'KX764690', 'KX764692', 'MN494575', 'MN494581', 'MN494582', 'MN494591', 'MN494614', 'MN494615', 'MN494669', 'MN494740', 'MN494752', 'MN494754', 'MN494773', 'MN494774', 'MN494832']
	A	19	RegionC	Intra	GII	['12', '264']	['GII.4s', 'GII.4ns']	Unknown	D0	2				0.00479		4.53e-06	0.0094	['KT384031', 'KT383998', 'KX764646', 'KX764657', 'KX764659', 'KX764660', 'KX764687', 'MN494565', 'MN494610', 'MN494737', 'MN494767']	['MN494648', 'KX764661', 'KX764662', 'KX764663', 'KX764664', 'KX764665', 'KX764667', 'KX764668', 'KX764670', 'KX764672', 'KX764673', 'KX764674', 'KX764675', 'KX764677', 'KX764678', 'KX764679', 'KX764681', 'KX764682', 'KX764684', 'KX764685', 'KX764686', 'KX764688', 'KX764689', 'KX764690', 'KX764691', 'KX764692', 'MN494578', 'MN494581', 'MN494586', 'MN494590', 'MN494593', 'MN494599', 'MN494606', 'M…	Unknown
	C	20	RegionC	Intra	GII	['152', '248']	['GII.4s']	['GII.4ns']	D0	2				0.000415	0.00426	4.56e-06	0.0014	['MN494803', 'MN494645', 'MN494648', 'MN494655', 'MN494667', 'MN494805', 'MN494811']	['KX764650', 'KX764648', 'MN494659']	['MN494578', 'KX764672', 'MN494599', 'MN494634']
	A	21	RegionC	Intra	GII	['26', '297']	['GII.6b']	Unknown	D0	1						6.64e-13	0.000244	['MN494658', 'KT383959', 'KT383963', 'KT383969', 'KT383978', 'KT383979', 'KT383981', 'KT384003', 'KT384009', 'KT384010', 'KT384011', 'KT384012', 'KT384016', 'KT384017', 'KT384024', 'KX764753', 'KX764773', 'KX764783', 'KX764785', 'KX764794', 'KX764798', 'KX764803', 'KX764810', 'MN494646', 'MN494650', 'MN494670', 'MN494738', 'MN494744', 'MN494756', 'MN494776', 'MN494780', 'MN494785', 'MN494789', 'M…	['MN494665', 'KT383959', 'KT383973', 'KT383979', 'KT383981', 'KT384009', 'KT384010', 'KT384017', 'KX764753', 'KX764798', 'MN494646', 'MN494650', 'MN494658', 'MN494670', 'MN494738', 'MN494744', 'MN494756', 'MN494785', 'MN494789', 'MN494794', 'MN494800', 'MN494804', 'MN494808', 'MN494812', 'MN494831']	Unknown
	A	22	RegionC	Intra	GII	['143', '212']	Unknown	['GII.6b']	D0	1				0.00523				['KX764829']	Unknown	['KT383973', 'KT383992', 'KT384018', 'KX764823', 'MN494665', 'MN494808', 'MN494831']
	A	23	RegionC	Intra	GII	['42', '286']	Unknown	['GII.17n']	D1	1						1.22e-20	6.23e-06	['MN494816']	Unknown	['KX764745', 'KT384007', 'KT438785', 'KT438794', 'KX764709', 'KX764711', 'KX764714', 'KX764717', 'KX764734', 'KX764742', 'MN494611', 'MN494631', 'MN494635', 'MN494723']
	A	24	RegionC	Intra	GII	['42', '285']	Unknown	['GII.17n']	D1	1							4.47e-05	['KX764732', 'KX764699', 'KX764730', 'KX764740', 'MN494783']	Unknown	['MN494587', 'KT384019', 'KT384023', 'KT384026', 'KT384030', 'KT384032', 'KT384034', 'KT384039', 'KT384049', 'KT384051', 'KT384053', 'KT384056', 'KT384057', 'KT384066', 'KT384067', 'KT384068', 'KT384070', 'KT384071', 'KT384072', 'KU687006', 'KU687011', 'KX764694', 'KX764702', 'KX764704', 'KX764705', 'KX764708', 'KX764712', 'KX764713', 'KX764718', 'KX764719', 'KX764720', 'KX764722', 'KX764724', 'K…
	D	25	RegionC	Intra	GII	['102', '270']	['GII.17n']	['GII.17n']	D1	1						0.00021	0.00758	['KX764722', 'KX764737', 'MN494572', 'MN494597', 'MN494624', 'MN494635']	['KU687009', 'KX764715', 'MN494787']	['KX764703', 'KT384028', 'KT438793', 'KX764698', 'KX764706', 'KX764707']
	D	26	RegionC	Intra	GII	['49', '270']	['GII.17n']	['GII.17n']	D1	1						0.000519		['KX764709', 'KT438785', 'KT438794', 'KX764714', 'KX764745']	['KT384030', 'KT384068', 'KX764694', 'KX764708', 'KX764712', 'MN494587']	['KX764742']
	D	27	RegionC	Intra	GII	['130', '293']	['GII.17n']	['GII.17n']	D1	1						0.000544		['KX764733', 'KT384023', 'KT384032', 'KX764719', 'KX764736', 'MN494613', 'MN494639', 'MN494732', 'MN494736', 'MN494739']	['MN494570']	['KX764744', 'KX764725', 'KX764728', 'MN494574', 'MN494809']
	A	28	RegionC	Intra	GII	['6', '249']	['GII.17n']	Unknown	D1	1				0.00372		0.000783		['MN494580', 'MN494576', 'MN494656', 'MN494666', 'MN494751', 'MN494836']	['MN494601', 'KX764746']	Unknown
	A	29	RegionC	Intra	GII	['97', '289']	Unknown	['GII.17n']	D1	1						0.00124		['KX764703', 'KX764698', 'KX764706']	Unknown	['MN494570']
	D	30	RegionC	Intra	GII	['6', '243']	['GII.17n']	['GII.17n']	D1	1						0.00476		['MN494661', 'MN494652', 'MN494793', 'MN494825']	['MN494601', 'MN494771']	['KT438790', 'KT384021', 'KT384041', 'KX764693', 'KX764727']
	A	31	RegionC	Intra	GII	['76', '293']	['GII.21']	Unknown	D1	1						9.15e-05	0.00758	['KX764771']	['KX764802', 'KT383957', 'KT383958', 'KT383985', 'KT383988', 'KT384001', 'KT384014', 'KT384015', 'KT384040', 'KT384042', 'KT384058', 'KT384064', 'KT384073', 'KT438787', 'KT438789', 'KU687007', 'KU687008', 'KX764752', 'KX764755', 'KX764756', 'KX764758', 'KX764759', 'KX764767', 'KX764776', 'KX764779', 'KX764781', 'KX764804', 'KX764809', 'KX764815', 'KX764818', 'KX764827', 'KX764828', 'MN494573', 'M…	Unknown
	A	32	RegionC	Intra	GII	['204', '303']	['GII.21']	Unknown	D1	1				0.00372				['MN494828', 'KT383957', 'KT384002', 'KT384073']	['KT438791']	Unknown
	C	33	RegionC	Intra	GII	['46', '220']	['GII.2a']	['GII.2b']	D1	2				0.000291		0.000123	0.00408	['MN494807', 'MN494644', 'MN494662', 'MN494781']	['MN494818', 'MN494795', 'MN494813', 'MN494821']	['KX764821', 'KX764784', 'MN494726', 'MN494769']
	B	34	RegionC	Intra	GII	['43', '289']	['GII.2a']	['GII.2c']	D1	2						3.37e-09	0.00366	['MN494821', 'MN494791', 'MN494814', 'MN494818']	['MN494641', 'MN494786', 'MN494795']	['KX764764', 'MN494612']
	D	35	RegionC	Intra	GII	['132', '276']	['GII.3b']	['GII.3b']	D1	1						0.00232		['KX764788', 'KX764793']	['MN494620', 'KX764812', 'KX764822', 'MN494749']	['MN494755']
	C	36	RegionC	Intra	GII	['20', '174']	['GII.4s']	['GII.4ns']	D1	1				0.00267	0.00267	1.18e-07	0.00531	['MN494745']	['MN494824', 'KT383970', 'KT384020', 'KX764659', 'MN494643', 'MN494645', 'MN494648', 'MN494655', 'MN494659', 'MN494667', 'MN494779', 'MN494796', 'MN494801', 'MN494805', 'MN494811', 'MN494815', 'MN494817', 'MN494823']	['KX764662', 'KU687010', 'KX764652', 'KX764653', 'KX764661', 'KX764663', 'KX764674', 'KX764675', 'KX764676', 'KX764677', 'KX764678', 'KX764679', 'KX764680', 'KX764681', 'KX764682', 'KX764685', 'KX764688', 'KX764690', 'KX764692', 'MN494575', 'MN494581', 'MN494582', 'MN494591', 'MN494614', 'MN494615', 'MN494669', 'MN494740', 'MN494752', 'MN494754', 'MN494773', 'MN494774', 'MN494832']
	B	37	RegionC	Intra	GII	['43', '264']	['GII.4s']	['GII.4ns']	D1	1				0.0087		1.26e-06	0.0094	['KT384074', 'KT384020', 'KT384052', 'KT384055', 'KT384065', 'KX764647', 'KX764649', 'KX764651', 'KX764654', 'KX764655', 'KX764656', 'KX764658', 'KX764683', 'MN494564', 'MN494592', 'MN494747', 'MN494775']	['MN494815', 'KT384031', 'KX764659', 'MN494610', 'MN494643', 'MN494645', 'MN494648', 'MN494654', 'MN494655', 'MN494667', 'MN494767', 'MN494779', 'MN494796', 'MN494801', 'MN494811', 'MN494817', 'MN494823', 'MN494824']	['MN494778', 'KU687010', 'KX764652', 'KX764661', 'KX764663', 'KX764664', 'KX764665', 'KX764666', 'KX764667', 'KX764668', 'KX764669', 'KX764671', 'KX764673', 'KX764675', 'KX764676', 'KX764677', 'KX764678', 'KX764680', 'KX764682', 'KX764685', 'KX764689', 'KX764692', 'MN494575', 'MN494581', 'MN494582', 'MN494586', 'MN494591', 'MN494593', 'MN494608', 'MN494609', 'MN494614', 'MN494615', 'MN494638', 'M…
	A	38	RegionC	Intra	GII	['152', '248']	Unknown	['GII.4ns']	D1	1				0.000415		4.57e-06	0.0014	['MN494803']	Unknown	['MN494578', 'KX764672', 'MN494599', 'MN494634']
	D	39	RegionC	Intra	GII	['54', '267']	['GII.4s']	['GII.4s']	D1	1						7.64e-06		['MN494586', 'KU687010', 'KX764652', 'KX764653', 'KX764661', 'KX764663', 'KX764664', 'KX764665', 'KX764666', 'KX764667', 'KX764668', 'KX764669', 'KX764671', 'KX764673', 'KX764675', 'KX764676', 'KX764677', 'KX764678', 'KX764680', 'KX764682', 'KX764685', 'KX764689', 'KX764690', 'KX764691', 'KX764692', 'MN494575', 'MN494581', 'MN494582', 'MN494591', 'MN494593', 'MN494608', 'MN494609', 'MN494614', 'M…	['KT383970', 'KT383998', 'KX764657', 'MN494824']	['MN494823', 'MN494815']
	A	40	RegionC	Intra	GII	['87', '207']	['GII.4s']	Unknown	D1	1				0.00767		2.58e-05		['KX764672', 'KU687010', 'KX764652', 'KX764653', 'KX764661', 'KX764662', 'KX764663', 'KX764664', 'KX764665', 'KX764666', 'KX764667', 'KX764668', 'KX764669', 'KX764670', 'KX764671', 'KX764673', 'KX764674', 'KX764675', 'KX764676', 'KX764677', 'KX764678', 'KX764679', 'KX764680', 'KX764681', 'KX764682', 'KX764684', 'KX764685', 'KX764686', 'KX764688', 'KX764689', 'KX764690', 'KX764691', 'KX764692', 'M…	['MN494645', 'MN494643', 'MN494648', 'MN494654', 'MN494655', 'MN494659', 'MN494667', 'MN494779', 'MN494796', 'MN494801', 'MN494805', 'MN494811', 'MN494815', 'MN494817', 'MN494823', 'MN494824']	Unknown
	C	41	RegionC	Intra	GII	['9', '86']	['GII.4s']	['GII.4ns']	D1	1				0.00372	0.00372	1.66e-06	0.00233	['KX764659', 'KX764687']	['MN494648', 'MN494655', 'MN494779', 'MN494801', 'MN494805']	['KX764662', 'KX764670', 'KX764674', 'KX764679', 'KX764681', 'KX764684', 'KX764686', 'KX764688', 'MN494590', 'MN494599', 'MN494606', 'MN494758']
	A	42	RegionC	Intra	GII	['6', '86']	['GII.4s']	Unknown	D1	1				0.00118	0.00118	2.39e-06	0.00124	['KX764684', 'KX764662', 'KX764670', 'KX764674', 'KX764679', 'KX764681', 'KX764686', 'KX764688', 'MN494590', 'MN494599', 'MN494606', 'MN494758']	['KT384031', 'KX764657', 'MN494643', 'MN494648', 'MN494655', 'MN494667', 'MN494811']	Unknown
	A	43	RegionC	Intra	GII	['54', '252']	['GII.4s']	Unknown	D1	1				0.00252		5.71e-05	0.00408	['MN494773', 'KU687010', 'KX764652', 'KX764653', 'KX764661', 'KX764663', 'KX764664', 'KX764665', 'KX764666', 'KX764667', 'KX764668', 'KX764669', 'KX764671', 'KX764672', 'KX764673', 'KX764675', 'KX764676', 'KX764677', 'KX764678', 'KX764680', 'KX764682', 'KX764685', 'KX764689', 'KX764690', 'KX764691', 'KX764692', 'MN494575', 'MN494578', 'MN494581', 'MN494582', 'MN494586', 'MN494591', 'MN494593', 'M…	['KT384031', 'MN494648', 'MN494655']	Unknown
	A	44	RegionC	Intra	GII	['175', '252']	['GII.4s']	Unknown	D1	1						0.000225		['MN494779', 'MN494645', 'MN494648', 'MN494654', 'MN494655', 'MN494667', 'MN494801', 'MN494811', 'MN494817', 'MN494824']	['KT384031', 'KX764646', 'KX764648', 'KX764650', 'KX764660', 'KX764687', 'MN494565', 'MN494610', 'MN494767']	Unknown
	A	45	RegionC	Intra	GII	['175', '258']	Unknown	['GII.4ns']	D1	1						0.000566		['MN494659', 'MN494643']	Unknown	['MN494745']
	D	46	RegionC	Intra	GII	['130', '295']	['GII.4s']	['GII.4s']	D1	1						0.00172		['KT383998', 'KX764660']	['MN494565', 'KX764648']	['MN494654', 'MN494805']
	B	47	RegionC	Intra	GII	['27', '269']	['GII.6b']	['GII.6a']	D1	3				0.00353		7.16e-06	0.0018	['KT383992']	['MN494650', 'KT383959', 'KT383963', 'KT383969', 'KT383973', 'KT383981', 'KT384012', 'KT384016', 'KT384018', 'KX764753', 'KX764773', 'KX764785', 'MN494646', 'MN494665', 'MN494670', 'MN494738', 'MN494744', 'MN494776', 'MN494780', 'MN494785', 'MN494797', 'MN494804', 'MN494808', 'MN494812']	['KX764805', 'KX764789', 'KX764790', 'KX764806', 'KX764824', 'MN494733']
	D	48	VP1	Intra	GII	['998', '1509']	['GII.21']	['GII.21']	H0	6	2.42e-07	7.25e-07	1.5e-08	4.3e-08		1.84e-11	1.85e-10	['KU687014']	['KU687024', 'KU687012', 'KU687023']	['MN502916', 'KU687017', 'KU687018', 'KU687019', 'KU687020', 'KU687021', 'KU687022', 'MN502853', 'MN502855', 'MN502880', 'MN502889', 'MN502897', 'MN502906', 'MN502980', 'MN502985', 'MN502991', 'MN502997', 'MN503014', 'MN503020', 'MN503026', 'MN503032', 'MN503036', 'MN503040', 'MN503054']
	C	49	VP1	Intra	GII	['878', '1234']	['GII.4ns']	['GII.4s']	H0	4	0.00167		0.000133	1.84e-05	1.41e-05	2.15e-08	0.0007	['KU687028', 'KU687025', 'KU687026', 'KU687027', 'MN502869', 'MN502903', 'MN503018']	['MN503072', 'KX764831', 'KX764832', 'KX764833', 'KX764834', 'KX764835', 'MN502859', 'MN502868', 'MN502871', 'MN502874', 'MN502876', 'MN502885', 'MN502887', 'MN502895', 'MN502900', 'MN502907', 'MN502914', 'MN502927', 'MN502937', 'MN502959', 'MN502988', 'MN502989', 'MN503059', 'MN503061', 'MN503062', 'MN503067', 'MN503073']	['MN502928', 'MN502934', 'MN502967', 'MN502971', 'MN502973', 'MN503076']
	A	50	VP1	Intra	GII	['29', '1510']	['GII.4s']	Unknown	H0	4				0.00775	0.00235	2.77e-13	2.31e-05	['MN502927', 'KX764831', 'KX764832', 'KX764833', 'KX764834', 'KX764835', 'KX764846', 'KX764847', 'MN502859', 'MN502868', 'MN502869', 'MN502871', 'MN502872', 'MN502874', 'MN502876', 'MN502885', 'MN502887', 'MN502895', 'MN502900', 'MN502907', 'MN502914', 'MN502937', 'MN502959', 'MN502984', 'MN502988', 'MN502989', 'MN503011', 'MN503059', 'MN503061', 'MN503067', 'MN503073']	['KU687028']	Unknown
	A	51	VP1	Intra	GII	['68', '674']	['GII.8']	Unknown	H0	6	7.64e-05	0.000941	7.86e-05	0.00119	0.00419	0.000268	0.000639	['MN502958', 'MN502929']	['MN502935', 'MN502929', 'MN502945', 'MN502949', 'MN502975']	Unknown
	A	52	VP1	Intra	GII	['34', '801']	['GII.8']	Unknown	H0	6		0.00268	0.000343597	0.00123	0.00133	6.91e-06	0.00037	['MN503055', 'MN502992', 'MN503053']	['MN502864', 'MN502992', 'MN503013', 'MN503053', 'MN503056']	Unknown
	A	53	VP1	Intra	GII	['371', '1114']	['GII.17n']	Unknown	H1	4			0.00239	0.000784	0.00113	5.47e-06	0.00228	['MN502950', 'MN502946', 'MN502951', 'MN502956', 'MN502969', 'MN503084']	['MN502943', 'MN502848', 'MN503022']	Unknown
	A	54	VP1	Intra	GII	['57', '590']	Unknown	['GII.17n']	H1	4			0.00616	0.00164		0.000303	0.00927	['KU687016', 'KX764842', 'MN502848', 'MN502884', 'MN503000', 'MN503022', 'MN503068']	Unknown	['KX764844', 'MN503007']
	D	55	VP1	Intra	GII	['998', '1509']	['GII.21']	['GII.21']	H1	6	2.42e-07	7.25e-07	1.5e-08	4.3e-08		1.85e-11	1.85e-10	['KU687014']	['KU687024', 'KU687012', 'KU687023']	['MN502916', 'KU687017', 'KU687018', 'KU687019', 'KU687020', 'KU687021', 'KU687022', 'MN502853', 'MN502855', 'MN502880', 'MN502889', 'MN502897', 'MN502906', 'MN502980', 'MN502985', 'MN502991', 'MN502997', 'MN503014', 'MN503020', 'MN503026', 'MN503032', 'MN503036', 'MN503040', 'MN503054']
	C	56	VP1	Intra	GII	['878', '1234']	['GII.4ns']	['GII.4s']	H1	4	0.00167		0.000133	1.84e-05	1.41e-05	2.15e-08	0.0007	['KU687028', 'KU687025', 'KU687026', 'KU687027', 'MN502869', 'MN502903', 'MN503018']	['MN503072', 'KX764831', 'KX764832', 'KX764833', 'KX764834', 'KX764835', 'MN502859', 'MN502868', 'MN502871', 'MN502874', 'MN502876', 'MN502885', 'MN502887', 'MN502895', 'MN502900', 'MN502907', 'MN502914', 'MN502927', 'MN502937', 'MN502959', 'MN502988', 'MN502989', 'MN503059', 'MN503061', 'MN503062', 'MN503067', 'MN503073']	['MN502928', 'MN502934', 'MN502967', 'MN502971', 'MN502973', 'MN503076']
	A	57	VP1	Intra	GII	['29', '1510']	['GII.4s']	Unknown	H1	4				0.00775	0.00235	2.77e-13	2.31e-05	['MN502927', 'KX764831', 'KX764832', 'KX764833', 'KX764834', 'KX764835', 'KX764846', 'KX764847', 'MN502859', 'MN502868', 'MN502869', 'MN502871', 'MN502872', 'MN502874', 'MN502876', 'MN502885', 'MN502887', 'MN502895', 'MN502900', 'MN502907', 'MN502914', 'MN502937', 'MN502959', 'MN502984', 'MN502988', 'MN502989', 'MN503011', 'MN503059', 'MN503061', 'MN503067', 'MN503073']	['KU687028']	Unknown
	D	58	VP1	Intra	GII	['58', '1283']	['GII.4s']	['GII.4s']	H1	4			0.00451	0.000713		1.09e-09	0.000908	['MN502928', 'MN502934', 'MN502967', 'MN502971', 'MN503076']	['MN502973']	['MN503018', 'KU687025', 'KU687027']
	A	59	VP1	Intra	GII	['68', '674']	['GII.8']	Unknown	H1	6	7.64e-05	0.000941	7.86e-05	0.00119	0.00419	0.000268	0.000639	['MN502958', 'MN502929']	['MN502935', 'MN502929', 'MN502945', 'MN502949', 'MN502975']	Unknown
	A	60	VP1	Intra	GII	['34', '801']	['GII.8']	Unknown	H1	6		0.00268	0.000343597	0.00123	0.00133	6.91e-06	0.00037	['MN503055', 'MN502992', 'MN503053']	['MN502864', 'MN502992', 'MN503013', 'MN503053', 'MN503056']	Unknown
	A	61	ORF1/2/junction	Inter	GII	['25', '743']	['GII.P16/GII.2a', 'GII.P16/GII.2b']	Unknown	M0	4	1.85e-06	0.000122	1.48e-05	4.52e-11		5.47e-25	6.71e-24	['MN461029', 'MN461015', 'MN461016', 'MN461092', 'MN461103', 'MN461152']	['MN461065', 'MN461038', 'MN461115', 'MN461116', 'MN461120', 'MN461143', 'MN461154']	Unknown
	C	62	ORF1/2/junction	Inter	GII	['605', '1012']	['GII.P16/GII.2a', 'GII.P16/GII.2b']	['GII.P21/GII.21']	M0	4	2.25e-09	7.5e-08	1.61e-09	9.42e-09	2.42e-06	1.07e-10	0.00533	['MN461040', 'MN461027', 'MN461153']	['MN461116', 'MN461038', 'MN461065', 'MN461115', 'MN461120', 'MN461143', 'MN461154']	['KU687030', 'KU687029', 'KU687031', 'KU687035']
	C	63	ORF1/2/junction	Inter	GII	['754', '1001']	['GII.P8/GII.8']	['GII.P7/GII.6c', 'GII.P7/GII.6b']	M0	4	0.00022		0.00292	2.65e-07	1.57e-05	1.36e-05	1.08e-09	['MN461126', 'MN461073', 'MN461132', 'MN461140', 'MN461145', 'MN461149', 'MN461160']	['MN461021', 'MN461130', 'MN461138', 'MN461148']	['MN461022', 'MN461050', 'MN461052', 'MN461093', 'MN461097']
	A	64	ORF1/2/junction	Inter	GII	['25', '743']	['GII.P16/GII.2a', 'GII.P16/GII.2b']	Unknown	M1	4	1.85e-06	0.000122	1.48e-05	4.52e-11		5.47e-25	6.71e-24	['MN461029', 'MN461015', 'MN461016', 'MN461092', 'MN461103', 'MN461152']	['MN461065', 'MN461038', 'MN461115', 'MN461116', 'MN461120', 'MN461143', 'MN461154']	Unknown
	C	65	ORF1/2/junction	Inter	GII	['605', '1012']	['GII.P16/GII.2a', 'GII.P16/GII.2b']	['GII.P21/GII.21']	M1	4	2.25e-09	7.5e-08	1.61e-09	9.42e-09	2.42e-06	1.07e-10	0.00533	['MN461040', 'MN461027', 'MN461153']	['MN461116', 'MN461038', 'MN461065', 'MN461115', 'MN461120', 'MN461143', 'MN461154']	['KU687030', 'KU687029', 'KU687031', 'KU687035']
	C	66	ORF1/2/junction	Inter	GII	['754', '1001']	['GII.P8/GII.8']	['GII.P7/GII.6c', 'GII.P7/GII.6b']	M1	4	0.00022		0.00292	2.65e-07	1.57e-05	1.36e-05	1.08e-09	['MN461126', 'MN461073', 'MN461132', 'MN461140', 'MN461145', 'MN461149', 'MN461160']	['MN461021', 'MN461130', 'MN461138', 'MN461148']	['MN461022', 'MN461050', 'MN461052', 'MN461093', 'MN461097']
	A	67	ORF1/2/junction	Inter	GII	['25', '803']	['GII.P16/GII.2a', 'GII.P16/GII.2b']	Unknown	N0	5	1.85e-06	0.000122	1.48e-05	4.52e-11		5.07e-24	6.71e-24	['MN461015', 'MN461016', 'MN461029', 'MN461092', 'MN461103', 'MN461152']	['MN461065', 'MN461038', 'MN461115', 'MN461116', 'MN461120', 'MN461143', 'MN461154']	Unknown
	E	68	ORF1/2/junction	Inter	GII	['20', '798']	['GII.P31/GII.4s']	['GII.P17/GII.17n']	N0	5	6.95e-05	0.0036	8.66e-05	4.24e-10		1.47e-23	4.32e-16	['MN525221']	['MN461112', 'KX764870', 'KX764871', 'KX764872', 'KX764873', 'MN461018', 'MN461020', 'MN461023', 'MN461068', 'MN461070', 'MN461072', 'MN461095', 'MN461102', 'MN461106', 'MN461107', 'MN461110', 'MN461114', 'MN461118', 'MN461124', 'MN461127', 'MN461129', 'MN461135', 'MN461156']	['MN461155', 'KU687032', 'KU687033', 'KU687034', 'KU687036', 'KU687037', 'KU687038', 'KU687039', 'KX764857', 'KX764858', 'KX764859', 'KX764860', 'KX764861', 'KX764862', 'KX764863', 'KX764864', 'KX764865', 'KX764866', 'KX764867', 'KX764868', 'KX764869', 'MN461024', 'MN461025', 'MN461026', 'MN461028', 'MN461030', 'MN461031', 'MN461032', 'MN461033', 'MN461034', 'MN461035', 'MN461036', 'MN461037', 'M…
	C	69	ORF1/2/junction	Inter	GII	['746', '1012']	['GII.P16/GII.2a', 'GII.P16/GII.2b']	['GII.P21/GII.21']	N0	5	1.32e-06	7.5e-08	2.68e-10	6.12e-09	4.59e-06	1.42e-13	0.00732	['MN461040', 'MN461027', 'MN461153']	['MN461116', 'MN461038', 'MN461065', 'MN461115', 'MN461120', 'MN461143', 'MN461154']	['KU687030', 'KU687029', 'KU687031', 'KU687035']
	C	70	ORF1/2/junction	Inter	GII	['754', '1001']	['GII.P8/GII.8']	['GII.P7/GII.6c', 'GII.P7/GII.6b']	N0	5	0.00022		0.00292	2.65e-07	6.52e-06	1.36e-05	1.08e-09	['MN461126', 'MN461073', 'MN461132', 'MN461140', 'MN461145', 'MN461149', 'MN461160']	['MN461021', 'MN461130', 'MN461138', 'MN461148']	['MN461022', 'MN461050', 'MN461052', 'MN461093', 'MN461097']
	A	71	ORF1/2/junction	Inter	GII	['25', '743']	['GII.P16/GII.2a', 'GII.P16/GII.2b']	Unknown	N1	4	1.85e-06	0.000122	1.48e-05	4.52e-11		5.47e-25	6.71e-24	['MN461029', 'MN461015', 'MN461016', 'MN461092', 'MN461103', 'MN461152']	['MN461065', 'MN461038', 'MN461115', 'MN461116', 'MN461120', 'MN461143', 'MN461154']	Unknown
	C	72	ORF1/2/junction	Inter	GII	['605', '1012']	['GII.P16/GII.2a', 'GII.P16/GII.2b']	['GII.P21/GII.21']	N1	4	2.25e-09	7.5e-08	1.61e-09	9.42e-09	2.42e-06	1.07e-10	0.00533	['MN461040', 'MN461027', 'MN461153']	['MN461116', 'MN461038', 'MN461065', 'MN461115', 'MN461120', 'MN461143', 'MN461154']	['KU687030', 'KU687029', 'KU687031', 'KU687035']
	A	73	ORF1/2/junction	Inter	GII	['754', '1001']	Unknown	['GII.P7/GII.9']	N1	4	0.000118		0.00546	2.65e-07	1.37e-05	1.36e-05	8.81e-10	['MN461093', 'MN461022', 'MN461050', 'MN461052', 'MN461097', 'MN461133', 'MN461159', 'MN525219']	Unknown	['MN461073', 'MN461126', 'MN461132', 'MN461140', 'MN461145', 'MN461149', 'MN461160']
	A	74	ORF1/2/junction	Inter	GII	['735', '1001']	Unknown	['GII.P7/GII.9']	N1	4	7.79e-05			2.99e-05	3.42e-07	2.1e-05	1.73e-07	['MN461053', 'MN461017']	Unknown	['MN461073', 'MN461126', 'MN461132', 'MN461140', 'MN461145', 'MN461149', 'MN461160']
	A	75	ORF1/2/junction	Intra	GI	['18', '717']	Unknown	['GI.P1/GI.1a']	O0	3				0.00157	0.000887	6.1e-07	0.000119	['MN421780', 'MN421754', 'MN421760', 'MN421762', 'MN421772', 'MN421792']	Unknown	['MN421738', 'MN421583', 'MN421584', 'MN421588', 'MN421590', 'MN421625', 'MN421636', 'MN421639', 'MN421652', 'MN421700']
	D	76	ORF1/2/junction	Intra	GI	['18', '912']	['GI.P3/GI.3c']	['GI.P3/GI.3c']	O0	2						2.72e-08	3.04e-05	['MN421776', 'MN421641', 'MN421768']	['MN421750', 'MN421641', 'MN421658', 'MN421726', 'MN421731', 'MN421742', 'MN421768']	['MN421728', 'MN421623', 'MN421629', 'MN421642', 'MN421703', 'MN421710', 'MN421736', 'MN421739']
	A	77	ORF1/2/junction	Intra	GI	['33', '1085']	Unknown	['GI.P3/GI.3c']	O0	2			0.00573				0.000211	['MN421742', 'MN421750']	Unknown	['MN421741', 'MN421655']
	A	78	ORF1/2/junction	Intra	GI	['46', '1184']	['GI.P3/GI.3c']	Unknown	O0	2				0.00594		7.29e-13	0.00394	['MN421624', 'MN421621', 'MN421626', 'MN421627', 'MN421628', 'MN421644', 'MN421647', 'MN421650', 'MN421719']	['MN421741', 'MN421623', 'MN421629', 'MN421642', 'MN421655', 'MN421710']	Unknown
	D	79	ORF1/2/junction	Intra	GI	['105', '582']	['GI.P3/GI.3c']	['GI.P3/GI.3c']	O0	2						3.11e-05	0.00567	['MN421745']	['MN421612', 'MN421557', 'MN421577', 'MN421634', 'MN421723']	['MN421739', 'MN421728']
	A	80	ORF1/2/junction	Intra	GI	['12', '17']	Unknown	['GI.P3/GI.3c']	O0	2		0.00922					0.008	['MN421746', 'MN421641']	Unknown	['MN421768']
	C	81	ORF1/2/junction	Intra	GI	['849', '1203']	['GI.P3/GI.3b1']	['GI.P3/GI.3c']	O0	2				0.00591		1.3e-12	0.00855	['MN421728', 'MN421623', 'MN421629', 'MN421641', 'MN421642', 'MN421645', 'MN421655', 'MN421658', 'MN421702', 'MN421703', 'MN421705', 'MN421710', 'MN421715', 'MN421720', 'MN421726', 'MN421731', 'MN421733', 'MN421736', 'MN421739', 'MN421741', 'MN421742', 'MN421745', 'MN421746', 'MN421750', 'MN421768']	['MN421627']	['MN421612']
	A	82	ORF1/2/junction	Intra	GI	['105', '1006']	['GI.P4/GI.4b']	Unknown	O0	2			0.00144	0.000111		1.63e-13	7.72e-06	['MN421704', 'MN421554', 'MN421559', 'MN421566', 'MN421581', 'MN421591', 'MN421610', 'MN421708']	['MN421568', 'MN421559', 'MN421566', 'MN421704']	Unknown
	A	83	ORF1/2/junction	Intra	GI	['52', '826']	Unknown	['GI.P4/GI.4b']	O0	2			0.00157	0.00227			2.36e-05	['MN421783', 'MN421790']	Unknown	['MN421734', 'MN421586', 'MN421597', 'MN421617', 'MN421648', 'MN421722', 'MN421724', 'MN421727', 'MN421749']
	A	84	ORF1/2/junction	Intra	GI	['53', '1000']	Unknown	['GI.P4/GI.4b']	O0	2			0.0076	0.00129326		3.17e-11	3.04e-05	['MN421668', 'MN421664', 'MN421788']	Unknown	['MN421711', 'MN421586', 'MN421592', 'MN421597', 'MN421617', 'MN421630', 'MN421657', 'MN421714', 'MN421724', 'MN421727']
	A	85	ORF1/2/junction	Intra	GI	['23', '1200']	['GI.P4/GI.4a']	Unknown	O0	2			0.00886			3.3e-11	0.00053	['MN421578']	['MN421615']	Unknown
	B	86	ORF1/2/junction	Intra	GI	['20', '1220']	['GI.P4/GI.4a']	['GI.P4/GI.4b']	O0	2						1.52e-28	0.000181	['MN421555', 'MN421565', 'MN421574', 'MN421578', 'MN421594', 'MN421602', 'MN421604', 'MN421606', 'MN421607', 'MN421613', 'MN421616', 'MN421618', 'MN421701']	['MN421582', 'MN421552', 'MN421555', 'MN421567', 'MN421589', 'MN421599', 'MN421602', 'MN421606', 'MN421613', 'MN421615', 'MN421618', 'MN421620', 'MN421751']	['MN421657', 'MN421554', 'MN421566', 'MN421592', 'MN421610', 'MN421630', 'MN421648', 'MN421664', 'MN421668', 'MN421708', 'MN421711', 'MN421714', 'MN421724', 'MN421764', 'MN421788', 'MN421790']
	B	87	ORF1/2/junction	Intra	GI	['18', '1216']	['GI.P4/GI.4a']	['GI.P4/GI.4b']	O0	2						3.7e-28	0.000235	['MN421616', 'MN421574', 'MN421602', 'MN421604', 'MN421606', 'MN421607', 'MN421618', 'MN421701']	['MN421599', 'MN421552', 'MN421567', 'MN421574', 'MN421582', 'MN421589', 'MN421602', 'MN421606', 'MN421615', 'MN421616', 'MN421618', 'MN421620', 'MN421701']	['MN421657', 'MN421568', 'MN421592', 'MN421597', 'MN421617', 'MN421630', 'MN421648', 'MN421711', 'MN421714', 'MN421722', 'MN421724', 'MN421727', 'MN421734', 'MN421749', 'MN421764']
	A	88	ORF1/2/junction	Intra	GI	['23', '958']	['GI.P4/GI.4a']	Unknown	O0	2						7.59e-11	0.00129	['MN421613', 'MN421565', 'MN421594']	['MN421552']	Unknown
	A	89	ORF1/2/junction	Intra	GI	['23', '1210']	Unknown	['GI.P4/GI.4b']	O0	2		0.00934				5.76e-25	0.00817	['MN421567', 'MN421552', 'MN421555', 'MN421578', 'MN421599', 'MN421615', 'MN421620', 'MN421751']	Unknown	['MN421714', 'MN421617', 'MN421648', 'MN421724', 'MN421727', 'MN421749']
	C	90	ORF1/2/junction	Intra	GI	['849', '1213']	['GI.P4/GI.4a']	['GI.P4/GI.4b']	O0	2						3.35e-06	0.000387	['MN421751']	['MN421567', 'MN421552', 'MN421615']	['MN421788', 'MN421566', 'MN421568', 'MN421591', 'MN421592', 'MN421610', 'MN421648', 'MN421657', 'MN421668', 'MN421704', 'MN421714', 'MN421722', 'MN421724', 'MN421727', 'MN421749', 'MN421764', 'MN421771', 'MN421783', 'MN421790']
	D	91	ORF1/2/junction	Intra	GI	['180', '1184']	['GI.P7/GI.7a']	['GI.P7/GI.7a']	O0	3				0.000804		1.97e-08	9.41e-05	['MN421601']	['MN421553']	['MN421785']
	A	92	ORF1/2/junction	Intra	GI	['181', '676']	['GI.P7/GI.7a']	Unknown	O0	3				0.00903	0.00553	0.000206	0.00915	['MN421558', 'MN421561']	['MN421744', 'MN421553', 'MN421569', 'MN421653', 'MN421765']	Unknown
	A	93	ORF1/2/junction	Intra	GI	['48', '715']	['GI.P1/GI.1a']	Unknown	O1	4				0.000415	0.00283	7.11e-05	0.00313	['MN421639', 'MN421596', 'MN421625', 'MN421748']	['MN421590', 'MN421583', 'MN421584', 'MN421588', 'MN421596', 'MN421625', 'MN421639', 'MN421738']	Unknown
	A	94	ORF1/2/junction	Intra	GI	['69', '952']	Unknown	['GI.P1/GI.1a']	O1	4			0.0043	5.77e-05	0.00331	7.44e-11	0.000737	['MN421571']	Unknown	['MN421661', 'MN421784']
	A	95	ORF1/2/junction	Intra	GI	['648', '828']	['GI.P3/GI.3c']	Unknown	O1	2				0.00905	0.00352	2.76e-05	0.00447	['MN421621', 'MN421624', 'MN421626', 'MN421627', 'MN421628', 'MN421644', 'MN421647', 'MN421650', 'MN421719']	['MN421564', 'MN421557', 'MN421560', 'MN421575', 'MN421577', 'MN421612', 'MN421634', 'MN421723']	Unknown
	D	96	ORF1/2/junction	Intra	GI	['48', '846']	['GI.P3/GI.3c']	['GI.P3/GI.3c']	O1	2			0.00542			7.72e-12	0.000206	['MN421629', 'MN421623', 'MN421642', 'MN421710', 'MN421745']	['MN421741', 'MN421655']	['MN421776', 'MN421641', 'MN421658', 'MN421726', 'MN421731', 'MN421768']
	D	97	ORF1/2/junction	Intra	GI	['18', '912']	['GI.P3/GI.3c']	['GI.P3/GI.3c']	O1	2						2.64e-10	3.04e-05	['MN421776']	['MN421750', 'MN421641', 'MN421658', 'MN421726', 'MN421731', 'MN421742', 'MN421768']	['MN421728', 'MN421703', 'MN421736', 'MN421739', 'MN421746']
	B	98	ORF1/2/junction	Intra	GI	['18', '1210']	['GI.P3/GI.3c']	['GI.P3/GI.3b1']	O1	2			0.00552	0.000431	0.000398	9.05e-33		['MN421577', 'MN421557', 'MN421560', 'MN421564', 'MN421575', 'MN421634', 'MN421641', 'MN421645', 'MN421655', 'MN421658', 'MN421702', 'MN421703', 'MN421705', 'MN421715', 'MN421720', 'MN421723', 'MN421726', 'MN421728', 'MN421731', 'MN421733', 'MN421736', 'MN421739', 'MN421741', 'MN421742', 'MN421746', 'MN421750', 'MN421768', 'MN421776']	['MN421612', 'MN421557', 'MN421560', 'MN421564', 'MN421575', 'MN421577', 'MN421634', 'MN421641', 'MN421645', 'MN421658', 'MN421702', 'MN421703', 'MN421705', 'MN421715', 'MN421720', 'MN421723', 'MN421726', 'MN421731', 'MN421733', 'MN421736', 'MN421739', 'MN421741', 'MN421742', 'MN421746', 'MN421750', 'MN421768']	['MN421644', 'MN421621', 'MN421624', 'MN421626', 'MN421627', 'MN421628', 'MN421650', 'MN421719']
	A	99	ORF1/2/junction	Intra	GI	['481', '912']	['GI.P3/GI.3c']	Unknown	O1	2						3.73e-05		['MN421776', 'MN421641', 'MN421658', 'MN421726', 'MN421731', 'MN421742', 'MN421750', 'MN421768']	['MN421715', 'MN421746']	Unknown
	A	100	ORF1/2/junction	Intra	GI	['769', '75']	['GI.P3/GI.3c']	Unknown	O1	2				0.00972			0.00163	['MN421703', 'MN421645', 'MN421702', 'MN421720', 'MN421733', 'MN421736', 'MN421739']	['MN421629']	Unknown
	C	101	ORF1/2/junction	Intra	GI	['36', '225']	['GI.P3/GI.3b1']	['GI.P3/GI.3c']	O1	2						0.000296	0.0046	['MN421612', 'MN421557', 'MN421560', 'MN421564', 'MN421575', 'MN421577', 'MN421634', 'MN421723']	['MN421624']	['MN421731', 'MN421641', 'MN421658', 'MN421726', 'MN421742', 'MN421750', 'MN421768']
	A	102	ORF1/2/junction	Intra	GI	['53', '480']	['GI.P3/GI.3c']	Unknown	O1	2				0.00819		4.28e-12		['MN421641', 'MN421658', 'MN421726', 'MN421731', 'MN421742', 'MN421750', 'MN421768']	['MN421720', 'MN421645', 'MN421702', 'MN421703', 'MN421733', 'MN421736', 'MN421739']	Unknown
	D	103	ORF1/2/junction	Intra	GI	['105', '1006']	['GI.P4/GI.4b']	['GI.P4/GI.4b']	O1	2			0.00144	0.000111		1.63e-13	7.72e-06	['MN421704', 'MN421554', 'MN421559', 'MN421566', 'MN421581', 'MN421591', 'MN421610', 'MN421708']	['MN421568', 'MN421559', 'MN421566', 'MN421591', 'MN421704']	['MN421668', 'MN421788']
	A	104	ORF1/2/junction	Intra	GI	['52', '848']	Unknown	['GI.P4/GI.4b']	O1	2			0.00157	0.00227			2.36e-05	['MN421783']	Unknown	['MN421727', 'MN421617', 'MN421722', 'MN421734', 'MN421749', 'MN421771']
	D	105	ORF1/2/junction	Intra	GI	['50', '1026']	['GI.P4/GI.4b']	['GI.P4/GI.4b']	O1	2			0.00212	0.00235		1.04e-11	0.00162	['MN421630', 'MN421592', 'MN421597', 'MN421657', 'MN421711', 'MN421714', 'MN421724', 'MN421764']	['MN421734', 'MN421586', 'MN421592', 'MN421597', 'MN421617', 'MN421630', 'MN421711', 'MN421722', 'MN421727', 'MN421749', 'MN421764', 'MN421771']	['MN421790', 'MN421664']
	A	106	ORF1/2/junction	Intra	GI	['48', '936']	Unknown	['GI.P4/GI.4b']	O1	2				0.000471		1.05e-13	5.05e-05	['MN421668', 'MN421788']	Unknown	['MN421722', 'MN421749', 'MN421771']
	A	107	ORF1/2/junction	Intra	GI	['23', '1200']	['GI.P4/GI.4a']	Unknown	O1	2			0.00886			3.3e-11	0.00053	['MN421578']	['MN421615']	Unknown
	B	108	ORF1/2/junction	Intra	GI	['20', '1220']	['GI.P4/GI.4a']	['GI.P4/GI.4b']	O1	2				0.00377		1.45e-10	0.000181	['MN421565', 'MN421555', 'MN421574', 'MN421578', 'MN421594', 'MN421602', 'MN421604', 'MN421606', 'MN421607', 'MN421613', 'MN421616', 'MN421618', 'MN421701']	['MN421582', 'MN421552', 'MN421555', 'MN421567', 'MN421589', 'MN421599', 'MN421602', 'MN421606', 'MN421613', 'MN421615', 'MN421618', 'MN421620', 'MN421751']	['MN421657', 'MN421554', 'MN421566', 'MN421592', 'MN421630', 'MN421648', 'MN421664', 'MN421668', 'MN421708', 'MN421711', 'MN421714', 'MN421724', 'MN421764', 'MN421788', 'MN421790']
	C	109	ORF1/2/junction	Intra	GI	['18', '1050']	['GI.P4/GI.4a']	['GI.P4/GI.4b']	O1	2				0.00106	0.00515	8.56e-30	0.00096	['MN421599', 'MN421552', 'MN421567', 'MN421574', 'MN421582', 'MN421589', 'MN421602', 'MN421606', 'MN421615', 'MN421618', 'MN421620']	['MN421604', 'MN421574', 'MN421602', 'MN421606', 'MN421607', 'MN421616', 'MN421618', 'MN421701']	['MN421790', 'MN421617', 'MN421648', 'MN421664', 'MN421722', 'MN421727', 'MN421734', 'MN421749']
	D	110	ORF1/2/junction	Intra	GI	['50', '898']	['GI.P4/GI.4b']	['GI.P4/GI.4b']	O1	2				0.00342		3.48e-11	0.00598	['MN421722', 'MN421727', 'MN421734', 'MN421749', 'MN421771']	['MN421617', 'MN421727', 'MN421771']	['MN421790']
	A	111	ORF1/2/junction	Intra	GI	['990', '1204']	Unknown	['GI.P4/GI.4b']	O1	2						2.19e-08	0.000129	['MN421751']	Unknown	['MN421722', 'MN421668', 'MN421749', 'MN421771', 'MN421788']
	A	112	ORF1/2/junction	Intra	GI	['20', '1050']	Unknown	['GI.P4/GI.4a']	O1	2					0.00933	2.62e-19		['MN421617', 'MN421568', 'MN421586', 'MN421648', 'MN421664', 'MN421790']	Unknown	['MN421604', 'MN421607']
	A	113	ORF1/2/junction	Intra	GI	['176', '606']	Unknown	['GI.P4/GI.4b']	O1	2				0.00838		6.97e-09		['MN421668', 'MN421664', 'MN421783', 'MN421788', 'MN421790']	Unknown	['MN421586']
	A	114	ORF1/2/junction	Intra	GI	['18', '717']	Unknown	['GI.P1/GI.1a']	P0	3				0.00157	0.000887	6.1e-07	0.000475	['MN421780', 'MN421754', 'MN421760', 'MN421762', 'MN421772', 'MN421792']	Unknown	['MN421738', 'MN421583', 'MN421584', 'MN421588', 'MN421590', 'MN421625', 'MN421636', 'MN421639', 'MN421652', 'MN421700']
	A	115	ORF1/2/junction	Intra	GI	['51', '1073']	Unknown	['GI.P1/GI.1a']	P0	3						4.11e-10	0.000471	['MN421571']	Unknown	['MN421583', 'MN421625']
	D	116	ORF1/2/junction	Intra	GI	['18', '912']	['GI.P3/GI.3c']	['GI.P3/GI.3c']	P0	2						1.04e-08		['MN421776']	['MN421750', 'MN421641', 'MN421658', 'MN421726', 'MN421731', 'MN421742', 'MN421768']	['MN421728', 'MN421703', 'MN421736', 'MN421739']
	D	117	ORF1/2/junction	Intra	GI	['18', '912']	['GI.P3/GI.3c']	['GI.P3/GI.3c']	P0	2			0.0061			4.51e-11	0.000285	['MN421768', 'MN421641', 'MN421658', 'MN421726', 'MN421731']	['MN421750', 'MN421742', 'MN421768']	['MN421715', 'MN421655', 'MN421702', 'MN421720']
	A	118	ORF1/2/junction	Intra	GI	['335', '577']	['GI.P3/GI.3c']	Unknown	P0	2						0.000622		['MN421560', 'MN421564', 'MN421575', 'MN421577', 'MN421612', 'MN421634', 'MN421723']	['MN421726', 'MN421742', 'MN421750']	Unknown
	A	119	ORF1/2/junction	Intra	GI	['33', '1077']	Unknown	['GI.P3/GI.3c']	P0	2			0.00573				0.000211	['MN421742', 'MN421750']	Unknown	['MN421642', 'MN421623', 'MN421629', 'MN421745']
	A	120	ORF1/2/junction	Intra	GI	['525', '912']	['GI.P3/GI.3c']	Unknown	P0	2				0.00625		0.00232		['MN421641', 'MN421658', 'MN421726', 'MN421731', 'MN421742', 'MN421750', 'MN421768', 'MN421776']	['MN421746', 'MN421623', 'MN421629', 'MN421642', 'MN421645', 'MN421655', 'MN421702', 'MN421703', 'MN421705', 'MN421710', 'MN421715', 'MN421728', 'MN421733', 'MN421736', 'MN421739', 'MN421741', 'MN421745']	Unknown
	A	121	ORF1/2/junction	Intra	GI	['297', '499']	Unknown	['GI.P3/GI.3c']	P0	2						0.000477		['MN421715']	Unknown	['MN421720', 'MN421645', 'MN421705', 'MN421728', 'MN421736', 'MN421739', 'MN421746']
	B	122	ORF1/2/junction	Intra	GI	['1199', '21']	['GI.P3/GI.3b1']	['GI.P3/GI.3c']	P0	2				0.00452			0.00588	['MN421645', 'MN421728', 'MN421736', 'MN421739', 'MN421746']	['MN421621', 'MN421644']	['MN421742', 'MN421629']
	A	123	ORF1/2/junction	Intra	GI	['187', '702']	['GI.P3/GI.3c']	Unknown	P0	2						7.43e-05	0.003	['MN421745']	['MN421629', 'MN421642']	Unknown
	D	124	ORF1/2/junction	Intra	GI	['187', '1225']	['GI.P3/GI.3c']	['GI.P3/GI.3c']	P0	2						1.13e-05	0.00413	['MN421557', 'MN421564', 'MN421575', 'MN421612', 'MN421634']	['MN421715', 'MN421645', 'MN421655', 'MN421720', 'MN421733', 'MN421741', 'MN421745', 'MN421746']	['MN421560']
	A	125	ORF1/2/junction	Intra	GI	['105', '974']	Unknown	['GI.P4/GI.4b']	P0	2			0.000898	0.000111		1.63e-13	7.72e-06	['MN421668', 'MN421788']	Unknown	['MN421568', 'MN421559', 'MN421566', 'MN421591', 'MN421704']
	A	126	ORF1/2/junction	Intra	GI	['50', '1180']	['GI.P4/GI.4b']	Unknown	P0	2			0.00556	0.00235		1.79e-12	2.36e-05	['MN421664', 'MN421790']	['MN421657', 'MN421559', 'MN421581', 'MN421586', 'MN421592', 'MN421597', 'MN421617', 'MN421630', 'MN421711', 'MN421722', 'MN421727', 'MN421734', 'MN421749', 'MN421771']	Unknown
	D	127	ORF1/2/junction	Intra	GI	['53', '826']	['GI.P4/GI.4b']	['GI.P4/GI.4b']	P0	2			0.00157	0.000167		3.81e-11	2.36e-05	['MN421722', 'MN421559', 'MN421581', 'MN421586', 'MN421591', 'MN421597', 'MN421610', 'MN421617', 'MN421630', 'MN421714', 'MN421724', 'MN421727', 'MN421734', 'MN421749', 'MN421771']	['MN421711', 'MN421592', 'MN421597', 'MN421617', 'MN421630', 'MN421657', 'MN421714', 'MN421724', 'MN421727', 'MN421764']	['MN421783']
	B	128	ORF1/2/junction	Intra	GI	['18', '1216']	['GI.P4/GI.4a']	['GI.P4/GI.4b']	P0	2				0.00989		3.47e-30	0.000135	['MN421565', 'MN421574', 'MN421578', 'MN421594', 'MN421599', 'MN421602', 'MN421604', 'MN421606', 'MN421607', 'MN421616', 'MN421618', 'MN421620', 'MN421701', 'MN421751']	['MN421552', 'MN421555', 'MN421565', 'MN421567', 'MN421582', 'MN421589', 'MN421594', 'MN421599', 'MN421613', 'MN421615', 'MN421751']	['MN421657', 'MN421554', 'MN421566', 'MN421568', 'MN421592', 'MN421648', 'MN421704', 'MN421708', 'MN421711', 'MN421764', 'MN421783']
	A	129	ORF1/2/junction	Intra	GI	['93', '788']	['GI.P4/GI.4b']	Unknown	P0	2				0.000395		0.000612		['MN421568']	['MN421708', 'MN421554']	Unknown
	B	130	ORF1/2/junction	Intra	GI	['25', '1216']	['GI.P4/GI.4b']	['GI.P4/GI.4a']	P0	2						3.24e-31	0.000295	['MN421711', 'MN421559', 'MN421581', 'MN421586', 'MN421597', 'MN421610', 'MN421617', 'MN421630', 'MN421714', 'MN421724', 'MN421727', 'MN421771', 'MN421783']	['MN421764', 'MN421568', 'MN421592', 'MN421597', 'MN421610', 'MN421630', 'MN421648', 'MN421657', 'MN421668', 'MN421704', 'MN421708', 'MN421711', 'MN421714', 'MN421722', 'MN421724', 'MN421749', 'MN421771', 'MN421788']	['MN421567', 'MN421552', 'MN421613']
	B	131	ORF1/2/junction	Intra	GI	['25', '1204']	['GI.P4/GI.4b']	['GI.P4/GI.4a']	P0	2						5.99e-09	0.0049	['MN421790', 'MN421566', 'MN421597', 'MN421610', 'MN421617', 'MN421630', 'MN421664', 'MN421668', 'MN421711', 'MN421722', 'MN421727', 'MN421734', 'MN421783', 'MN421788']	['MN421568', 'MN421648', 'MN421668', 'MN421722', 'MN421788']	['MN421615', 'MN421613']
	A	132	ORF1/2/junction	Intra	GI	['25', '1210']	['GI.P4/GI.4b']	Unknown	P0	2						1.32e-31	0.00574	['MN421567', 'MN421552', 'MN421555', 'MN421565', 'MN421574', 'MN421578', 'MN421582', 'MN421589', 'MN421594', 'MN421599', 'MN421602', 'MN421604', 'MN421606', 'MN421607', 'MN421613', 'MN421615', 'MN421616', 'MN421618', 'MN421620', 'MN421701', 'MN421751']	['MN421708', 'MN421554', 'MN421657']	Unknown
	A	133	ORF1/2/junction	Intra	GI	['74', '1199']	['GI.P4/GI.4b']	Unknown	P0	2						0.00016	0.00699	['MN421704']	['MN421554']	Unknown
	D	134	ORF1/2/junction	Intra	GI	['180', '1184']	['GI.P7/GI.7a']	['GI.P7/GI.7a']	P0	3				0.000804		1.97e-08	9.41e-05	['MN421601']	['MN421553']	['MN421785']
	A	135	ORF1/2/junction	Intra	GI	['181', '676']	['GI.P7/GI.7a']	Unknown	P0	3				0.00903	0.00553	0.000206	0.00915	['MN421558', 'MN421561']	['MN421744', 'MN421553', 'MN421569', 'MN421653', 'MN421765']	Unknown
	D	136	ORF1/2/junction	Intra	GI	['2', '512']	['GI.P9/GI.9']	['GI.P9/GI.9']	P0	3				0.00716	0.00716		0.00233	['MN421654', 'MN421556', 'MN421572', 'MN421573', 'MN421632', 'MN421633', 'MN421646', 'MN421740', 'MN421757']	['MN421611']	['MN421562']
	A	137	ORF1/2/junction	Intra	GI	['36', '1197']	['GI.P1/GI.1a']	Unknown	P1	4			0.00468	0.000415		0.000273	0.00313	['MN421760', 'MN421661', 'MN421762', 'MN421772', 'MN421784', 'MN421792']	['MN421590', 'MN421584', 'MN421588', 'MN421639']	Unknown
	A	138	ORF1/2/junction	Intra	GI	['61', '974']	Unknown	['GI.P1/GI.1a']	P1	4			0.00957	0.00452		4.11e-10	0.0018	['MN421571']	Unknown	['MN421584', 'MN421583', 'MN421588', 'MN421590', 'MN421625', 'MN421639', 'MN421738']
	A	139	ORF1/2/junction	Intra	GI	['33', '1210']	Unknown	['GI.P3/GI.3c']	P1	2			0.00542			9.83e-14	2.98e-05	['MN421658', 'MN421726', 'MN421731', 'MN421768', 'MN421776']	Unknown	['MN421741', 'MN421655', 'MN421710']
	D	140	ORF1/2/junction	Intra	GI	['18', '910']	['GI.P3/GI.3c']	['GI.P3/GI.3c']	P1	2				0.00235		1.05e-09	0.000141	['MN421705']	['MN421746', 'MN421728']	['MN421641', 'MN421742', 'MN421750']
	A	141	ORF1/2/junction	Intra	GI	['2', '22']	Unknown	['GI.P3/GI.3c']	P1	2		0.000231		0.00184			0.000549	['MN421715', 'MN421645', 'MN421702', 'MN421703', 'MN421720', 'MN421728', 'MN421736', 'MN421746']	Unknown	['MN421623', 'MN421745']
	D	142	ORF1/2/junction	Intra	GI	['18', '719']	['GI.P3/GI.3c']	['GI.P3/GI.3c']	P1	2				0.00377		1.4e-06	0.000258	['MN421745']	['MN421741', 'MN421655']	['MN421733']
	C	143	ORF1/2/junction	Intra	GI	['648', '828']	['GI.P3/GI.3c']	['GI.P3/GI.3b1']	P1	2				0.00235	0.0017	2.76e-05		['MN421564', 'MN421575', 'MN421577', 'MN421612', 'MN421634', 'MN421723', 'MN421731']	['MN421728', 'MN421623', 'MN421629', 'MN421641', 'MN421642', 'MN421645', 'MN421655', 'MN421702', 'MN421703', 'MN421710', 'MN421715', 'MN421720', 'MN421733', 'MN421736', 'MN421739', 'MN421741', 'MN421746']	['MN421627', 'MN421621', 'MN421624', 'MN421626', 'MN421628', 'MN421644', 'MN421647', 'MN421650', 'MN421719']
	A	144	ORF1/2/junction	Intra	GI	['708', '1193']	Unknown	['GI.P3/GI.3c']	P1	2				0.000457			0.00163	['MN421629']	Unknown	['MN421623', 'MN421642', 'MN421655', 'MN421741']
	A	145	ORF1/2/junction	Intra	GI	['725', '1225']	Unknown	['GI.P3/GI.3c']	P1	2				0.000457			0.00297	['MN421710']	Unknown	['MN421655']
	D	146	ORF1/2/junction	Intra	GI	['64', '1144']	['GI.P3/GI.3c']	['GI.P3/GI.3c']	P1	2						6.1e-07	0.000835	['MN421623', 'MN421642']	['MN421655', 'MN421741']	['MN421736', 'MN421739']
	A	147	ORF1/2/junction	Intra	GI	['720', '1225']	['GI.P3/GI.3c', 'GI.P3/GI.3b1']	Unknown	P1	2						3.36e-20	0.000855	['MN421702', 'MN421557', 'MN421560', 'MN421564', 'MN421575', 'MN421577', 'MN421612', 'MN421629', 'MN421634', 'MN421641', 'MN421655', 'MN421703', 'MN421710', 'MN421715', 'MN421720', 'MN421723', 'MN421728', 'MN421733', 'MN421736', 'MN421739', 'MN421741', 'MN421742', 'MN421746', 'MN421750']	['MN421628', 'MN421557', 'MN421560', 'MN421575', 'MN421612', 'MN421645', 'MN421655', 'MN421702', 'MN421715', 'MN421723', 'MN421733', 'MN421741', 'MN421745', 'MN421750']	Unknown
	A	148	ORF1/2/junction	Intra	GI	['26', '582']	['GI.P3/GI.3c']	Unknown	P1	2						6.18e-11	0.00102	['MN421577', 'MN421564', 'MN421612', 'MN421723']	['MN421564', 'MN421575']	Unknown
	A	149	ORF1/2/junction	Intra	GI	['105', '974']	Unknown	['GI.P4/GI.4b']	P1	2			0.000898	0.000111		1.63e-13	0.00238	['MN421668', 'MN421788']	Unknown	['MN421568', 'MN421559', 'MN421566', 'MN421591', 'MN421704']
	A	150	ORF1/2/junction	Intra	GI	['53', '859']	['GI.P4/GI.4b']	Unknown	P1	2			0.00157	0.00227		1.04e-11		['MN421790', 'MN421664', 'MN421783']	['MN421727', 'MN421592', 'MN421617', 'MN421630', 'MN421657', 'MN421711', 'MN421714', 'MN421724', 'MN421734']	Unknown
	B	151	ORF1/2/junction	Intra	GI	['18', '1216']	['GI.P4/GI.4a']	['GI.P4/GI.4b']	P1	2				0.00989		2.51e-30	0.000135	['MN421555', 'MN421565', 'MN421574', 'MN421578', 'MN421594', 'MN421599', 'MN421602', 'MN421604', 'MN421606', 'MN421607', 'MN421616', 'MN421618', 'MN421620', 'MN421701', 'MN421751']	['MN421552', 'MN421555', 'MN421565', 'MN421567', 'MN421582', 'MN421589', 'MN421594', 'MN421599', 'MN421613', 'MN421615', 'MN421751']	['MN421657', 'MN421554', 'MN421559', 'MN421566', 'MN421568', 'MN421581', 'MN421591', 'MN421592', 'MN421597', 'MN421610', 'MN421630', 'MN421648', 'MN421704', 'MN421708', 'MN421711', 'MN421714', 'MN421722', 'MN421724', 'MN421727', 'MN421734', 'MN421749', 'MN421764']
	D	152	ORF1/2/junction	Intra	GI	['498', '788']	['GI.P4/GI.4b']	['GI.P4/GI.4b']	P1	2			0.00792	0.00505		0.00163		['MN421610', 'MN421708']	['MN421568']	['MN421764', 'MN421592', 'MN421597', 'MN421648', 'MN421657', 'MN421711', 'MN421727', 'MN421749', 'MN421771']
	A	153	ORF1/2/junction	Intra	GI	['38', '1140']	Unknown	['GI.P4/GI.4b']	P1	2				0.00238563		3.03e-05		['MN421568']	Unknown	['MN421711', 'MN421630']
	A	154	ORF1/2/junction	Intra	GI	['95', '850']	['GI.P4/GI.4b']	Unknown	P1	2				0.00238563		3.59e-05		['MN421586', 'MN421648', 'MN421722', 'MN421727', 'MN421734', 'MN421749', 'MN421771']	['MN421711', 'MN421657', 'MN421714', 'MN421724']	Unknown
	B	155	ORF1/2/junction	Intra	GI	['20', '1225']	['GI.P4/GI.4b']	['GI.P4/GI.4a']	P1	2						9.05e-29	0.00493	['MN421559', 'MN421566', 'MN421591', 'MN421592', 'MN421597', 'MN421610', 'MN421617', 'MN421630', 'MN421657', 'MN421664', 'MN421668', 'MN421704', 'MN421708', 'MN421711', 'MN421714', 'MN421724', 'MN421764', 'MN421783', 'MN421788', 'MN421790']	['MN421554', 'MN421581', 'MN421610', 'MN421708']	['MN421615', 'MN421567', 'MN421582', 'MN421613']
	A	156	ORF1/2/junction	Intra	GI	['20', '921']	Unknown	['GI.P4/GI.4b']	P1	2						1.92e-27	0.00698	['MN421567', 'MN421552', 'MN421555', 'MN421565', 'MN421574', 'MN421578', 'MN421582', 'MN421589', 'MN421594', 'MN421599', 'MN421602', 'MN421604', 'MN421606', 'MN421607', 'MN421613', 'MN421615', 'MN421616', 'MN421618', 'MN421620', 'MN421701', 'MN421751']	Unknown	['MN421554', 'MN421566', 'MN421592', 'MN421597', 'MN421630', 'MN421657', 'MN421704', 'MN421714', 'MN421724']
	A	157	ORF1/2/junction	Intra	GII	['69', '940']	['GII.P17/GII.17n']	Unknown	Q0	2				0.00141	0.00921	4.23e-05	0.00699	['MN461067', 'KU687032', 'KU687034', 'KU687036', 'KU687038', 'KX764857', 'KX764858', 'KX764859', 'KX764860', 'KX764861', 'KX764862', 'KX764863', 'KX764864', 'KX764865', 'KX764866', 'KX764867', 'KX764868', 'KX764869', 'MN461024', 'MN461025', 'MN461026', 'MN461028', 'MN461030', 'MN461031', 'MN461032', 'MN461033', 'MN461034', 'MN461035', 'MN461036', 'MN461037', 'MN461039', 'MN461041', 'MN461042', 'M…	['KU687033', 'KU687034', 'KU687036', 'KU687037', 'KX764857', 'KX764858', 'KX764860', 'KX764862', 'KX764863', 'KX764866', 'KX764867', 'KX764868', 'KX764869', 'MN461024', 'MN461025', 'MN461026', 'MN461028', 'MN461030', 'MN461031', 'MN461032', 'MN461033', 'MN461034', 'MN461035', 'MN461036', 'MN461037', 'MN461039', 'MN461041', 'MN461042', 'MN461043', 'MN461044', 'MN461045', 'MN461046', 'MN461047', 'M…	Unknown
	D	158	ORF1/2/junction	Intra	GII	['495', '991']	['GII.P17/GII.17n']	['GII.P17/GII.17n']	Q0	2				0.00319		0.000831		['KX764865']	['KX764864']	['MN461060', 'KX764861', 'KX764867', 'MN461030', 'MN461032', 'MN461046', 'MN461047', 'MN461061']
	B	159	ORF1/2/junction	Intra	GII	['23', '1019']	['GII.P7/GII.6a']	['GII.P7/GII.6b']	Q0	1				0.00042		1.72e-19	0.000702	['MN461022', 'MN461050', 'MN461052', 'MN461093']	['MN461017', 'MN461053']	['MN461159', 'MN461133']
	A	160	ORF1/2/junction	Intra	GII	['626', '865']	['GII.P31/GII.4s']	Unknown	Q0	2			0.0073			0.00018		['KX764872', 'MN461106']	['MN461107', 'KX764870', 'KX764873', 'MN461102']	Unknown
	D	161	ORF1/2/junction	Intra	GII	['955', '228']	['GII.P31/GII.4s']	['GII.P31/GII.4s']	Q0	2				0.00559			0.00402	['MN461135']	['MN461127', 'KX764873', 'MN461023']	['MN461114', 'MN461070', 'MN461072']
	A	162	ORF1/2/junction	Intra	GII	['74', '1020']	Unknown	['GII.P31/GII.4s']	Q0	2						1.27e-08	0.000516	['MN461068', 'MN461070', 'MN461072', 'MN461112', 'MN461114', 'MN461118', 'MN461129']	Unknown	['KX764871']
	A	163	ORF1/2/junction	Intra	GII	['101', '607']	['GII.P31/GII.4s']	Unknown	Q0	2						0.000976	0.00151	['MN461156', 'MN461124', 'MN461127']	['MN461110']	Unknown
	D	164	ORF1/2/junction	Intra	GII	['27', '963']	['GII.P16/GII.4ns']	['GII.P16/GII.4ns']	Q1	2						0.000109	0.00699	['KX764855']	['KX764856', 'MN461055']	['MN461057']
	A	165	ORF1/2/junction	Intra	GII	['69', '940']	['GII.P17/GII.17n']	Unknown	Q1	1				0.00141	0.00921	4.23e-05	0.00699	['MN461067', 'KU687032', 'KU687034', 'KU687036', 'KU687038', 'KX764857', 'KX764858', 'KX764859', 'KX764860', 'KX764861', 'KX764862', 'KX764863', 'KX764864', 'KX764865', 'KX764866', 'KX764867', 'KX764868', 'KX764869', 'MN461024', 'MN461025', 'MN461026', 'MN461028', 'MN461030', 'MN461031', 'MN461032', 'MN461033', 'MN461034', 'MN461035', 'MN461036', 'MN461037', 'MN461039', 'MN461041', 'MN461042', 'M…	['KU687033', 'KU687034', 'KU687036', 'KU687037', 'KX764857', 'KX764858', 'KX764860', 'KX764862', 'KX764863', 'KX764866', 'KX764867', 'KX764868', 'KX764869', 'MN461024', 'MN461025', 'MN461026', 'MN461028', 'MN461030', 'MN461031', 'MN461032', 'MN461033', 'MN461034', 'MN461035', 'MN461036', 'MN461037', 'MN461039', 'MN461041', 'MN461042', 'MN461043', 'MN461044', 'MN461045', 'MN461046', 'MN461047', 'M…	Unknown
	D	166	ORF1/2/junction	Intra	GII	['495', '991']	['GII.P17/GII.17n']	['GII.P17/GII.17n']	Q1	1				0.00319		0.000831		['KX764865']	['KX764864']	['MN461060', 'KX764861', 'KX764867', 'MN461030', 'MN461032', 'MN461046', 'MN461047', 'MN461061']
	A	167	ORF1/2/junction	Intra	GII	['666', '879']	Unknown	['GII.P17/GII.17n']	Q1	1						0.00147		['MN461054']	Unknown	['MN461141', 'KX764864', 'MN461062', 'MN461069', 'MN461139', 'MN461144', 'MN461147', 'MN461158']
	A	168	ORF1/2/junction	Intra	GII	['693', '991']	Unknown	['GII.P17/GII.17n']	Q1	1						0.00534		['MN461037', 'KX764859', 'MN461031', 'MN461034', 'MN461039']	Unknown	['MN461144', 'MN461069', 'MN461158']
	A	169	ORF1/2/junction	Intra	GII	['543', '793']	['GII.P17/GII.17n']	Unknown	Q1	1						0.00556		['KU687036']	['MN461128']	Unknown
	D	170	ORF1/2/junction	Intra	GII	['794', '991']	['GII.P17/GII.17n']	['GII.P17/GII.17n']	Q1	1						0.00399		['KU687032', 'KU687034', 'KX764861', 'MN461030', 'MN461032', 'MN461044', 'MN461047', 'MN461049', 'MN461061', 'MN461094']	['KU687036', 'KU687033', 'KX764863', 'MN461048']	['MN461147']
	D	171	ORF1/2/junction	Intra	GII	['838', '1019']	['GII.P17/GII.17n']	['GII.P17/GII.17n']	Q1	1						0.00565		['KX764857', 'KU687037', 'KX764858', 'KX764860', 'KX764868', 'MN461025', 'MN461026', 'MN461033', 'MN461036', 'MN461046', 'MN461048', 'MN461063', 'MN461100']	['KU687039', 'KX764862', 'MN461024']	['MN461147']
	A	172	ORF1/2/junction	Intra	GII	['560', '792']	Unknown	['GII.P17/GII.17n']	Q1	1						0.00595		['KX764866']	Unknown	['MN461147', 'MN461104', 'MN461117', 'MN461131', 'MN461134', 'MN461141', 'MN461158']
	D	173	ORF1/2/junction	Intra	GII	['688', '1014']	['GII.P17/GII.17n']	['GII.P17/GII.17n']	Q1	1						0.00574		['KX764867', 'KX764866', 'MN461054', 'MN461123']	['MN461108', 'KX764862', 'KX764869', 'MN461045']	['MN461062']
	A	174	ORF1/2/junction	Intra	GII	['23', '866']	Unknown	['GII.P7/GII.6b']	Q1	1						7.71e-20	0.00404	['MN461017', 'MN461053']	Unknown	['MN461159', 'MN461097', 'MN461133']
	D	175	ORF1/2/junction	Intra	GII	['934', '1033']	['GII.P31/GII.4s']	['GII.P31/GII.4s']	Q1	2				0.000436			0.00402	['MN461135', 'MN461124']	['MN461127', 'MN461023']	['MN461114', 'MN461070', 'MN461072']
	D	176	ORF1/2/junction	Intra	GII	['626', '865']	['GII.P31/GII.4s']	['GII.P31/GII.4s']	Q1	2			0.0073	0.00217		0.00018		['KX764872', 'MN461018', 'MN461020', 'MN461095', 'MN461106', 'MN461110']	['MN461114', 'MN461068', 'MN461070', 'MN461124', 'MN461127', 'MN461129', 'MN461135', 'MN461156']	['MN461107', 'MN461102']
	A	177	ORF1/2/junction	Intra	GII	['74', '607']	['GII.P31/GII.4s']	Unknown	Q1	2						4.06e-09	0.000178	['MN461106', 'KX764872']	['MN461023']	Unknown
	A	178	ORF1/2/junction	Intra	GII	['74', '602']	['GII.P31/GII.4s']	Unknown	Q1	2						1.74e-05	8.32e-06	['MN461095']	['KX764870', 'KX764873']	Unknown
	D	179	ORF1/2/junction	Intra	GII	['33', '230']	['GII.P31/GII.4s']	['GII.P31/GII.4s']	Q1	2				0.00372		0.00153		['MN461112']	['MN461127']	['MN461118']
	C	180	ORF1/2/junction	Intra	GII	['27', '963']	['GII.P16/GII.4ns']	['GII.P16/GII.4ns']	R0	2						0.000462	0.00699	['KX764855']	['KX764856', 'MN461055']	['MN461057']
	A	181	ORF1/2/junction	Intra	GII	['257', '856']	['GII.P17/GII.17n']	Unknown	R0	2				0.000291		0.000824	0.00758	['MN461036', 'KU687032', 'KU687036', 'KU687037', 'KX764859', 'KX764861', 'MN461025', 'MN461028', 'MN461030', 'MN461031', 'MN461033', 'MN461035', 'MN461037', 'MN461039', 'MN461043', 'MN461044', 'MN461045', 'MN461048', 'MN461054', 'MN461059', 'MN461061', 'MN461063', 'MN461094', 'MN461100', 'MN461123', 'MN461141', 'MN461147']	['MN461137', 'MN461064']	Unknown
	A	182	ORF1/2/junction	Intra	GII	['122', '706']	Unknown	['GII.P17/GII.17n']	R0	2				0.000897		0.00388	0.00317	['KU687039']	Unknown	['KX764869', 'KU687034', 'KX764862', 'KX764868', 'MN461024', 'MN461034', 'MN461049', 'MN461108']
	D	183	ORF1/2/junction	Intra	GII	['491', '765']	['GII.P17/GII.17n']	['GII.P17/GII.17n']	R0	2				0.00767		0.00595		['KX764866']	['MN461056']	['KX764858', 'KU687033', 'KX764857', 'KX764863', 'KX764868', 'MN461046']
	B	184	ORF1/2/junction	Intra	GII	['23', '1019']	['GII.P7/GII.6a']	['GII.P7/GII.6b']	R0	1				0.00042		1.72e-19	0.000702	['MN461022', 'MN461050', 'MN461052', 'MN461093']	['MN461017', 'MN461053']	['MN461159', 'MN461133']
	A	185	ORF1/2/junction	Intra	GII	['737', '999']	Unknown	['GII.P7/GII.6b']	R0	1						2.07e-10	0.00427	['MN461053', 'MN461017']	Unknown	['MN461133']
	D	186	ORF1/2/junction	Intra	GII	['955', '228']	['GII.P31/GII.4s']	['GII.P31/GII.4s']	R0	2				0.00559			0.00402	['MN461135', 'MN461124']	['MN461127', 'MN461023']	['MN461114', 'MN461072']
	D	187	ORF1/2/junction	Intra	GII	['14', '589']	['GII.P31/GII.4s']	['GII.P31/GII.4s']	R0	2						5.22e-09	0.00273	['MN461106', 'KX764872']	['MN461095']	['MN461114', 'MN461068', 'MN461070', 'MN461072', 'MN461129']
	D	188	ORF1/2/junction	Intra	GII	['27', '963']	['GII.P16/GII.4ns']	['GII.P16/GII.4ns']	R1	2						0.000462	0.00699	['KX764855']	['KX764856', 'MN461055']	['MN461057']
	A	189	ORF1/2/junction	Intra	GII	['146', '810']	Unknown	['GII.P17/GII.17n']	R1	1				0.000291				['KX764859', 'MN461039']	Unknown	['MN461037', 'KU687034', 'KX764859']
	A	190	ORF1/2/junction	Intra	GII	['243', '856']	Unknown	['GII.P17/GII.17n']	R1	1				0.000291				['MN461064']	Unknown	['MN461044', 'KU687033', 'KX764857', 'KX764858', 'KX764860', 'KX764862', 'KX764863', 'KX764867', 'KX764868', 'MN461024', 'MN461026', 'MN461030', 'MN461032', 'MN461035', 'MN461041', 'MN461042', 'MN461043', 'MN461045', 'MN461046', 'MN461047', 'MN461048', 'MN461059', 'MN461123', 'MN461128', 'MN461131', 'MN461134']
	A	191	ORF1/2/junction	Intra	GII	['879', '1033']	['GII.P17/GII.17n']	Unknown	R1	1			0.00781	0.000332			0.00699	['KX764866', 'KU687033', 'KU687037', 'KX764863', 'MN461026', 'MN461041', 'MN461123']	['KX764860', 'KU687033', 'KU687036', 'KU687037', 'KU687039', 'KX764857', 'KX764858', 'KX764868', 'MN461026', 'MN461032', 'MN461033', 'MN461041', 'MN461046', 'MN461047', 'MN461063', 'MN461094', 'MN461100', 'MN461123']	Unknown
	A	192	ORF1/2/junction	Intra	GII	['526', '991']	['GII.P17/GII.17n']	Unknown	R1	1				0.00372		0.000831		['KX764864']	['KX764865']	Unknown
	A	193	ORF1/2/junction	Intra	GII	['346', '833']	Unknown	['GII.P17/GII.17n']	R1	1						3.57e-05	0.002	['MN461054', 'KU687039']	Unknown	['MN461108', 'KX764858', 'KX764860', 'KX764862', 'KX764868', 'MN461024', 'MN461028', 'MN461032', 'MN461035', 'MN461042', 'MN461043', 'MN461044', 'MN461045', 'MN461047', 'MN461048', 'MN461059']
	A	194	ORF1/2/junction	Intra	GII	['146', '1021']	Unknown	['GII.P17/GII.17n']	R1	1				0.00287		0.00138		['MN461147', 'KX764865', 'MN461069', 'MN461104', 'MN461117', 'MN461139', 'MN461141']	Unknown	['KU687036']
	A	195	ORF1/2/junction	Intra	GII	['370', '1019']	Unknown	['GII.P17/GII.17n']	R1	1						0.00353		['MN461094', 'MN461033', 'MN461100']	Unknown	['KX764860']
	A	196	ORF1/2/junction	Intra	GII	['343', '824']	['GII.P17/GII.17n']	Unknown	R1	1				0.00319		0.000491		['MN461131', 'KU687038', 'KX764867', 'MN461062', 'MN461128', 'MN461134', 'MN461137']	['MN461030']	Unknown
	A	197	ORF1/2/junction	Intra	GII	['866', '1033']	Unknown	['GII.P7/GII.6c']	R1	1				0.00042		0.00359	0.000702	['MN461159', 'MN461097', 'MN461133']	Unknown	['MN461050', 'MN461022', 'MN461052', 'MN461093']
	D	198	ORF1/2/junction	Intra	GII	['955', '228']	['GII.P31/GII.4s']	['GII.P31/GII.4s']	R1	2				0.00559			0.00402	['MN461135', 'MN461124']	['MN461127', 'MN461023']	['MN461114', 'MN461072']
	A	199	ORF1/2/junction	Intra	GII	['252', '637']	['GII.P31/GII.4s']	Unknown	R1	2				0.00561		0.00245	0.00746	['MN461127']	['MN461110']	Unknown
	D	200	ORF1/2/junction	Intra	GII	['20', '1019']	['GII.P31/GII.4s']	['GII.P31/GII.4s']	R1	2				0.00578		1.04e-13		['KX764871', 'KX764872', 'MN461018', 'MN461023', 'MN461095', 'MN461106']	['KX764873', 'KX764870']	['MN461156', 'MN461068', 'MN461072', 'MN461129']
	B	201	ORF1	Intra	GI	['18', '898']	['ORF1 of GI.P13/GI.3d']	['ORF1 of GI.P13/GI.3b2']								2.18e-20	0.00619	['MN421775', 'MN421651', 'MN421660', 'MN421673', 'MN421674', 'MN421761', 'MN421769', 'MN421778', 'MN421791']	['MN421755', 'MN421659', 'MN421663', 'MN421665', 'MN421667', 'MN421669', 'MN421670', 'MN421671', 'MN421773', 'MN421779', 'MN421782']	['MN421761', 'MN421660', 'MN421778']
	A	202	ORF1	Intra	GI	['496', '898']	['ORF1 of GI.P13/GI.3b2']	Unknown								7.04e-12		['MN421775', 'MN421651']	['MN421673']	Unknown
	B	203	ORF1	Intra	GI	['2', '28']	['ORF1 of GI.P1/GI.1b']	['ORF1 of GI.P1/GI.1a']				0.000273					0.00179	['MN421780', 'MN421588', 'MN421596', 'MN421652', 'MN421738', 'MN421754']	['MN421787']	['MN421583', 'MN421571']
	A	204	ORF1	Intra	GI	['18', '853']	Unknown	['ORF1 of GI.P1/GI.1a']								1.1e-28		['MN421787', 'MN421662']	Unknown	['MN421760', 'MN421583', 'MN421625', 'MN421636', 'MN421639', 'MN421656', 'MN421700', 'MN421762', 'MN421772', 'MN421792']
	D	205	ORF1	Intra	GI	['48', '846']	['ORF1 of GI.P3/GI.3c']	['ORF1 of GI.P3/GI.3c']						0.00452		1.37e-11	0.000889	['MN421655', 'MN421623', 'MN421642', 'MN421710', 'MN421741', 'MN421745']	['MN421629']	['MN421776', 'MN421658', 'MN421742', 'MN421750', 'MN421768']
	A	206	ORF1	Intra	GI	['26', '892']	['ORF1 of GI.P3/GI.3c']	Unknown								5.06e-20	0.00234	['MN421629']	['MN421715', 'MN421645', 'MN421702', 'MN421703', 'MN421720', 'MN421736']	Unknown
	A	207	ORF1	Intra	GI	['305', '499']	['ORF1 of GI.P3/GI.3c']	Unknown				0.00928	0.00321					['MN421702', 'MN421703', 'MN421733']	['MN421715']	Unknown
	B	208	ORF1	Intra	GI	['26', '886']	['ORF1 of GI.P3/GI.3b1']	['ORF1 of GI.P3/GI.3c']								8.61e-24	0.00151	['MN421719', 'MN421621', 'MN421624', 'MN421626', 'MN421644', 'MN421647', 'MN421650']	['MN421627', 'MN421644', 'MN421647', 'MN421650']	['MN421736', 'MN421645', 'MN421715', 'MN421723', 'MN421728', 'MN421731', 'MN421739', 'MN421746', 'MN421776']
	D	209	ORF1	Intra	GI	['303', '99']	['ORF1 of GI.P3/GI.3c']	['ORF1 of GI.P3/GI.3c']									0.00699	['MN421715']	['MN421736']	['MN421655']
	B	210	ORF1	Intra	GI	['26', '892']	['ORF1 of GI.P3/GI.3b1']	['ORF1 of GI.P3/GI.3c']								6.7e-09		['MN421629', 'MN421655']	['MN421627']	['MN421612', 'MN421564', 'MN421723']
	A	211	ORF1	Intra	GI	['22', '868']	['ORF1 of GI.P4/GI.4b']	Unknown								1.95e-16	0.00104	['MN421586', 'MN421597', 'MN421617', 'MN421630', 'MN421648', 'MN421657', 'MN421711', 'MN421714', 'MN421722', 'MN421724', 'MN421727', 'MN421734', 'MN421749', 'MN421764', 'MN421771']	['MN421592', 'MN421711', 'MN421722', 'MN421749']	Unknown
	A	212	ORF1	Intra	GI	['17', '819']	Unknown	['ORF1 of GI.P4/GI.4b']								2.17e-17	0.00239	['MN525237', 'MN525233', 'MN525234', 'MN525235', 'MN525238']	Unknown	['MN421610']
	A	213	ORF1	Intra	GI	['18', '879']	Unknown	['ORF1 of GI.P4/GI.4a']								1.23e-19	0.00588	['MN421592', 'MN421554', 'MN421559', 'MN421568', 'MN421581', 'MN421586', 'MN421610', 'MN421617', 'MN421630', 'MN421657', 'MN421664', 'MN421704', 'MN421708', 'MN421714', 'MN421724', 'MN421727', 'MN421734', 'MN421764', 'MN421783', 'MN421788', 'MN421790']	Unknown	['MN421607', 'MN421604', 'MN421616', 'MN421701']
	A	214	ORF1	Intra	GI	['18', '879']	Unknown	['ORF1 of GI.P4/GI.4a']								4.34e-23		['MN421668']	Unknown	['MN421589', 'MN421565', 'MN421578', 'MN421594', 'MN421613', 'MN421751']
	A	215	ORF1	Intra	GI	['18', '862']	['ORF1 of GI.P7/GI.7c']	Unknown						0.000439	0.00619	1.16e-26	1.55e-05	['MN525236']	['MN453674', 'MN453675', 'MN453676', 'MN453677', 'MN453678', 'MN453679', 'MN453680', 'MN453681']	Unknown
	A	216	ORF1	Intra	GI	['5', '262']	Unknown	['ORF1 of GI.P7/GI.7a']						0.00133		0.00306		['MN421561', 'MN421558']	Unknown	['MN421553', 'MN421569', 'MN421601']
	D	217	ORF1	Intra	GI	['180', '846']	['ORF1 of GI.P7/GI.7a']	['ORF1 of GI.P7/GI.7a']								0.000273	0.00993	['MN421765']	['MN421553', 'MN421561']	['MN421785']
	A	218	ORF1	Intra	GII	['456', '708']	Unknown	['ORF1 of GII.P16/GII.2a', 'ORF1 of GII.P16/GII.4ns']			1.58e-09	1.86e-06	3.23e-09	2.28e-12	4.94e-14		3.22e-18	['MN525220']	Unknown	['KX764850', 'KX764848', 'KX764849', 'KX764851', 'KX764852', 'KX764853', 'KX764854', 'KX764855', 'KX764856', 'MN461055', 'MN461057', 'MN461058', 'MN461065', 'MN461096', 'MN461099', 'MN461105', 'MN461109', 'MN461111', 'MN461113', 'MN461115', 'MN461116', 'MN461120', 'MN461121', 'MN461122', 'MN461143', 'MN461154']
	A	219	ORF1	Intra	GII	['21', '455']	Unknown	['ORF1 of GII.P16-P17/GII.17nR']								4.27e-19	0.00272	['MN461038']	Unknown	['MN525220']
	A	220	ORF1	Intra	GII	['15', '641']	Unknown	['ORF1 of GII.P16/GII.4ns']								1.01e-06		['MN461116', 'MN461065', 'MN461115', 'MN461120', 'MN461143', 'MN461154']	Unknown	['KX764848', 'KX764849', 'KX764850', 'KX764851', 'KX764852', 'KX764854', 'MN461057', 'MN461058', 'MN461096', 'MN461099', 'MN461109']
	A	221	ORF1	Intra	GII	['17', '369']	['ORF1 of GII.P16/GII.4ns', 'ORF1 of GII.P16/GII.13']	Unknown								1.79e-11		['MN525220', 'KX764850', 'KX764853', 'MN461057', 'MN461111', 'MN461122']	['KX764850', 'MN461016', 'MN461029', 'MN461092', 'MN461103', 'MN461152']	Unknown
	C	222	ORF1	Intra	GII	['261', '370']	['ORF1 of GII.P16/GII.4ns']	['ORF1 of GII.P16/GII.2b']								0.00257		['MN461015', 'MN461029', 'MN461057']	['KX764850']	['MN461038']
	A	223	ORF1	Intra	GII	['320', '750']	Unknown	['ORF1 of GII.P17/GII.17n']						0.00767			0.00758	['MN461054', 'KU687039']	Unknown	['MN461147']
	A	224	ORF1	Intra	GII	['417', '618']	Unknown	['ORF1 of GII.P31/GII.4s']								0.00971		['MN461020']	Unknown	['MN461129']
	A	225	ORF1	Intra	GII	['28', '700']	Unknown	['ORF1 of GII.P31/GII.4s']								1.18e-10		['MN461129', 'MN461068', 'MN461070', 'MN461072', 'MN461114', 'MN461124', 'MN461135', 'MN461156']	Unknown	['MN461118']
	A	226	ORF1	Intra	GII	['533', '664']	['ORF1 of GII.P7/GII.9']	Unknown						0.00767		5.27e-05		['MN461053', 'MN461017']	['MN461073']	Unknown
	A	227	ORF1	Intra	GII	['497', '637']	Unknown	['ORF1 of GII.P7/GII.6b']								0.00263		['MN461119']	Unknown	['MN461097', 'MN461159']
	C	228	ORF1	Intra	GII	['551', '600']	['ORF1 of GII.P7/GII.6b']	['ORF1 of GII.P7/GII.9', 'ORF1 of GII.P7/GII.6a']						0.00283				['MN461119']	['MN461159', 'MN461133']	['MN461053', 'MN461073', 'MN461126', 'MN461132', 'MN461140', 'MN461145', 'MN461149']
	A	229	ORF1	Intra	GII	['210', '322']	['ORF1 of GII.P7/GII.9']	Unknown							0.00624		0.00702	['MN461017', 'MN461053']	['MN461073', 'MN461126', 'MN461132', 'MN461140', 'MN461145', 'MN461149', 'MN461160']	Unknown
